# Supplementary material for: RNAseq reveals extensive metabolic disruptions in the sensitive SF-295 cell line treated with schweinfurthins
Source: Sci Rep. 2022 Jan 10;12:359. doi: 10.1038/s41598-021-04117-7 (PMC8748991; doi:10.1038/s41598-021-04117-7)
Supplement: Supplementary file 1 — Supplementary Table 1. [file 41598_2021_4117_MOESM1_ESM.csv]

Gene	P	Beta
OXTR	0.000319468	-0.015905701
AMPD2	0.000325301	-0.019444115
RREB1	0.000432958	-0.010568975
USP34	0.001053791	0.014007304
BPIFB1	0.001142507	-0.020442879
SPTBN2	0.001324275	0.01125648
ALPK1	0.001334991	0.01014009
PDCD6IP	0.002247425	-0.017474797
CD248	0.002958846	-0.016359518
MOB3A	0.003407083	-0.029663431
TYK2	0.003565423	-0.010534862
DCAF15	0.004173364	-0.018354922
ITGA2	0.004258836	0.012172745
SPHKAP	0.004696867	0.013111015
NEURL4	0.004807223	-0.011466611
FAAP20	0.00488688	-0.016407143
FANCE	0.004899476	-0.02150819
GPC5	0.005333384	0.008665131
DMD	0.005872198	0.006833182
ZNF343	0.005986263	0.012327713
ATOH8	0.00710279	0.011688425
TST	0.007109744	-0.029821156
RSPH14	0.007128337	-0.010164703
DNAH7	0.007206033	0.008902377
BCL6	0.007887117	-0.017394501
FZD4	0.008508985	0.019131867
HAS1	0.009104112	-0.011204257
ANKRD44	0.00940163	0.013248744
UBN2	0.009405897	0.014963811
OR7A10	0.009528982	-0.01108479
HYKK	0.009780326	0.011841554
RGS3	0.010095219	-0.010160327
CCDC69	0.010106862	0.018141469
MYO15A	0.010170973	-0.009243117
NDUFB9	0.01031631	0.009941016
CDCP1	0.010371007	-0.014796069
FASTKD1	0.01045792	0.015672244
FAM151A	0.010627891	-0.008703323
PDGFRA	0.010806116	0.010307019
MAGEE1	0.010895542	-0.011284122
RIN1	0.010942028	-0.013474711
ADAM22	0.011278658	0.012591332
RFTN1	0.01162311	0.013256246
CLDN19	0.01164679	-0.018874762
NVL	0.01178101	0.010111391
CRACR2A	0.012162714	-0.014022885
FRMD7	0.012268302	0.008190074
ZPR1	0.012616239	-0.010166168
GM2A	0.012924612	-0.012391455
AKR7A2	0.013136457	-0.013431604
CHRNA5	0.01326188	-0.016407248
CDH16	0.013353096	0.01158315
ACOT11	0.013552626	-0.008781039
FERMT1	0.013679731	-0.010076091
COL6A2	0.013785929	-0.00858649
KLHL32	0.0139135	-0.018223153
DCTN1	0.014152071	-0.013858996
NPBWR2	0.014367221	0.012725702
C10orf12	0.014603747	0.009311624
PI3	0.014751033	-0.02255414
PRR14	0.01484567	-0.040641235
RSPH3	0.015182497	-0.009159579
LGALS14	0.015196169	-0.016901028
SMTN	0.015394286	-0.012857608
C6orf201	0.015673435	-0.014889232
SLC6A13	0.015787389	-0.019352488
SLC7A2	0.015906667	-0.007588474
C2orf57	0.015940768	-0.023486554
GOLGA1	0.016024978	0.011615396
MIEF2	0.016122741	-0.010011461
FLRT2	0.016221663	0.008359126
ACY1	0.016413661	-0.035544788
ANKRD22	0.016716353	0.038020222
SLC44A5	0.016722798	-0.015771717
TP53BP1	0.016913802	0.008053156
TCF3	0.017233986	-0.0185163
HSPA12B	0.01777116	-0.018182997
GOT2	0.017938924	-0.009378932
SLC16A8	0.018040638	-0.009134016
ZSCAN1	0.018497008	-0.024850168
REXO4	0.018547102	-0.011033643
FSIP1	0.018574259	0.009232276
LMF2	0.018677503	-0.01284138
ADGRF2	0.018789466	0.020467309
MCM6	0.018823145	-0.022349002
STKLD1	0.018875808	-0.009080008
KRT2	0.018893896	0.008284407
QPCT	0.018939059	0.014678011
NOL9	0.019063785	-0.007106767
KRTAP1-5	0.019390368	0.012941719
KLHL38	0.019394594	0.008236365
SH2D3A	0.019396058	0.00833145
PGLYRP3	0.019420765	0.010328614
CD101	0.019765063	0.008016494
KMT2C	0.019951747	-0.008792604
COG2	0.020703741	0.008705787
CSRNP3	0.020864697	-0.023530904
CMTM6	0.020913466	-0.023677981
PLIN5	0.020948907	-0.008642503
OR7A5	0.021422017	-0.021282201
RRP36	0.021435937	-0.012503382
CPNE3	0.021781497	0.019854296
ACOX1	0.022360417	-0.012725912
PNPLA3	0.022555913	-0.009523373
MFNG	0.022636202	-0.018049013
VPREB1	0.022755878	-0.01966309
SHANK1	0.022762741	-0.008806528
C5orf42	0.022892013	0.007966036
MSH2	0.022946254	0.016215058
C16orf13	0.0229904	-0.017626575
GLIS3	0.023746636	0.010183148
TUSC5	0.02382545	-0.012336546
TJP2	0.024046896	-0.007142641
LRRIQ1	0.024661779	0.006697521
SLC7A8	0.024868095	0.00775619
ZNRF4	0.024911335	0.007276069
MPHOSPH6	0.024957479	-0.01461684
PEX2	0.025188108	-0.018603518
CRNKL1	0.02531732	0.009895229
RNF103	0.02536816	0.016866451
CPPED1	0.025435855	-0.00767492
SLC7A6OS	0.025476588	0.008670031
HYPK	0.025564354	0.008658031
C3orf70	0.025620682	0.010945547
HRG	0.025814667	-0.009433912
RGS8	0.025816742	0.014243052
IGSF10	0.025857185	0.008381698
ECM1	0.025881685	0.012323757
SERPINA9	0.025897755	-0.007260178
SLC6A20	0.026356767	0.007741618
CLASRP	0.02645044	-0.030457377
ENPP7	0.0264699	0.012271126
C17orf82	0.026613609	0.011060121
GRHL2	0.026623289	0.012970804
LRRC66	0.026834781	0.012787209
ZP1	0.026925516	0.017493398
LONP1	0.0269902	-0.009292613
HTR3A	0.027029567	-0.026660802
ZNF335	0.027098572	-0.010322611
EXOSC3	0.027126801	-0.013919449
CEP120	0.027268996	-0.00960069
SLC3A1	0.027304584	0.018638691
BUD13	0.027749927	-0.008467704
DNASE1L3	0.027922877	-0.009484656
TMIGD1	0.028301568	0.012284811
APOA5	0.028556687	-0.008524281
AGGF1	0.028875756	-0.00756998
OR5AK2	0.029134573	0.01404927
RIMS2	0.029231624	0.012311265
SCYL2	0.029450891	0.010645761
RAET1E	0.029493877	0.009003313
GPR156	0.029573919	-0.015026389
OR56A3	0.030476235	0.018291911
CCDC178	0.030650601	0.007721043
NFXL1	0.030761381	0.010868073
NOM1	0.031074151	-0.015764986
HYDIN	0.031349063	0.011024674
SPATA21	0.031381989	-0.008956577
C4orf26	0.031426588	0.008075171
RABEPK	0.031645907	0.01420569
ITGA3	0.031765251	-0.009504707
SULT2B1	0.032036804	-0.023551306
PAK6	0.032039071	0.006643757
CACNA1F	0.03225422	-0.00809541
LIG1	0.03228302	0.011798067
HDAC7	0.032287006	-0.024985791
THEG	0.032415462	0.007809732
C15orf54	0.03261808	0.009543727
SP100	0.032621615	-0.009922737
SFSWAP	0.032669894	-0.013352704
NUP205	0.032721735	0.009806706
ZSWIM2	0.033026714	0.006988509
FILIP1	0.033109466	0.012872139
CBX8	0.033126199	-0.017067272
ISX	0.033388854	0.007325575
POLB	0.033678806	-0.016150737
MGARP	0.033931569	0.011508577
CCDC87	0.034070294	0.009647342
SEC14L4	0.034216004	-0.008388727
TMEM119	0.034332165	-0.013441771
ANGPTL5	0.034399838	0.01280903
KRT35	0.034493066	0.007840234
FGL2	0.034674476	0.00950579
TCTN2	0.034743213	0.011434024
PCDH12	0.03486721	-0.010495525
SPAG8	0.035033239	-0.012098381
VASH2	0.035091578	-0.013167761
CYP26C1	0.035471163	-0.009491913
ETV3L	0.035486549	-0.00819831
KLHDC1	0.035660691	0.014531666
CTU2	0.035698217	-0.006024277
HUS1B	0.03577567	0.008488864
POFUT2	0.035994979	-0.030901173
ATP10D	0.036003232	-0.006637758
ACE	0.03650246	-0.010186872
YTHDC2	0.036834995	-0.008018979
PMFBP1	0.036935333	0.008697841
HTT	0.036966178	-0.008440695
ACTN1	0.036983347	-0.012980097
CMPK1	0.037341811	-0.007151959
GFRAL	0.037447616	0.010281416
SLC46A2	0.037566069	-0.01229251
ZNF80	0.038169435	-0.00869449
PDZD2	0.038228358	-0.006341513
CREBBP	0.038277388	0.008958446
ZCCHC4	0.038577161	-0.012305548
STEAP3	0.038768853	-0.012005827
TRMT12	0.038997797	0.01603502
SPTA1	0.03955128	0.006388681
RPP38	0.039705665	0.014386282
LRRC40	0.039925421	0.014485828
DRD3	0.039973749	0.017120998
FABP6	0.040281086	0.011825164
ASB10	0.040761264	-0.015110202
ACVRL1	0.040795601	0.017284034
DLGAP5	0.040954692	0.007210651
PDILT	0.041017552	-0.008365592
RNASE11	0.041177107	-0.00895827
ZP3	0.041183636	0.014458682
CC2D2B	0.041366463	0.010020184
UBN1	0.041531645	0.009321457
ITPA	0.041623484	0.014329594
AARS2	0.041641219	-0.014247028
NIPSNAP3B	0.041683526	-0.012990909
KRTAP4-4	0.041683526	-0.039366391
FOXL2NB	0.041705342	-0.036586588
NOL12	0.041711235	-0.041230215
RAB14	0.041717376	-0.045567602
C11orf52	0.04172581	-0.025462225
RANGAP1	0.041904138	-0.038698425
BACH1	0.041907831	0.010094221
CLPS	0.041910878	-0.058923417
DRD4	0.041995672	-0.015328803
AADAC	0.04204992	-0.024896638
MAPK8IP1	0.042064444	-0.030457623
CLDN16	0.042066217	0.018966097
OR11L1	0.042141836	-0.041726165
LTBR	0.042219596	-0.06011956
OR10J5	0.042318342	0.013524936
PRMT5	0.042448817	-0.053742008
UNC45A	0.042526472	0.014854357
OXER1	0.042535875	0.01370849
SIGMAR1	0.042548991	-0.032622931
TMEM219	0.042632705	-0.026548518
HOXA1	0.042697515	-0.03525557
SCAP	0.042864186	-0.044304867
TSPAN8	0.042870937	-0.016907363
CORIN	0.042938749	0.016427796
DES	0.042947922	-0.014996862
TRAF3	0.043046243	-0.040719985
TMEM50A	0.043046243	-0.020359992
TGM6	0.043133024	0.011491568
PSMD9	0.043153505	-0.049285013
ENO3	0.043163879	-0.026974479
DPEP1	0.043178606	-0.019754126
AGO4	0.043251804	0.013732381
CPXM2	0.043432721	0.010501651
TMEM202	0.043481962	0.011909573
IKBIP	0.043600711	0.016071779
ERICH5	0.043888941	-0.01188182
MAPK13	0.043941503	-0.024232074
AMER3	0.044210477	0.008187617
OARD1	0.044260166	-0.02150001
RRBP1	0.044266112	-0.017418027
HOXB1	0.04471286	-0.011460842
PIGQ	0.044859617	-0.038819837
DPP3	0.045015596	-0.017141172
CDCA3	0.045039312	-0.054765555
ARRDC4	0.045321397	0.011960167
DYRK3	0.045397139	0.016885649
SLC22A18	0.045409287	-0.007896884
HTR2A	0.045420106	0.008084401
QPRT	0.04542032	-0.017291656
OR52N5	0.045471493	-0.007005074
RECK	0.045486061	0.008817589
DDX39A	0.04571568	-0.02980987
UIMC1	0.045912322	0.009821649
TPGS1	0.045927777	0.011272307
KLF8	0.0462683	0.010483333
TIPIN	0.04633946	0.007207522
CDKAL1	0.046927694	-0.012641753
BEST4	0.047096924	-0.041927415
PPHLN1	0.047198085	-0.022804186
OR51B2	0.047285216	-0.011072634
POTEA	0.047338131	0.010367984
CCR9	0.047433345	-0.015131733
RUSC2	0.047692331	0.010247914
GTPBP2	0.047764087	0.019584774
RBM12B	0.047767527	0.007094645
BCL10	0.047813681	-0.009393151
SHD	0.048162704	-0.025908809
TTC7A	0.048186689	-0.039116213
IL17RB	0.048210962	0.009077605
KBTBD6	0.048253869	-0.037106369
CAMTA2	0.048254376	0.010422497
SLC10A5	0.048264474	0.010853646
ATP11A	0.048267854	0.006628957
ACIN1	0.048272806	0.006212232
CDH10	0.048293811	0.011221661
KIAA1715	0.048294331	0.015018879
CNTN1	0.048484415	0.011865281
VSIG1	0.04854781	-0.022411397
HCLS1	0.048583333	0.009179758
PTRH1	0.048677524	-0.033890668
DDIT4	0.048774521	-0.016585737
DCD	0.04894718	-0.023897546
IRS1	0.048988368	0.008602343
CACNA2D1	0.049014257	0.016007553
BPIFA3	0.049160712	-0.025764555
ASGR1	0.049283664	-0.013132144
FAAP24	0.049312765	-0.007920425
DGKI	0.049334044	0.010757226
CCER1	0.049337933	-0.016786549
TRPM5	0.049518201	-0.006941666
TXNDC8	0.049674064	0.014005732
FANK1	0.049699534	-0.009079125
ZDHHC19	0.050031343	-0.031327726
RNF183	0.050117045	-0.014084141
SLF1	0.050156334	-0.026480207
ARHGAP15	0.050255045	0.013369025
PHKB	0.050272087	0.009639202
ZNF493	0.050308764	0.018903433
DUOX2	0.050396569	-0.007938091
DNASE1	0.050413433	-0.011887549
RSF1	0.050450501	0.013925138
C21orf62	0.050643142	-0.037673321
CMTR2	0.050701276	0.008566688
TUBGCP2	0.050703736	0.016761466
HRAS	0.050746048	-0.029602719
DGKE	0.05083287	0.022779549
MGST2	0.050853885	-0.02007117
PIGK	0.050999882	0.009149132
DKK3	0.051029591	0.021628132
CPT1C	0.05132752	-0.015635781
PPID	0.051343522	-0.010054599
ARID3A	0.051555636	0.011860072
KIAA0907	0.052031667	-0.017972788
MYRF	0.052184042	-0.011811792
SPO11	0.052299291	0.016388866
C9orf84	0.052331289	0.010002094
WBSCR27	0.052629269	-0.038701872
SUSD4	0.052733919	0.014117167
USHBP1	0.052755404	-0.008621462
KMT5B	0.05285955	0.01410152
PHF2	0.053131	-0.0097791
BTD	0.053224337	0.008200074
UBE2D4	0.053471108	-0.023114691
ARHGAP11A	0.053613823	0.01161509
SLC22A9	0.053680778	0.015723556
ADAMTSL4	0.054167142	0.008476624
GLI1	0.054245867	-0.013915873
GAB2	0.054257941	-0.031065217
NCOR2	0.054262324	0.006896814
PCDHGA2	0.054264666	-0.016857894
SNX25	0.054336339	0.013481048
SPTB	0.054359527	0.006997067
MKRN3	0.05439515	0.023510211
HIP1	0.054423174	0.014263503
A4GALT	0.054429837	-0.017124356
INMT	0.054718027	0.012146326
ZBTB11	0.054811675	0.010100025
THRB	0.05491852	-0.029336968
ATHL1	0.055004742	-0.033086144
LIMK2	0.055273563	0.006326736
BIRC2	0.055386432	0.016521625
HOOK1	0.055426413	0.013790422
FMNL1	0.055894607	-0.035380988
AMT	0.055903141	0.019823
C12orf45	0.055931652	0.020472178
DUPD1	0.055939823	0.006978513
PNPLA2	0.056211302	-0.011297549
PEX14	0.056321179	-0.015543565
SLC39A8	0.056330697	-0.0074715
ABCF3	0.05640182	-0.011448076
MAP3K1	0.056489013	0.00956222
LILRA5	0.056560921	-0.0188923
C7orf50	0.056576633	-0.012020466
AAED1	0.056601379	-0.016572711
MAP2K3	0.056735282	0.025195534
IGHMBP2	0.056888307	0.01746935
IQGAP1	0.056955875	0.017757666
WBSCR28	0.057096447	0.008142239
MAP7D3	0.057288961	0.010631978
PRDM8	0.057345142	0.01546351
CLCN5	0.057345142	0.01546351
FAM212A	0.057528674	0.01551106
GINM1	0.057541576	0.01502491
PRDM15	0.057672664	-0.007302327
FAM50A	0.057691643	0.021766691
ZBBX	0.057731003	-0.006028287
LOXL1	0.057811022	-0.024361527
MCPH1	0.058014742	-0.011303623
ZNF549	0.058190696	0.01901566
TMEM89	0.058324184	-0.011925328
CCDC116	0.05850346	0.005010966
OR5B17	0.058645874	-0.014054795
DLEC1	0.058655707	0.007568904
GUCY2C	0.058729799	0.011974443
PRKCH	0.058891269	0.01909035
ANKRD26	0.059115225	0.006770599
SCARF1	0.059299628	0.004933668
VILL	0.05932663	-0.012959055
LPCAT2	0.059335888	-0.025160442
USP36	0.059380065	-0.006524637
IL6ST	0.059463043	0.006294189
OR56B1	0.059581098	-0.008749773
SLC46A3	0.059821326	-0.012565596
KLK8	0.059823171	0.008856769
GRIN2B	0.059833439	0.012673223
ZBTB26	0.060026855	0.013440616
ATP13A2	0.060289683	-0.017826217
GDF5	0.060503025	0.006231111
SSUH2	0.060540607	-0.008464133
TPM2	0.06060327	0.034340954
COLGALT2	0.060689826	0.018329437
ZNF7	0.060722095	0.016782486
TCN1	0.060731566	0.007844188
DHODH	0.060877776	-0.010862029
ZNF436	0.060914915	-0.009756596
VIT	0.061023751	0.010062611
DNAH10	0.061252884	0.01137652
NRXN1	0.061398007	0.017007139
LTBP1	0.061405255	0.007387298
AMOTL2	0.061434878	-0.012844031
C1orf116	0.061532091	0.009457171
FGFRL1	0.061637765	-0.01093383
MYEOV2	0.061728411	0.010783913
LNX1	0.061830725	-0.02363067
OR1A1	0.062471567	0.007554041
JAG1	0.062597886	-0.009679855
RCE1	0.062753167	-0.031181421
PLD3	0.062753167	-0.023985709
HAPLN3	0.062785759	-0.010012132
CCR6	0.062929528	0.010051368
ABRA	0.063158082	0.01111576
CD46	0.063328816	0.011881818
TRIM69	0.06335633	-0.010440712
GAL3ST3	0.063419343	0.012718205
C14orf93	0.063462266	0.008409838
PLXNA2	0.063463455	-0.007174689
CHRNG	0.06410621	0.014465427
LONRF1	0.064195914	-0.014480322
SLC22A12	0.064392452	-0.023963108
SIDT1	0.064617461	-0.006506936
GPR45	0.064643461	0.00753159
MFSD6L	0.064904084	-0.015570283
ZNF488	0.065125592	-0.007812511
ENTPD4	0.065141248	0.007745029
PEX6	0.065160325	-0.011877247
TG	0.065549005	0.006075489
KRTAP6-1	0.065614405	0.009597543
BBX	0.065627802	0.007421977
PDE6A	0.065679354	-0.011259722
AKAP11	0.065768861	0.009721005
LECT1	0.065830412	-0.009978318
MRPS24	0.0658398	-0.009902275
CHST3	0.065934292	0.012942915
NUP85	0.06619088	0.010176145
PCOLCE2	0.066199061	0.006889343
ZNF550	0.06622949	-0.027286214
TRIP4	0.066282136	0.014833511
ADAT2	0.066458969	-0.027759055
ASPSCR1	0.066623385	-0.024678501
OR6C70	0.066727663	-0.030013911
SAMD9L	0.066803725	0.007912648
TEP1	0.067025644	-0.005466828
MAGEB10	0.067228072	-0.00702451
CTSZ	0.067415344	-0.029311818
PACSIN2	0.067534513	-0.012700332
TEX10	0.067669061	-0.024591603
VHL	0.067725055	-0.011695455
FGD6	0.067851135	0.012291351
MYO1C	0.067870754	-0.005329844
GAL3ST1	0.068080849	-0.01882985
ZNF324B	0.068098424	-0.022829379
DDX59	0.068264523	0.011188235
ZFP28	0.068264876	-0.006945023
OR6M1	0.068272387	-0.012513917
POMC	0.06831963	-0.015180786
TSPEAR	0.068356707	0.00931587
FUS	0.068407344	-0.022139504
KIF1C	0.068466513	-0.015517616
ARMC12	0.068488608	0.012040995
FUCA2	0.068498894	-0.006494698
RNF144B	0.068547998	-0.021145128
TECRL	0.068584833	0.018289257
MECR	0.068675676	0.012611872
HPS6	0.068700957	-0.010976605
SEPSECS	0.068766579	-0.011332582
NFRKB	0.068864297	-0.02448855
SSC4D	0.068906636	-0.013227072
N4BP2	0.068916479	-0.006446614
KIAA0100	0.068978727	0.006736214
KRT20	0.069240966	0.009257245
CLCA2	0.069335091	0.00917857
MPEG1	0.069361648	-0.012196868
WFDC3	0.069481328	-0.0121889
FAM129A	0.069496248	0.006397953
YME1L1	0.069501979	0.020185996
ARHGAP24	0.069546759	-0.010460366
CYP19A1	0.069670635	0.009663584
AGBL5	0.069750089	-0.015493999
ACAD9	0.069760468	-0.020484885
JPH3	0.069779471	0.018525233
TRIP11	0.069876399	-0.007079423
INF2	0.070124325	0.019888837
MC2R	0.070447746	0.015692513
TRIM56	0.070496661	-0.016070072
RPTN	0.07053079	-0.007592883
MARVELD3	0.070533952	-0.027414854
PPP1R3D	0.070633973	-0.021495187
PDE3A	0.070735592	0.011856022
GLTPD2	0.070783838	-0.007122886
PTCH1	0.071139635	0.016958625
TRAF1	0.07179648	0.007295448
FBXO39	0.072031841	-0.012478966
ARRDC2	0.072091252	-0.033357803
IQGAP2	0.07222957	0.007742701
FBXO34	0.072229753	0.009214702
PDZRN4	0.072278392	0.010621596
GABRA6	0.072365282	0.007824417
TMPRSS9	0.072416426	-0.006535217
AUTS2	0.072421906	0.008601955
CDH24	0.072574082	-0.006352867
TVP23C	0.072662389	-0.011210043
CCDC40	0.072734579	-0.008515708
C20orf27	0.072745465	-0.023656339
SLC19A1	0.072745465	-0.021290705
MC4R	0.072859929	0.008000325
PCDHGC4	0.072944959	-0.011866348
NPAS4	0.072956177	0.013583364
GBP4	0.073027248	0.022890501
OPRM1	0.073057384	0.00810394
C19orf35	0.073206921	-0.019936405
PAPPA2	0.073233498	0.007254128
WDR47	0.073601458	0.012670963
PRX	0.073634662	0.005445312
CCDC96	0.073649842	-0.007292311
NAIP	0.073657036	-0.011481957
PPP1R32	0.073839341	-0.008083562
RP1L1	0.073901144	-0.005638895
EGLN1	0.073934084	-0.021695627
VMO1	0.073987473	-0.007663771
UNC93A	0.074023091	0.007438436
GRINA	0.074035494	-0.009395026
DISC1	0.074129017	0.014469609
FPR1	0.074306724	0.00855487
HGS	0.074349279	-0.019962247
ELL2	0.074349689	-0.034684195
SPEM1	0.074416989	0.008059651
OR51E2	0.074433039	-0.01391605
VDAC3	0.07443437	0.014597274
SGPL1	0.074535285	-0.007813873
SLC25A12	0.074538889	0.011175279
KCNJ16	0.075125105	-0.018069677
CDH7	0.075382039	0.009982579
PTEN	0.075962418	-0.008164289
N4BP3	0.076110272	0.005986573
TBX15	0.076128916	-0.007367266
SERINC2	0.076493899	-0.016134833
GCNT3	0.076574929	0.013139777
LMNB1	0.076583714	-0.019156243
KCTD8	0.076935309	0.015895102
RGS9	0.07698546	0.010070205
PLEKHG1	0.077405952	-0.008750995
ONECUT1	0.077466538	-0.014264028
GJA4	0.077511802	-0.013697193
LGALS3	0.077779682	0.010367971
WBSCR17	0.077939844	0.013873076
CERK	0.077997671	-0.026967973
NEIL2	0.078105445	-0.019996949
PTPMT1	0.078114567	0.022193019
HVCN1	0.078139425	-0.014264676
NAT10	0.078389742	-0.009450034
CENPL	0.078438808	0.017492423
SLC15A1	0.078544274	0.008224246
ZSCAN5A	0.078571004	-0.021064125
LRBA	0.078591128	-0.007416438
C10orf111	0.078640397	0.009906233
LRRTM3	0.078655134	0.009644433
MLH3	0.078699844	0.006069887
MAP3K19	0.078769328	-0.011528262
TRPC3	0.078890139	0.012752954
MOGAT3	0.078942597	0.019412726
KRTAP4-3	0.078992843	-0.017424493
C6orf222	0.079086218	0.010882619
RDX	0.079251007	0.026788682
GPAA1	0.079430315	-0.009526139
CTTNBP2	0.079517267	-0.00909925
EXOC3-AS1	0.079709921	0.006874283
DFNB59	0.079769913	0.01189493
DPH7	0.079800271	-0.011229091
DUSP27	0.07991169	-0.008998646
TPD52	0.07995692	0.011277684
CD19	0.080028419	-0.00897362
MAP1A	0.080185814	0.005701904
OR51I1	0.080779284	-0.010307369
GRIA4	0.080943646	0.013156579
HMGA2	0.080966711	-0.024853812
PARD3	0.081028726	-0.008045176
ABTB2	0.081073224	0.010052446
AADAT	0.081087397	0.010136849
SARDH	0.081145183	0.007729547
FAM83A	0.081164948	0.015050629
TMEM123	0.081522116	0.007372151
OR5B2	0.081696439	-0.017116366
CTNNA3	0.081740837	0.009978608
DMTN	0.081839497	-0.014194906
ISYNA1	0.082065615	-0.018111215
SLC39A6	0.082071819	0.0184838
APOBEC4	0.082367827	0.009154702
MTSS1L	0.082794681	-0.01081591
ALG6	0.082876852	-0.013548966
TSPAN7	0.0828946	-0.014254112
QRFP	0.083297216	0.011104545
LTBP2	0.083382164	0.007449588
OR10T2	0.083426753	0.006248837
UBR5	0.083471099	0.008519332
ZBTB20	0.083490283	-0.017251959
NOA1	0.083497374	-0.013051696
LPL	0.083652036	0.007616647
WNT10A	0.083653718	0.011830849
MCOLN3	0.083738626	0.012387136
TPP1	0.083842168	-0.011623152
SLC43A3	0.083843454	0.010480634
OR5J2	0.083890421	0.010401748
GOLGA7B	0.084119364	0.017063305
RITA1	0.084245969	-0.013135194
TLR4	0.084575511	0.006378005
CLEC1A	0.084703034	0.012699303
SERPINI1	0.084795259	0.007462633
MSL2	0.084934776	0.023648815
MARK4	0.085033267	-0.011529167
ITGA1	0.085138998	0.009206336
ASUN	0.085182245	-0.028812378
OR52E2	0.085224764	0.007080837
SCRT2	0.085225178	0.008354563
KCNK4	0.085317213	-0.006675049
GFM2	0.085534597	-0.008402916
SLC5A12	0.085737837	0.011525644
SCLT1	0.085752742	0.011036762
TMTC3	0.085830437	-0.02130959
MUC1	0.085998087	-0.020491034
CLIC5	0.086244003	-0.01325549
B3GALNT1	0.086386405	0.010700294
OR6N2	0.086459811	0.011310625
IL10RA	0.086479777	0.007505155
BPI	0.0865246	-0.009436079
EZR	0.086533716	0.024372587
KIAA1024	0.086650993	0.005756882
NBN	0.086966084	-0.010125721
RAB3GAP2	0.087011265	0.00563298
MAD1L1	0.087043927	-0.018662305
LCN8	0.087209393	-0.01097
NDC80	0.087462834	-0.00847415
ECI1	0.087604505	-0.024215364
P3H1	0.087647445	0.00733413
ZHX3	0.087706052	0.012257586
FCRL6	0.087779396	0.007359315
EIF2B3	0.087787663	-0.041829783
NUAK2	0.08820975	-0.014953026
ACADS	0.088342707	0.019492979
EIF2AK3	0.08854961	0.020316913
KIAA0196	0.088786748	-0.02441158
GPR148	0.088809624	-0.013585815
ZNF530	0.088858238	-0.011903233
CHD3	0.089005145	-0.012538672
SPDL1	0.089165294	0.010092634
TAS2R38	0.089266256	0.016368662
BAIAP2L2	0.089277724	-0.021827596
ATP2B2	0.08943566	0.012268693
FHOD1	0.08947647	0.011868461
PCDH7	0.089527932	-0.013359979
OLFML2B	0.089649755	0.007728131
DNTT	0.089668363	-0.014959396
ULK1	0.089887439	-0.009606639
TAAR2	0.09000515	0.021449992
TSR1	0.090071031	0.00591612
HEPH	0.090337171	0.006980189
OR2L13	0.090354399	0.012029047
UQCRC2	0.090356966	-0.008844281
ADAMTS12	0.090420169	0.005832729
EXTL3	0.090575908	0.010623029
OR2W5	0.090578606	-0.013374886
BMP2K	0.090695187	0.008495809
PTPRCAP	0.090892074	0.009682397
MAN1C1	0.0910978	0.008202229
ZNF423	0.091630123	0.007730324
IRAK2	0.091660168	0.007753502
FLOT2	0.091673138	0.012932123
FITM2	0.091736056	0.014394718
UBAP2L	0.091740651	0.012636781
PTPN14	0.091839614	0.007458162
SECISBP2	0.091874707	0.009378578
PLXNC1	0.092157097	0.007424577
IMPG2	0.092209108	0.013758546
OR6C3	0.092277027	-0.011812579
MTMR2	0.092453738	0.013870345
SRRM1	0.092548676	0.01531415
NOX1	0.092554208	0.010793636
PLEKHA4	0.092610315	-0.008630405
KIFC3	0.09267573	-0.018889892
SRPX	0.092906286	-0.005889046
PAPOLA	0.092949667	0.025431143
RADIL	0.093148076	0.004810029
NXNL1	0.093198145	-0.00943849
ADORA2B	0.093219067	-0.015397628
NF2	0.093246461	0.00865863
TP53BP2	0.093262926	0.007896832
KLHL31	0.093492466	0.030070387
OR3A3	0.093642978	0.010547257
NRDE2	0.093849586	-0.008465416
STAP2	0.093926701	-0.012992964
DNAJC10	0.094081502	0.011270585
ANAPC16	0.09412238	0.018977177
MBD6	0.09415043	-0.011268814
ETV6	0.094314584	0.009461744
TEKT3	0.094446883	0.009491846
PRKAG3	0.094475375	-0.010469736
RHOF	0.094559318	-0.019235966
ASB5	0.094572875	0.014513989
SIPA1L2	0.094660288	0.006855054
ACBD5	0.094715253	0.009863119
POLR2G	0.094824417	-0.042823514
KCTD18	0.094883338	-0.011566635
FLII	0.09497642	-0.010823895
MED12L	0.095010255	0.007749461
PRKD3	0.095017148	-0.006742084
TTYH2	0.095132757	-0.006170307
P2RY2	0.095292823	0.012356683
LANCL2	0.095447949	0.006820826
CEP70	0.095514478	-0.006531964
MYOM2	0.095570535	0.005127817
CLDN7	0.095782916	-0.021549164
ROS1	0.095906062	0.005479401
SOX30	0.095935545	-0.011602247
ETNPPL	0.096111379	0.007559443
F11	0.09613226	0.01140744
UTP4	0.09615166	-0.008474297
PTPDC1	0.096420344	0.016079474
RETNLB	0.096457646	0.006323775
OR4K1	0.096657412	-0.016670592
ADGRF4	0.096809306	0.00903863
NIPAL3	0.096970409	0.021712506
USP28	0.097022238	0.010536606
CCDC80	0.097100495	-0.010459474
DUOX1	0.097113484	-0.013260228
TSHZ1	0.097198578	-0.01095536
CYLC2	0.097344298	0.011977726
POLR1B	0.097522152	0.015961274
KLKB1	0.097532574	-0.006106699
OR1D2	0.097727996	0.008295414
SPPL2A	0.097758095	-0.01575075
CTNNA2	0.097803762	0.011114992
TOR1AIP1	0.097907952	-0.010776119
CD300C	0.097969722	0.012296756
GPR63	0.098044647	-0.009698899
CFAP43	0.098154855	0.008047184
SLC6A14	0.098289222	-0.010180734
HDAC2	0.098346302	0.011378478
BTBD9	0.098390814	0.013220253
TRH	0.098459236	-0.011178445
PODXL	0.098920932	-0.006613899
SMC6	0.098994524	0.013006803
NPAP1	0.09905581	0.005505632
KIAA1217	0.099056055	0.005996547
BPIFB6	0.099444901	0.006387226
AP5M1	0.099543911	-0.00660768
GLRA3	0.099602893	-0.016731246
FAM181A	0.100053024	0.011333046
PDE6B	0.10021022	-0.012729669
LRRC8C	0.1003938	-0.01624215
OR52B6	0.10058322	0.007934731
SLC22A4	0.100713282	-0.012493408
C5orf45	0.10081118	-0.027531657
GIMAP6	0.100913948	0.006084925
METTL3	0.100961987	-0.014594769
CALB2	0.101318598	0.008167237
DPP7	0.101408925	0.009920401
PI4K2A	0.101519394	-0.009796821
C17orf74	0.101575287	0.00691104
ZNF71	0.101575538	-0.008328554
KDELC1	0.101658519	0.011106932
LYRM4	0.10167872	-0.010940995
KIAA1919	0.10178159	0.011332869
GBP2	0.101845839	0.031325988
KCNK1	0.101845839	0.032006988
ACPP	0.101845839	0.01937265
TMPRSS11A	0.101845839	0.014723214
FGFR1OP	0.101845839	0.026769481
ABCF2	0.101845839	0.014723214
OR2AG2	0.101845839	0.04749424
SLC22A6	0.101845839	0.035910279
MRPL21	0.101845839	0.049077381
UBL3	0.101845839	0.014723214
NHLRC3	0.101845839	0.014723214
ALKBH5	0.101845839	0.014723214
SLC6A4	0.101845839	0.014723214
SPOP	0.101845839	0.014723214
CBLN2	0.101845839	0.034240033
FGF22	0.101845839	0.014723214
UQCR11	0.101845839	0.014723214
PEX26	0.101845839	0.029446429
MECP2	0.101845839	0.049077381
BDKRB2	0.101867471	0.006394151
CSF1R	0.101878414	0.010500148
WISP1	0.102175145	-0.009478561
THSD1	0.10217556	-0.00654992
IDUA	0.102485413	0.006114069
ERLEC1	0.10248729	0.009802989
KDM1A	0.102518863	0.01778919
OR4D9	0.102549666	0.009320805
OLFML2A	0.102562668	-0.011859295
ATF5	0.102573341	-0.006973311
HAUS5	0.102613333	-0.021169539
ZNF319	0.102620948	-0.011619358
UNC80	0.102684773	0.016721742
OR10Q1	0.102870664	-0.016136472
EVPL	0.102888825	-0.00633538
CCDC122	0.102950621	-0.007923185
GATA2	0.103130452	0.021786322
RRP9	0.103189321	-0.026028208
ZNF217	0.103234952	-0.006259322
PRR21	0.103286702	0.005818066
CCIN	0.103352453	0.005281865
UNC5B	0.103384618	0.006651899
MAL	0.103410951	0.015248201
MINA	0.10367609	0.012027371
SHCBP1	0.103726193	0.009652606
CNGA4	0.103964466	-0.011658032
BEND5	0.104131689	-0.020466449
QTRTD1	0.10431482	-0.013043988
EP300	0.104340535	0.006725372
SDAD1	0.104381741	0.006571447
SPG7	0.104394946	0.010349732
AMBRA1	0.104626931	0.012306426
CAMK2D	0.104891082	0.021974755
CNNM3	0.104913603	0.033766581
ADAMTS13	0.104978244	-0.005459131
SSH1	0.105099294	-0.015055095
SDSL	0.105219483	0.010218782
ZNF680	0.105513473	0.014399757
TUBD1	0.105522573	0.029094404
SCN3A	0.105617965	0.006571325
NFATC2	0.105653011	-0.011256684
PRR5L	0.105751676	0.014443375
TOB2	0.10576841	-0.040938823
ATP5O	0.105768744	0.009082027
ASPDH	0.105864494	0.016542208
EXOC1	0.106052914	0.014761591
ACSS1	0.106062092	0.014136769
FANCM	0.106090218	-0.00481343
PAQR4	0.106460048	-0.009922181
C8orf33	0.106494344	0.02101111
CAPN9	0.106560365	-0.006951456
MANEA	0.106660802	-0.006142524
BLK	0.1067394	0.013903009
GCKR	0.106770437	0.012857555
TGIF1	0.106871958	-0.006359697
NLRP3	0.106882821	0.008709567
ZNF3	0.106973313	-0.016817874
PCK1	0.106987976	0.010847627
MBP	0.107147181	0.008683374
CRYBA1	0.107193693	-0.022496047
WDR12	0.107264857	0.010100931
SLC35B2	0.107431522	-0.020644215
ARID4A	0.107487032	0.010573952
RIMS3	0.107558084	0.010649689
SPATA18	0.10772993	0.016728324
TEK	0.107860558	-0.005880392
CCR2	0.107959091	0.008507788
PPP2R3A	0.108177944	0.006362115
MYLK4	0.108197297	0.010893734
COPB2	0.108494611	0.018412367
ADAMTS5	0.108665577	0.00809136
C20orf194	0.109052211	0.012551136
FOXL1	0.109066541	-0.01698703
ELN	0.109435901	-0.009140062
ARHGEF25	0.109565928	0.007085637
MYBPC1	0.109757227	0.008706296
CPS1	0.109802947	0.00802363
SLCO1A2	0.109867409	0.010407285
GMIP	0.109934622	-0.012579102
KRT77	0.109945003	0.006839829
BCAS3	0.109964876	-0.009887557
ITIH4	0.109978449	-0.012059998
DDX42	0.110113065	0.010399944
OR51A7	0.110222226	0.006290373
PAX5	0.110288846	-0.023754422
PDS5B	0.110341364	0.011395324
B4GALT1	0.110370101	-0.02501135
APBB3	0.110379267	0.008901222
FANCI	0.110385375	0.006326534
CNKSR1	0.110650819	-0.020549526
KCNS3	0.110688008	0.015209396
SLC37A1	0.1108066	-0.020085318
CFAP52	0.110842513	-0.010244545
TRIM62	0.110914632	-0.018424504
LAMA1	0.111512745	-0.005915761
ACTL7A	0.111592099	0.006927215
AOAH	0.111692983	0.018646249
SLC10A2	0.111738028	0.009322438
EFCC1	0.111810008	-0.018409147
CP	0.1119431	0.012118418
PHEX	0.112007874	0.008309946
GPC3	0.112022347	0.009776468
TSPYL1	0.112115979	-0.01371172
ACHE	0.112131887	-0.006159044
HEPACAM2	0.112169704	0.01043132
PARS2	0.112241785	-0.014040793
ADAMTS4	0.112247911	0.006911646
DAGLA	0.112430463	-0.00775114
CLCN7	0.11247413	-0.007720609
CHRAC1	0.112546673	0.010077451
DNAJB4	0.112571135	0.02147916
F7	0.112659654	-0.005327695
CCDC140	0.112702317	-0.030887052
KIAA0930	0.112702317	-0.010192727
EP400	0.112745778	0.005663787
TRIM3	0.112854407	-0.012542634
IGIP	0.112871708	-0.018594647
RNF215	0.112913248	0.019829489
OSBPL6	0.112914268	-0.009331619
LDHC	0.112920559	-0.014571811
DLGAP4	0.112945529	0.009313834
FAM114A2	0.113055733	-0.011498515
TPST2	0.113118144	0.009059377
PNPLA6	0.113187003	-0.009682385
TSPAN6	0.113260261	0.006257787
WDR6	0.113340819	-0.015971803
GRB10	0.113378951	0.017794157
CACNG4	0.113477956	0.016175866
EXOC2	0.113499404	-0.015768066
RAB21	0.113610556	0.013891806
COG8	0.11361963	0.017433608
USP8	0.113676267	0.007836737
CGNL1	0.113816505	0.008793591
CCDC137	0.113866535	-0.022831366
MFSD9	0.114068063	-0.010718283
PAK7	0.114302267	0.007140166
AKR1A1	0.114469205	-0.00869311
SLC6A16	0.114489336	0.011929627
CMSS1	0.11454497	-0.013765726
GABRA2	0.11456317	0.011823139
ANKRD42	0.114766762	0.020346954
PTPRH	0.114770434	-0.00515359
CD109	0.114846552	-0.005885552
PDE8A	0.115030578	0.016849152
CNDP1	0.115304463	-0.005221745
GEN1	0.115331206	0.008236314
ZNF17	0.115395994	-0.01156772
NAV3	0.115413628	0.006952705
PRR30	0.115456708	-0.01944493
ADRB1	0.11555733	-0.01115707
MICAL1	0.11558596	-0.011614276
NADSYN1	0.115729048	0.006914438
CLEC7A	0.115760689	0.006705012
DERL3	0.115849375	-0.013320037
FAM8A1	0.116028092	-0.01553342
BMP3	0.116159415	-0.006583575
ACSM1	0.116229176	0.012550743
NUP98	0.11629808	-0.005682916
ZNF649	0.116324075	0.01407341
ACOT12	0.116327838	0.009966021
PDZD8	0.116393381	0.006974016
PNMA3	0.116476745	-0.009751678
LY86	0.116538024	0.01211163
SMC1B	0.116721851	-0.005259205
FAM83G	0.116766798	-0.00673836
MAP1B	0.116911414	0.008541067
DDX54	0.117025547	-0.010623836
FLCN	0.117721953	0.011511096
LXN	0.117843007	0.02181464
BSPRY	0.118027697	-0.006400282
KIAA0391	0.11812571	-0.006424374
MAN2B1	0.118327764	-0.006277377
ST8SIA4	0.118503735	-0.024939194
ZNF596	0.118830674	-0.008497557
OPN4	0.118919598	-0.004660834
CABYR	0.119229274	-0.028568555
YIF1A	0.119272541	-0.015304646
MTMR8	0.119578712	-0.008079681
SPECC1L	0.119710102	0.007716542
LEMD1	0.119716618	-0.018292121
MAEL	0.11988155	0.013182706
TRABD	0.120023014	-0.02525119
SYN3	0.120135566	0.01158514
MTL5	0.120193637	0.007744215
DHCR7	0.120210705	-0.009419805
FAM73B	0.120215181	-0.010935818
ATL3	0.120260121	-0.012269955
BRINP2	0.120367314	-0.015421055
GAS6	0.120382022	-0.011306206
PRKAG1	0.120435146	0.016982262
DGKA	0.120482277	0.01608707
PRKG2	0.12053557	0.014532268
PRTFDC1	0.120648382	0.025861566
UPF3A	0.120824588	-0.01322069
FANCF	0.120930943	0.010841064
TEX14	0.12120997	0.00689709
FAM167A	0.121259821	-0.013863063
FBLN1	0.121301603	0.008374762
BCORL1	0.12138812	-0.004899585
AFF3	0.121467091	-0.012284323
FAM83D	0.121593558	0.02108193
MBOAT7	0.121736272	-0.023184923
DEPDC1	0.121816931	0.018552984
CLEC4M	0.122071898	0.028707528
ORC3	0.122117617	0.009484159
DISP1	0.122154542	0.007712216
FDXR	0.122520694	-0.013702229
POLDIP3	0.122553749	-0.010248658
MKL2	0.122869901	-0.009506496
HIST1H4L	0.122927919	-0.017243273
SPINT4	0.123155362	-0.01476872
USP14	0.123204238	0.012258802
RNASEL	0.123287327	0.012960812
SFT2D2	0.123391882	0.018806083
RET	0.123429896	0.007136869
GYPA	0.123437815	0.012458028
ZBTB32	0.123461083	-0.006785035
MYH7B	0.123465548	0.004973486
TMEM106C	0.123536864	-0.006500105
ANKS6	0.123699604	-0.012690499
ADAM19	0.123711282	-0.006369694
MAN2C1	0.12372867	-0.008459636
STK31	0.123811489	0.005780053
SLC25A40	0.124047131	0.031392889
RPN2	0.124062883	-0.012855528
NPY	0.124081162	-0.015665988
VAX2	0.124139497	0.008057826
WDR64	0.124183783	-0.009679666
GBP5	0.124196358	0.011708037
PTRH2	0.124267546	0.012809843
LGMN	0.124273709	-0.009444147
NFX1	0.124704667	-0.008701334
EPHX1	0.124862474	0.006163679
SGOL1	0.125042613	0.016708912
CFAP206	0.125208962	0.005840952
PLCB3	0.125233511	-0.007148067
SETDB1	0.125272714	0.014796528
HAPLN1	0.125331126	0.022034424
FLVCR1	0.125355357	0.011617371
ATP9B	0.125620726	-0.006997322
PRMT9	0.125635372	-0.00949229
PPP1R36	0.125897088	-0.008816167
BPTF	0.126018166	0.007629749
NID2	0.126144804	-0.004901906
CFAP58	0.126175505	0.008274158
CCL26	0.126186465	-0.013649499
GPR75	0.126187323	-0.008459578
THBD	0.126530491	-0.007002
XDH	0.126583132	-0.00725645
TRIM58	0.126613564	0.006110036
PKD2L2	0.126630001	0.01188969
LDLR	0.126741921	-0.009631972
CCL22	0.126823694	-0.015487272
ALAS1	0.126827122	-0.011696296
ECE1	0.126886019	0.007184442
ITGA9	0.126910673	0.005971992
SORBS2	0.127274933	0.008523811
C1orf101	0.127292338	0.008629384
PAAF1	0.127453541	0.007955095
PTPRG	0.127529585	0.009953722
PRKCD	0.127618247	-0.014634926
MATN1	0.127653622	0.020499594
WDR44	0.127661306	-0.009459067
ATP8A1	0.127665064	-0.009616971
6-Mar	0.12769625	0.01173766
DNMBP	0.127762792	0.00693603
PPP2R5A	0.127835018	0.009880853
KRT36	0.127894782	-0.017755693
OTOR	0.127968706	-0.007277213
OR5T3	0.127987535	0.031493001
PPP1R3A	0.127994579	0.005748632
DSE	0.128146059	0.006746138
SPINT1	0.128193645	0.014779319
PDE4B	0.128273807	0.006885579
HAUS7	0.128424064	0.017662523
PRSS23	0.128442203	0.011799253
APLNR	0.128533584	0.011996129
WAPL	0.128619721	0.015622286
NKG7	0.128667838	0.015613074
TMEM135	0.128889068	-0.013479862
LUZP2	0.128898445	0.009229651
TRAPPC5	0.129073593	0.007784682
NARS	0.129235605	0.024002607
FBXO40	0.129251012	0.013475231
NSUN4	0.129254188	0.009460653
ANKMY1	0.129532638	-0.005453688
FABP3	0.129561617	0.008589849
DHRS3	0.129608829	0.011578109
COLQ	0.129764513	0.014927205
SDR9C7	0.129803799	-0.012095018
NXPE4	0.129828495	0.010970441
OGFR	0.129993679	0.00625551
OR1K1	0.130180541	-0.011276509
NR5A1	0.13045272	-0.007743487
TNR	0.130622452	0.011457759
MON2	0.130766131	0.005490245
CUL7	0.130782917	-0.00997998
LMNTD1	0.130842608	0.010261091
CFDP1	0.130937675	0.009103044
C2orf54	0.130953497	-0.010016949
PPARGC1B	0.131261211	0.005380834
ZKSCAN7	0.131276473	-0.011935253
KLHL4	0.13139955	0.009273301
POMGNT2	0.131408222	-0.009043147
DYNC1LI1	0.131718282	-0.006432595
SGK494	0.13193395	0.006262026
PIM2	0.131997436	0.012890685
CXorf23	0.132130726	-0.026275952
SLC4A3	0.132159747	0.011579474
PIK3C3	0.13228986	0.016181266
KCND1	0.132296081	-0.009568631
SHC3	0.132318538	0.009355453
CLIP2	0.132354541	-0.009425326
ANAPC2	0.132361541	0.012590593
PER3	0.132506894	0.006186757
MESP2	0.13253215	-0.010706258
PTCH2	0.13275319	-0.009040753
RASAL1	0.132827169	-0.010038552
S1PR2	0.132843675	0.009864736
RNF17	0.13290499	-0.004452471
PIGS	0.132941562	-0.010100999
TXK	0.132960482	0.006422008
TBC1D21	0.133004731	0.008493142
TNFRSF10A	0.133037225	-0.011095608
MMRN2	0.133299663	-0.007339829
CD40	0.133350149	-0.015136366
TRPM4	0.13344241	0.008672609
POU4F2	0.133499429	-0.007449884
NOL3	0.133513755	-0.011245401
ABCA6	0.133522132	-0.008069341
ABCA9	0.133781199	-0.007055363
ZNF484	0.134057561	-0.007570193
HERC2	0.13416789	0.008740416
VCAM1	0.134386632	0.017401518
FCGBP	0.134438264	-0.005012374
SLC22A25	0.134587256	-0.006972061
PLPPR4	0.134719514	0.011467738
ZBTB2	0.13472106	0.016757765
MIDN	0.134743647	-0.015980551
SFTPB	0.134818881	-0.012527115
CPA1	0.134916028	-0.01523328
C10orf11	0.134920885	0.019426391
PDPN	0.134953736	-0.012447826
ZIC1	0.135042592	-0.023432824
IBTK	0.135054136	0.018865429
TRAP1	0.135100268	0.007653758
MYOF	0.135131378	-0.005084378
POSTN	0.135260636	0.005542764
SV2B	0.13535239	0.013470023
FHDC1	0.135539345	0.028255748
MOXD1	0.135565809	0.009109196
TRPC1	0.135738774	0.023723404
LRFN4	0.135823183	-0.007344826
FAM228A	0.135909006	0.02773701
SHCBP1L	0.136130717	0.008798125
ZNF782	0.136152439	-0.006531826
CACNA1S	0.136159324	0.005752123
GNB5	0.136281852	0.019525155
PLK1	0.13645484	0.011578121
EPB41L4A	0.136506583	0.007264329
TGM5	0.136552298	0.007384985
LRRC47	0.136615831	-0.011565271
BBS5	0.136702152	0.017907278
CKAP2	0.136725751	-0.007912213
ATP1B4	0.136726336	0.011498537
ZNF365	0.136766261	0.011572021
GPATCH4	0.136865641	0.02101009
C8orf37	0.136931954	0.013253031
CHGA	0.136983132	0.00499731
CD160	0.13706228	0.015426893
NWD1	0.137124086	-0.004881848
ERGIC3	0.137270746	0.023259186
APOO	0.137492353	0.010146056
TAPBPL	0.137496989	0.008686024
PYM1	0.137653386	0.015763717
DPYD	0.137726933	-0.005476058
DPT	0.137803678	0.00955
SLC5A3	0.137846127	0.014582529
IRF8	0.137949756	-0.012541341
HOXD8	0.137963938	0.030269826
WDR49	0.138161731	0.009820156
FNDC3A	0.138210178	0.00828467
ACSBG1	0.138215873	0.010376832
DPH2	0.138279468	0.018329618
JMJD4	0.138471499	-0.004357878
PAOX	0.138521789	0.009228252
NT5C	0.138551204	0.012563196
CARKD	0.138665911	-0.005522773
GTF3C4	0.13870141	-0.010349662
PAPSS1	0.138721201	-0.009857778
TSHZ2	0.138947915	-0.007331594
LCAT	0.138956374	0.019709328
CD300LB	0.138957405	0.0155939
HOXA4	0.138991359	0.012296245
TCEB3	0.138994867	0.006143516
CHMP4C	0.139076252	0.008414914
GUCA2A	0.139625545	-0.006247873
THBS1	0.139644545	0.006575904
TINAGL1	0.139814178	0.015425303
OR1M1	0.1398364	0.011113923
ARG1	0.139996592	0.009498182
FSHB	0.139996592	0.009498182
PSMG1	0.139996592	0.009498182
NTNG1	0.140019912	0.011780283
TIMM50	0.140124962	-0.007122391
LHX9	0.140206919	0.019205063
HEATR1	0.140287754	-0.007517425
ZHX1	0.140329225	0.015159281
PUM2	0.140333831	0.011136067
IRAK4	0.140363467	0.016921107
KIFC2	0.140395941	-0.011266803
ETS1	0.140520503	0.012426928
RYR1	0.140686138	0.004512145
SLC35D3	0.140734193	-0.013866549
ZNF544	0.140740611	-0.006279471
CDKL1	0.140907819	-0.010117395
RAB3C	0.140989602	0.016177359
SH3KBP1	0.141090562	0.010713081
GPR180	0.141281973	-0.015873501
CCDC81	0.141341677	-0.006078976
EN1	0.141413601	0.019928426
ARMT1	0.141508251	0.005885909
KLK9	0.141521961	0.014430169
BCDIN3D	0.1416844	0.007866136
OR9K2	0.141736526	-0.014721574
ATP6V0A1	0.141798016	0.009243651
ALPK2	0.14183983	0.004235833
CXCL6	0.141897079	0.022946911
GFER	0.142043504	0.006558814
MRM1	0.142215509	0.018892727
CPE	0.142307059	0.010723671
CSRP3	0.142513561	0.014910583
MGMT	0.142696784	-0.006076608
HAO1	0.142783035	0.007692672
PPRC1	0.142845215	-0.006774393
CLN3	0.142975122	-0.018447581
H2BFWT	0.143011273	0.008406723
OR5D16	0.14307154	0.004535258
FBXO31	0.143141846	0.018302411
TJP3	0.143288323	-0.005566953
TCHHL1	0.143389319	0.009597136
CFHR5	0.143460376	0.008509695
OSCAR	0.143608774	-0.015825032
USP37	0.143630488	-0.018327131
MS4A4A	0.14373587	0.026843779
FBN2	0.143746114	-0.006056373
MTFR2	0.143798144	0.011531518
SEC24C	0.144124717	-0.01016793
CHD4	0.144151805	-0.012525681
STAT5B	0.14462355	0.011620267
COL9A2	0.144761793	-0.007176698
KERA	0.14480481	0.011963624
4-Mar	0.144926423	0.021052942
EDAR	0.144943994	0.017538396
SCML1	0.144946002	0.013608726
TIGD3	0.144952579	0.00835743
BBS9	0.145208764	0.024601311
ELF2	0.145232599	0.014561844
LAG3	0.145255649	-0.012713604
TCHP	0.145386497	-0.017079759
ZNF566	0.145608238	0.020321106
WASF3	0.145619001	-0.016601931
PGAM2	0.145681902	0.01412151
SWT1	0.145803715	-0.00812451
DPH1	0.145919158	-0.008569362
ERBB4	0.146065902	0.008190667
ZBTB39	0.146137854	-0.010732722
TALDO1	0.146167127	-0.011402666
SLAMF9	0.146175885	0.013541796
LAMA4	0.146428917	-0.005877445
RPGR	0.146552991	-0.00410822
MAML1	0.146599956	0.00524509
SFXN3	0.146700057	0.014254809
MYCL	0.146890164	0.010642913
CIR1	0.146934359	0.014292962
TRIM7	0.147117053	0.013352831
LAMA2	0.147128658	-0.004461603
SHROOM4	0.147211162	0.007626137
ABCA1	0.147237418	-0.004325634
CHIA	0.147349995	0.00531253
C1GALT1C1	0.147362553	0.007842466
TMEM225	0.147544178	-0.006899192
NMT1	0.147546275	-0.014732495
ZNF22	0.148163256	0.008587973
AGTPBP1	0.14826187	-0.009418699
ODF2L	0.14827816	0.01607139
IFIT3	0.148303811	-0.011150173
ACY3	0.148423789	0.014989854
ZNF775	0.148537621	-0.007649255
AKAP13	0.148576722	0.004612526
LHFPL4	0.148594397	-0.022495958
KRT79	0.148632611	-0.007387567
RGS22	0.148679454	0.009701477
MIER1	0.148715446	-0.011399058
C1QTNF6	0.148818237	-0.005030627
DDX1	0.149103916	0.020511968
PATZ1	0.149167359	-0.017253118
C11orf1	0.149270634	0.027116542
ETV4	0.149293576	0.021390476
SPATA4	0.149348051	0.011673374
SLC33A1	0.149580914	0.008141927
ACSL6	0.14958217	0.01267206
NCOA5	0.149728747	0.009415575
TMEM196	0.149817715	0.011135406
FGD2	0.149920543	0.009847056
OR6C75	0.149982095	0.013134112
H1FOO	0.15002066	-0.007131613
TIAM2	0.15013322	0.007407806
MPHOSPH8	0.150223069	-0.015235061
ADRM1	0.150226264	-0.009592958
CHN2	0.150361595	0.009436894
GLI3	0.150469761	0.005082183
ROCK2	0.150710015	0.010401011
JAK2	0.150786531	0.006710063
AXDND1	0.15085525	0.00614283
UGT8	0.150911792	0.007711763
GPR39	0.15100641	0.010610103
ITGB3	0.151096902	0.014166638
RAB37	0.151115123	0.011051576
OR10P1	0.1511749	0.024748175
TAF3	0.151208938	0.0099567
GIMAP4	0.151292657	-0.008012974
PDGFB	0.151490072	-0.013735218
SNTB1	0.151536002	0.016908973
KTN1	0.151538244	0.01556493
RNASE4	0.1516011	-0.006409953
ZNF473	0.151618508	0.005979088
PMM1	0.15163608	-0.01201302
C1RL	0.151753339	0.011963263
NR3C1	0.151861206	-0.00975865
TMIGD2	0.15187038	-0.005461567
SLC6A17	0.15191402	0.008487121
DNMT3B	0.152249634	0.01012735
ADCY8	0.152265724	0.011067391
BCL2L14	0.152283757	-0.014449443
PALLD	0.152537638	0.007278298
IL37	0.152540839	-0.005072312
GAPT	0.152542176	0.01193954
CTNND2	0.152550952	0.008931968
ENPP6	0.152554638	0.014902914
PREX1	0.152958777	-0.005453513
CDKN1A	0.153038745	0.005736543
RBPJL	0.153140217	-0.013977901
CCT3	0.153141261	0.00836929
BTN1A1	0.153153411	-0.011107559
C3orf62	0.153189771	0.005805594
FBXO18	0.153257989	0.016831903
ZP4	0.153520851	0.008091952
EFHD1	0.153576608	0.012303654
C3orf35	0.153577367	-0.019491135
KIRREL	0.153713988	0.012182414
HTR4	0.153737854	0.011777151
ESR2	0.153847663	-0.011221878
EPS8L2	0.153925186	-0.007821066
STX17	0.15399239	0.006120882
TM4SF19	0.154113972	0.007170068
GNL3	0.154131222	-0.018220448
ATP2A2	0.154181336	0.018004976
APOH	0.154271334	-0.005487788
SMYD2	0.154445691	0.01880628
HTR1F	0.154551267	0.017339068
UBR3	0.154717144	0.010124095
FMOD	0.154752079	-0.025330453
IFNAR1	0.154967763	0.006043448
PLCH1	0.154975918	0.010415402
DCAF8	0.155107658	0.011470078
RASIP1	0.155137432	0.020611433
NUP155	0.155156068	-0.013335191
AKAP5	0.155335142	0.009796552
APBA2	0.155340685	0.01142507
SUCO	0.15541141	0.013556582
RSC1A1	0.155614243	0.010228884
CRYGS	0.155626136	0.011724349
GALR3	0.155708244	-0.011219927
SLC39A13	0.155835877	0.008534027
RNF25	0.156020379	0.016276028
COL5A1	0.156256388	0.004558508
TMEM132A	0.156303681	0.005405969
SPEF2	0.15630912	0.004538589
PHLDB2	0.156347682	0.007442237
SF3B5	0.156563301	0.020002621
TIE1	0.156580134	-0.008084378
TBPL2	0.156931097	0.008798831
SEMA7A	0.156942015	-0.015422179
ZNF672	0.157069336	0.010677209
AK8	0.15717593	0.006442673
SDCCAG3	0.15730638	-0.005349871
PRUNE2	0.157419381	0.012167765
OR9A4	0.157534115	0.017181777
WDR62	0.157557596	0.005201956
TNFRSF4	0.157560056	-0.025517857
GNB1	0.157560056	-0.027146657
RER1	0.157560056	-0.045567602
FAM213B	0.157560056	-0.029671927
SLC45A1	0.157560056	-0.027146657
TMEM201	0.157560056	-0.05799513
LZIC	0.157560056	-0.085059524
ANGPTL7	0.157560056	-0.020916276
AGTRAP	0.157560056	-0.025017507
CAMK2N1	0.157560056	-0.023198052
FGR	0.157560056	-0.060756803
SESN2	0.157560056	-0.028997565
KPNA6	0.157560056	-0.063794643
EIF3I	0.157560056	-0.05799513
FAM167B	0.157560056	-0.039871652
TRAPPC3	0.157560056	-0.075052521
PPIE	0.157560056	-0.026581101
CCDC24	0.157560056	-0.019043177
KIF2C	0.157560056	-0.047255291
RPS8	0.157560056	-0.039871652
HECTD3	0.157560056	-0.042529762
MMACHC	0.157560056	-0.02407345
MKNK1	0.157560056	-0.019935826
FAF1	0.157560056	-0.028997565
NRDC	0.157560056	-0.019935826
TTC4	0.157560056	-0.025517857
LEXM	0.157560056	-0.023627646
DHCR24	0.157560056	-0.028353175
JUN	0.157560056	-0.022783801
NFIA	0.157560056	-0.043996305
EFCAB7	0.157560056	-0.025517857
WDR78	0.157560056	-0.030378401
GBP3	0.157560056	-0.018491201
C1orf194	0.157560056	-0.070882937
CYB561D1	0.157560056	-0.035441468
NHLH2	0.157560056	-0.053162202
PLEKHO1	0.157560056	-0.053162202
CTSK	0.157560056	-0.019043177
TNFAIP8L2	0.157560056	-0.055473602
C1orf189	0.157560056	-0.02407345
SLC50A1	0.157560056	-0.067152256
ACKR1	0.157560056	-0.051035714
APOA2	0.157560056	-0.024536401
GPR161	0.157560056	-0.039871652
METTL18	0.157560056	-0.012758929
METTL13	0.157560056	-0.070882937
MRPS14	0.157560056	-0.031897321
TOR1AIP2	0.157560056	-0.026581101
LHX4	0.157560056	-0.022384085
STX6	0.157560056	-0.055473602
MYBPH	0.157560056	-0.041157834
BTG2	0.157560056	-0.043996305
PLEKHA6	0.157560056	-0.047255291
TMCC2	0.157560056	-0.017477984
CD55	0.157560056	-0.042529762
LYPLAL1	0.157560056	-0.012758929
C1orf115	0.157560056	-0.022783801
HLX	0.157560056	-0.025517857
DEGS1	0.157560056	-0.029671927
GUK1	0.157560056	-0.027736801
C1orf100	0.157560056	-0.018227041
OR14A16	0.157560056	-0.012758929
ADI1	0.157560056	-0.053162202
HPCAL1	0.157560056	-0.042529762
C2orf50	0.157560056	-0.012758929
RHOB	0.157560056	-0.063794643
CENPO	0.157560056	-0.043996305
CENPA	0.157560056	-0.022783801
SNX17	0.157560056	-0.047255291
TRMT61B	0.157560056	-0.036454082
GALM	0.157560056	-0.039871652
TMEM178A	0.157560056	-0.063794643
PKDCC	0.157560056	-0.021264881
ACYP2	0.157560056	-0.028997565
VRK2	0.157560056	-0.012758929
MCEE	0.157560056	-0.012758929
SEMA4F	0.157560056	-0.019935826
REG1A	0.157560056	-0.033576128
MAT2A	0.157560056	-0.05799513
MRPL35	0.157560056	-0.043996305
CD8B	0.157560056	-0.035441468
RPIA	0.157560056	-0.022384085
CHST10	0.157560056	-0.019629121
IL36G	0.157560056	-0.01876313
IL36RN	0.157560056	-0.047255291
UBXN4	0.157560056	-0.049072802
DARS	0.157560056	-0.053162202
TLK1	0.157560056	-0.063794643
ZNF385B	0.157560056	-0.015372203
HSPD1	0.157560056	-0.025517857
CLK1	0.157560056	-0.032715201
ALS2CR12	0.157560056	-0.049072802
ICA1L	0.157560056	-0.018227041
RPL37A	0.157560056	-0.055473602
CDK5R2	0.157560056	-0.023198052
NHEJ1	0.157560056	-0.012758929
ATG16L1	0.157560056	-0.053162202
GBX2	0.157560056	-0.018227041
2-Sep	0.157560056	-0.014835963
TADA3	0.157560056	-0.021998153
FANCD2OS	0.157560056	-0.033576128
SEC13	0.157560056	-0.067152256
RAB5A	0.157560056	-0.051035714
NEK10	0.157560056	-0.025517857
STT3B	0.157560056	-0.036454082
EXOG	0.157560056	-0.041157834
PFKFB4	0.157560056	-0.051035714
UCN2	0.157560056	-0.02407345
HYAL3	0.157560056	-0.012758929
C3orf18	0.157560056	-0.049072802
TNNC1	0.157560056	-0.045567602
GPR27	0.157560056	-0.028997565
OR5H15	0.157560056	-0.021264881
ZDHHC23	0.157560056	-0.012758929
LSAMP	0.157560056	-0.023627646
KPNA1	0.157560056	-0.067152256
TXNRD3NB	0.157560056	-0.016150542
PODXL2	0.157560056	-0.030378401
RUVBL1	0.157560056	-0.070882937
HMCES	0.157560056	-0.016150542
IL20RB	0.157560056	-0.049072802
TM4SF1	0.157560056	-0.079743304
ARL14	0.157560056	-0.028997565
THPO	0.157560056	-0.026581101
WDR53	0.157560056	-0.028353175
ATP5I	0.157560056	-0.035441468
MXD4	0.157560056	-0.015372203
LDB2	0.157560056	-0.020252268
UBE2K	0.157560056	-0.075052521
UGT2B4	0.157560056	-0.02407345
GC	0.157560056	-0.043996305
PPM1K	0.157560056	-0.053162202
MYOZ2	0.157560056	-0.028353175
IL2	0.157560056	-0.012758929
ELMOD2	0.157560056	-0.037526261
FGB	0.157560056	-0.012758929
DAP	0.157560056	-0.034483591
PRKAA1	0.157560056	-0.028353175
SETD9	0.157560056	-0.053162202
GPBP1	0.157560056	-0.055473602
COL4A3BP	0.157560056	-0.031119338
TMEM161B	0.157560056	-0.012758929
SNX24	0.157560056	-0.02407345
IL13	0.157560056	-0.033576128
SAR1B	0.157560056	-0.063794643
TXNDC15	0.157560056	-0.020916276
SIL1	0.157560056	-0.017477984
CD14	0.157560056	-0.063794643
PCDHB8	0.157560056	-0.051035714
CAMK2A	0.157560056	-0.034483591
TTC1	0.157560056	-0.03866342
RGS14	0.157560056	-0.017011905
CLK4	0.157560056	-0.012758929
RUFY1	0.157560056	-0.060756803
IRF4	0.157560056	-0.034483591
SERPINB1	0.157560056	-0.03866342
SERPINB9	0.157560056	-0.019935826
BLOC1S5	0.157560056	-0.021998153
TREML4	0.157560056	-0.021625303
TFEB	0.157560056	-0.041157834
PRICKLE4	0.157560056	-0.031897321
CNPY3	0.157560056	-0.025517857
DNPH1	0.157560056	-0.063794643
BAG2	0.157560056	-0.020252268
KHDC1	0.157560056	-0.015189201
TMEM30A	0.157560056	-0.017241795
NT5DC1	0.157560056	-0.023198052
KPNA5	0.157560056	-0.014835963
DCBLD1	0.157560056	-0.026581101
HEY2	0.157560056	-0.022384085
PDE7B	0.157560056	-0.029671927
FBXO30	0.157560056	-0.025517857
MYCT1	0.157560056	-0.015948661
SLC22A3	0.157560056	-0.032715201
COX19	0.157560056	-0.036454082
HOXA7	0.157560056	-0.042529762
TBX20	0.157560056	-0.02407345
RFC2	0.157560056	-0.043996305
YWHAG	0.157560056	-0.063794643
TSC22D4	0.157560056	-0.049072802
ORAI2	0.157560056	-0.03866342
ALKBH4	0.157560056	-0.063794643
KLF14	0.157560056	-0.025517857
CHCHD3	0.157560056	-0.033576128
BPGM	0.157560056	-0.042529762
AKR1D1	0.157560056	-0.033576128
PRSS37	0.157560056	-0.028997565
EZH2	0.157560056	-0.024536401
C8orf58	0.157560056	-0.012758929
TNFRSF10C	0.157560056	-0.041157834
PPP2CB	0.157560056	-0.05799513
ZMAT4	0.157560056	-0.049072802
ATP6V1H	0.157560056	-0.018227041
XKR4	0.157560056	-0.051035714
PLAG1	0.157560056	-0.02603863
PAG1	0.157560056	-0.028997565
ZFAND1	0.157560056	-0.02603863
INTS8	0.157560056	-0.047255291
TP53INP1	0.157560056	-0.035441468
NDUFAF6	0.157560056	-0.022384085
LAPTM4B	0.157560056	-0.017970322
COX6C	0.157560056	-0.049072802
AZIN1	0.157560056	-0.012758929
TBC1D31	0.157560056	-0.029671927
TMEM65	0.157560056	-0.051035714
FAM84B	0.157560056	-0.018491201
GSDMD	0.157560056	-0.05799513
COMMD5	0.157560056	-0.021264881
FAM219A	0.157560056	-0.012758929
DNAJB5	0.157560056	-0.036454082
FANCG	0.157560056	-0.039871652
SIT1	0.157560056	-0.053162202
HRCT1	0.157560056	-0.02407345
TRMT10B	0.157560056	-0.03866342
C9orf85	0.157560056	-0.019935826
GDA	0.157560056	-0.049072802
LPAR1	0.157560056	-0.042529762
PSMD5	0.157560056	-0.063794643
MRRF	0.157560056	-0.012758929
OR1N1	0.157560056	-0.025517857
ARPC5L	0.157560056	-0.028353175
CDK9	0.157560056	-0.036454082
FAM78A	0.157560056	-0.039871652
C9orf9	0.157560056	-0.031119338
CACFD1	0.157560056	-0.051035714
PAEP	0.157560056	-0.031897321
C9orf163	0.157560056	-0.025517857
LCN6	0.157560056	-0.039871652
SSNA1	0.157560056	-0.016357601
ZMYND11	0.157560056	-0.037526261
NUDT5	0.157560056	-0.042529762
C1QL3	0.157560056	-0.026581101
RASSF4	0.157560056	-0.023627646
EGR2	0.157560056	-0.032715201
ATOH7	0.157560056	-0.043996305
H2AFY2	0.157560056	-0.047255291
TYSND1	0.157560056	-0.025517857
CAMK2G	0.157560056	-0.028353175
KIF11	0.157560056	-0.063794643
LGI1	0.157560056	-0.032715201
CCNJ	0.157560056	-0.028353175
CUTC	0.157560056	-0.060756803
TLX1	0.157560056	-0.027736801
FBXL15	0.157560056	-0.042529762
MFSD13A	0.157560056	-0.024536401
ARL3	0.157560056	-0.031119338
NT5C2	0.157560056	-0.043996305
FAM45A	0.157560056	-0.042529762
LRRC27	0.157560056	-0.012758929
VENTX	0.157560056	-0.023198052
IFITM5	0.157560056	-0.042529762
CD151	0.157560056	-0.051035714
OR56B4	0.157560056	-0.023198052
ARFIP2	0.157560056	-0.091135204
EIF3F	0.157560056	-0.030378401
LIN7C	0.157560056	-0.027146657
DNAJC24	0.157560056	-0.012758929
ELP4	0.157560056	-0.01876313
APIP	0.157560056	-0.019935826
CD44	0.157560056	-0.021998153
CHST1	0.157560056	-0.023627646
F2	0.157560056	-0.055473602
SPI1	0.157560056	-0.05799513
C1QTNF4	0.157560056	-0.022783801
CLP1	0.157560056	-0.012758929
LPXN	0.157560056	-0.025017507
MS4A7	0.157560056	-0.017970322
SDHAF2	0.157560056	-0.035441468
BSCL2	0.157560056	-0.031119338
STIP1	0.157560056	-0.063794643
BATF2	0.157560056	-0.02603863
CDCA5	0.157560056	-0.025017507
POLA2	0.157560056	-0.051035714
FAM89B	0.157560056	-0.037526261
C11orf68	0.157560056	-0.060756803
CNIH2	0.157560056	-0.051035714
BRMS1	0.157560056	-0.034483591
PPP1CA	0.157560056	-0.032715201
DNAJB13	0.157560056	-0.051035714
UCP3	0.157560056	-0.047255291
KCTD21	0.157560056	-0.027736801
CCDC90B	0.157560056	-0.012758929
SLC35F2	0.157560056	-0.027146657
PAFAH1B2	0.157560056	-0.05799513
SCN2B	0.157560056	-0.028997565
CD3D	0.157560056	-0.051035714
TTC36	0.157560056	-0.028353175
CCDC153	0.157560056	-0.05799513
BSX	0.157560056	-0.012758929
C11orf45	0.157560056	-0.012758929
TP53AIP1	0.157560056	-0.028997565
NINJ2	0.157560056	-0.021998153
FBXL14	0.157560056	-0.023627646
COPS7A	0.157560056	-0.033576128
MLF2	0.157560056	-0.053162202
TAS2R50	0.157560056	-0.020578917
CDKN1B	0.157560056	-0.013719278
FGFR1OP2	0.157560056	-0.055473602
VDR	0.157560056	-0.053162202
KRT81	0.157560056	-0.019043177
KRT8	0.157560056	-0.043996305
PFDN5	0.157560056	-0.079743304
OR6C1	0.157560056	-0.047255291
OR6C65	0.157560056	-0.019043177
RDH5	0.157560056	-0.021264881
DDIT3	0.157560056	-0.039871652
KCNMB4	0.157560056	-0.060756803
C12orf29	0.157560056	-0.012758929
MTERF2	0.157560056	-0.017477984
FAM222A	0.157560056	-0.012758929
IFT81	0.157560056	-0.017011905
SLC8B1	0.157560056	-0.020252268
TMEM120B	0.157560056	-0.020916276
KMT5A	0.157560056	-0.063794643
SAP18	0.157560056	-0.060756803
RPL21	0.157560056	-0.020916276
CDX2	0.157560056	-0.025517857
LHFP	0.157560056	-0.042529762
SLC25A15	0.157560056	-0.037526261
DNAJC3	0.157560056	-0.013430451
GPR183	0.157560056	-0.023627646
GRTP1	0.157560056	-0.012758929
PSME1	0.157560056	-0.036454082
TSSK4	0.157560056	-0.027736801
STXBP6	0.157560056	-0.045567602
SNX6	0.157560056	-0.060756803
CFL2	0.157560056	-0.060756803
PSMA6	0.157560056	-0.055473602
SSTR1	0.157560056	-0.05799513
KLHDC2	0.157560056	-0.041157834
SAV1	0.157560056	-0.05799513
GMFB	0.157560056	-0.075052521
ATG14	0.157560056	-0.012758929
TMEM30B	0.157560056	-0.03866342
ARG2	0.157560056	-0.023627646
TC2N	0.157560056	-0.012758929
DEGS2	0.157560056	-0.035441468
ANKRD9	0.157560056	-0.03866342
XRCC3	0.157560056	-0.012758929
C14orf80	0.157560056	-0.025517857
NIPA2	0.157560056	-0.012758929
EMC4	0.157560056	-0.020916276
GCHFR	0.157560056	-0.020916276
CCNDBP1	0.157560056	-0.019043177
TPM1	0.157560056	-0.053162202
RAB8B	0.157560056	-0.039871652
MAP2K1	0.157560056	-0.049072802
MAP2K5	0.157560056	-0.053162202
SKOR1	0.157560056	-0.031119338
CPLX3	0.157560056	-0.01933171
RCN2	0.157560056	-0.029671927
RCCD1	0.157560056	-0.019043177
TSR3	0.157560056	-0.025017507
HAGH	0.157560056	-0.012758929
PRSS33	0.157560056	-0.019043177
THOC6	0.157560056	-0.036454082
ZNF213	0.157560056	-0.021625303
ZNF263	0.157560056	-0.03866342
ZNF75A	0.157560056	-0.027736801
CLUAP1	0.157560056	-0.063794643
DNAJA3	0.157560056	-0.053162202
EMP2	0.157560056	-0.036454082
RSL1D1	0.157560056	-0.053162202
THUMPD1	0.157560056	-0.047255291
GSG1L	0.157560056	-0.043996305
PRRT2	0.157560056	-0.03866342
PAGR1	0.157560056	-0.022783801
DOC2A	0.157560056	-0.053162202
C16orf92	0.157560056	-0.039871652
MAPK3	0.157560056	-0.03866342
ZNF689	0.157560056	-0.025517857
GPT2	0.157560056	-0.025517857
SIAH1	0.157560056	-0.023627646
PLLP	0.157560056	-0.063794643
TRADD	0.157560056	-0.027146657
EDC4	0.157560056	-0.021625303
PSKH1	0.157560056	-0.041157834
PSMB10	0.157560056	-0.036454082
ESRP2	0.157560056	-0.020252268
PRMT7	0.157560056	-0.024536401
TERF2	0.157560056	-0.02407345
ST3GAL2	0.157560056	-0.027146657
TXNL4B	0.157560056	-0.013868401
LDHD	0.157560056	-0.051035714
CTRB1	0.157560056	-0.033576128
TERF2IP	0.157560056	-0.034483591
HSDL1	0.157560056	-0.051035714
COTL1	0.157560056	-0.045567602
IL17C	0.157560056	-0.019043177
CDT1	0.157560056	-0.025517857
APRT	0.157560056	-0.051035714
PAFAH1B1	0.157560056	-0.053162202
OR1G1	0.157560056	-0.012758929
P2RX1	0.157560056	-0.022783801
FAM64A	0.157560056	-0.022384085
ACADVL	0.157560056	-0.036454082
CTDNEP1	0.157560056	-0.051035714
TNFSF12	0.157560056	-0.035441468
ATP1B2	0.157560056	-0.028997565
EFNB3	0.157560056	-0.03866342
PIK3R5	0.157560056	-0.019043177
SDF2	0.157560056	-0.063794643
TLCD1	0.157560056	-0.051035714
CACNB1	0.157560056	-0.023627646
RAPGEFL1	0.157560056	-0.055473602
WIPF2	0.157560056	-0.047255291
RARA	0.157560056	-0.043996305
KLHL10	0.157560056	-0.041157834
MLX	0.157560056	-0.041157834
CNTD1	0.157560056	-0.021998153
PYY	0.157560056	-0.023198052
NAGS	0.157560056	-0.029671927
FZD2	0.157560056	-0.053162202
CCDC103	0.157560056	-0.041157834
EME1	0.157560056	-0.016788064
PCTP	0.157560056	-0.043996305
C17orf64	0.157560056	-0.016570037
GALK1	0.157560056	-0.051035714
PRPSAP1	0.157560056	-0.079743304
CBX4	0.157560056	-0.023627646
PPP1R27	0.157560056	-0.051035714
MAFG	0.157560056	-0.045567602
STRA13	0.157560056	-0.012758929
GPS1	0.157560056	-0.025517857
RAB40B	0.157560056	-0.042529762
FN3K	0.157560056	-0.049072802
CLUL1	0.157560056	-0.020252268
B4GALT6	0.157560056	-0.025517857
INO80C	0.157560056	-0.021264881
TNFRSF11A	0.157560056	-0.045567602
CNN2	0.157560056	-0.060756803
CIRBP	0.157560056	-0.028997565
DAZAP1	0.157560056	-0.063794643
REEP6	0.157560056	-0.060756803
BTBD2	0.157560056	-0.02603863
SF3A2	0.157560056	-0.051035714
GNA11	0.157560056	-0.027146657
RAX2	0.157560056	-0.019629121
RFX2	0.157560056	-0.021264881
TUBB4A	0.157560056	-0.021264881
RAB11B	0.157560056	-0.035441468
2-Mar	0.157560056	-0.039871652
OLFM2	0.157560056	-0.022384085
CDC37	0.157560056	-0.032715201
TMEM205	0.157560056	-0.053162202
DHPS	0.157560056	-0.028353175
ASNA1	0.157560056	-0.02603863
GCDH	0.157560056	-0.025517857
PRKACA	0.157560056	-0.05799513
RAB8A	0.157560056	-0.047255291
BST2	0.157560056	-0.053162202
SLC7A10	0.157560056	-0.047255291
PDCD2L	0.157560056	-0.017970322
HCST	0.157560056	-0.023627646
ALKBH6	0.157560056	-0.021998153
EIF3K	0.157560056	-0.036454082
SAMD4B	0.157560056	-0.051035714
PSMC4	0.157560056	-0.041157834
LYPD4	0.157560056	-0.028353175
ETHE1	0.157560056	-0.02603863
PVRL2	0.157560056	-0.027736801
APOC4	0.157560056	-0.021998153
GPR4	0.157560056	-0.019935826
STRN4	0.157560056	-0.027736801
GLTSCR2	0.157560056	-0.02407345
CRX	0.157560056	-0.035441468
PTH2	0.157560056	-0.012758929
PIH1D1	0.157560056	-0.027146657
KLK15	0.157560056	-0.041157834
LILRA6	0.157560056	-0.021625303
TMEM190	0.157560056	-0.035441468
GALP	0.157560056	-0.030378401
OXT	0.157560056	-0.019043177
RNF24	0.157560056	-0.085059524
BPIFA2	0.157560056	-0.030378401
SNTA1	0.157560056	-0.045567602
ITCH	0.157560056	-0.034483591
SLA2	0.157560056	-0.031897321
IFT52	0.157560056	-0.017011905
WFDC8	0.157560056	-0.019629121
SLC35C2	0.157560056	-0.030378401
ARFRP1	0.157560056	-0.053162202
ATP5J	0.157560056	-0.031897321
N6AMT1	0.157560056	-0.012758929
SOD1	0.157560056	-0.032715201
PIGP	0.157560056	-0.042529762
BACE2	0.157560056	-0.049072802
ABCG1	0.157560056	-0.047255291
U2AF1	0.157560056	-0.075052521
PDXK	0.157560056	-0.025517857
RRP1	0.157560056	-0.033576128
DNMT3L	0.157560056	-0.03866342
SLC25A18	0.157560056	-0.020252268
ATP6V1E1	0.157560056	-0.03866342
COMT	0.157560056	-0.036454082
RTN4R	0.157560056	-0.021625303
KLHL22	0.157560056	-0.030378401
CHCHD10	0.157560056	-0.018227041
GUCD1	0.157560056	-0.060756803
GATSL3	0.157560056	-0.051035714
HMGXB4	0.157560056	-0.060756803
HMOX1	0.157560056	-0.047255291
APOL6	0.157560056	-0.023198052
APOL1	0.157560056	-0.070882937
TXN2	0.157560056	-0.039871652
EIF3D	0.157560056	-0.049072802
ANKRD54	0.157560056	-0.053162202
KCNJ4	0.157560056	-0.049072802
SLC25A17	0.157560056	-0.025017507
3-Sep	0.157560056	-0.05799513
CYB5R3	0.157560056	-0.020916276
UPK3A	0.157560056	-0.028997565
FAM118A	0.157560056	-0.034483591
ALG12	0.157560056	-0.033576128
TAB3	0.157560056	-0.01933171
DYNLT3	0.157560056	-0.021625303
WAS	0.157560056	-0.021625303
GATA1	0.157560056	-0.027146657
MAGED1	0.157560056	-0.022783801
UBQLN2	0.157560056	-0.012758929
DGAT2L6	0.157560056	-0.022384085
NLGN3	0.157560056	-0.021264881
TAF1	0.157560056	-0.055473602
BEX2	0.157560056	-0.012758929
PIH1D3	0.157560056	-0.032715201
TSC22D3	0.157560056	-0.021998153
IL13RA2	0.157560056	-0.030378401
XPNPEP2	0.157560056	-0.043996305
GPC4	0.157560056	-0.019935826
CDR1	0.157560056	-0.02603863
BGN	0.157560056	-0.012758929
SSR4	0.157560056	-0.017241795
OPN1LW	0.157560056	-0.024536401
GDI1	0.157560056	-0.026581101
DKC1	0.157560056	-0.012758929
C1orf210	0.157560056	-0.034483591
WLS	0.157560056	-0.027146657
UBE2Q1	0.157560056	-0.027736801
FAM84A	0.157560056	-0.035441468
MRPL44	0.157560056	-0.028353175
HESX1	0.157560056	-0.03866342
MRPS18A	0.157560056	-0.047255291
PRMT8	0.157560056	-0.030378401
FAR2	0.157560056	-0.03866342
SH2B3	0.157560056	-0.031119338
RPUSD1	0.157560056	-0.021625303
LYZL6	0.157560056	-0.03866342
DBT	0.157613951	0.010467134
PTPN11	0.157650655	0.011753566
FASTKD5	0.157665836	-0.006487817
PLD2	0.157692191	0.004184659
GCLC	0.157809736	0.020196753
UNC13D	0.157823807	-0.007262834
PIGG	0.157841611	0.007296428
TSHZ3	0.158053511	0.00581108
IDE	0.158054327	0.013135743
EPHB6	0.158066514	-0.007866363
FOXM1	0.158081327	0.004599721
CEBPZ	0.15824971	-0.007272369
TMEM187	0.158273271	0.005076174
PAK4	0.158502369	-0.009795886
SGMS2	0.158647985	-0.011473515
RRP8	0.158697762	-0.009362915
FASTKD3	0.158770121	0.008078832
CRHBP	0.158815411	0.011319206
OR52D1	0.158833682	-0.00711908
GTF3C5	0.159009582	-0.025320998
STMN2	0.159053273	-0.013460702
ACP5	0.159181381	0.005337945
CNOT1	0.159188001	0.007789432
FCER1A	0.159349765	0.012513581
DLL1	0.159430528	0.014210056
CASP3	0.159617301	-0.009732971
RIPK3	0.159800609	-0.007841623
SGK2	0.159878556	-0.008224511
FAM169A	0.160045001	0.016119449
ORAI1	0.160413616	-0.017025854
TBC1D8B	0.160426509	0.013063917
KCNH7	0.160488925	0.016183261
OR4A16	0.160516319	0.009067741
KDM2B	0.160676298	0.007523686
CDPF1	0.160746188	-0.006192766
DRP2	0.16074963	0.006040125
NAIF1	0.161053879	-0.03201598
TIAF1	0.161228435	0.009177653
SYF2	0.161274369	0.00974794
POMGNT1	0.161352099	-0.012887265
CCDC186	0.161379491	0.008271985
INSR	0.161395203	0.007506936
MCHR1	0.161453177	-0.007995199
PRR11	0.161539	-0.008072005
MVB12A	0.161665667	-0.009205978
RGL3	0.16183436	-0.00716752
EGR1	0.161866956	-0.018758419
MYLK	0.162040824	0.008262596
RPL39L	0.162312467	-0.01190254
CCNB1IP1	0.162434514	0.008434916
SUCLG2	0.162451057	0.01274502
SMARCAD1	0.162499847	0.007915016
CST9	0.162541155	0.014070025
SPATA9	0.162963024	-0.008199128
HHIPL2	0.163071556	-0.005936918
ELAVL1	0.163164379	0.018237639
MAGEB3	0.163165327	0.010334386
RXFP2	0.163171084	0.005323206
[truncated: 10,945 more rows]
