# Supplementary material for: RNAseq reveals extensive metabolic disruptions in the sensitive SF-295 cell line treated with schweinfurthins
Source: Sci Rep. 2022 Jan 10;12:359. doi: 10.1038/s41598-021-04117-7 (PMC8748991; doi:10.1038/s41598-021-04117-7)
Supplement: Supplementary file 2 — Supplementary Table 2. [file 41598_2021_4117_MOESM2_ESM.xlsx]

## Sheet: Interaction GO 24h
Interaction GO analysis
biological process
Analysis Type:	PANTHER Overrepresentation Test (Released 20200728)
Annotation Version and Release Date:	GO Ontology database DOI: 10.5281/zenodo.3873405 Released 2020-06-01
Analyzed List:	upload_1 (Homo sapiens)
Reference List:	Homo sapiens (all genes in database)
Test Type:	FISHER
Correction:	FDR
GO biological process complete	Homo sapiens - REFLIST (20851)	upload_1 (754)	upload_1 (expected)	upload_1 (over/under)	upload_1 (fold Enrichment)	upload_1 (raw P-value)	upload_1 (FDR)
organophosphate metabolic process (GO:0019637)	884	64	31.97	+	2	4.5e-07	0.0018
phosphorus metabolic process (GO:0006793)	2167	124	78.36	+	1.58	6.76e-07	0.00216
phosphate-containing compound metabolic process (GO:0006796)	2140	121	77.39	+	1.56	1.53e-06	0.00406
detection of chemical stimulus involved in sensory perception of smell (GO:0050911)	439	0	15.87	-	< 0.01	2.46e-07	0.00131
detection of chemical stimulus involved in sensory perception (GO:0050907)	484	0	17.5	-	< 0.01	5.06e-08	0.000404
detection of chemical stimulus (GO:0009593)	521	0	18.84	-	< 0.01	1.61e-08	0.000257
molecular function
Analysis Type:	PANTHER Overrepresentation Test (Released 20200728)
Annotation Version and Release Date:	GO Ontology database DOI: 10.5281/zenodo.3873405 Released 2020-06-01
Analyzed List:	upload_1 (Homo sapiens)
Reference List:	Homo sapiens (all genes in database)
Test Type:	FISHER
Correction:	FDR
GO molecular function complete	Homo sapiens - REFLIST (20851)	upload_1 (754)	upload_1 (expected)	upload_1 (over/under)	upload_1 (fold Enrichment)	upload_1 (raw P-value)	upload_1 (FDR)
catalytic activity (GO:0003824)	5845	266	211.36	+	1.26	2.17e-05	0.0342
binding (GO:0005488)	15308	610	553.56	+	1.1	2.8e-06	0.0133
G protein-coupled receptor activity (GO:0004930)	883	11	31.93	-	0.34	3.5e-05	0.0414
olfactory receptor activity (GO:0004984)	363	0	13.13	-	< 0.01	3.94e-06	0.00933
PANTHER pathway
Analysis Type:	PANTHER Overrepresentation Test (Released 20200728)
Annotation Version and Release Date:	PANTHER version 15.0 Released 2020-02-14
Analyzed List:	upload_1 (Homo sapiens)
Reference List:	Homo sapiens (all genes in database)
Test Type:	FISHER
Correction:	FDR
PANTHER Pathways	Homo sapiens - REFLIST (20851)	upload_1 (754)	upload_1 (expected)	upload_1 (over/under)	upload_1 (fold Enrichment)	upload_1 (raw P-value)	upload_1 (FDR)
Alzheimer disease-presenilin pathway (P00004)	124	11	4.48	+	2.45	0.00777	1
Pyrimidine Metabolism (P02771)	12	3	0.43	+	6.91	0.0141	1
Succinate to proprionate conversion (P02777)	5	2	0.18	+	11.06	0.0227	1
Methylmalonyl pathway (P02755)	6	2	0.22	+	9.22	0.0296	1
Plasminogen activating cascade (P00050)	18	3	0.65	+	4.61	0.0353	1
Unclassified (UNCLASSIFIED)	18243	641	659.69	-	0.97	0.0503	1
Circadian clock system (P00015)	9	2	0.33	+	6.15	0.0543	1
Nicotinic acetylcholine receptor signaling pathway (P00044)	105	8	3.8	+	2.11	0.0622	1
Interleukin signaling pathway (P00036)	88	0	3.18	-	< 0.01	0.0777	1
Fructose galactose metabolism (P02744)	12	2	0.43	+	4.61	0.0839	1
Reactome
Analysis Type:	PANTHER Overrepresentation Test (Released 20200728)
Annotation Version and Release Date:	Reactome version 65 Released 2019-12-22
Analyzed List:	upload_1 (Homo sapiens)
Reference List:	Homo sapiens (all genes in database)
Test Type:	FISHER
Correction:	FDR
Reactome pathways	Homo sapiens - REFLIST (20851)	upload_1 (754)	upload_1 (expected)	upload_1 (over/under)	upload_1 (fold Enrichment)	upload_1 (raw P-value)	upload_1 (FDR)
Metabolism (R-HSA-1430728)	2079	113	75.18	+	1.5	2.11e-05	0.0241
Olfactory Signaling Pathway (R-HSA-381753)	432	0	15.62	-	< 0.01	3.78e-07	0.000863

## Sheet: Baseline GO 24h
Baseline GO analysis
biological process										molecular function
Analysis Type:	PANTHER Overrepresentation Test (Released 20200728)									Analysis Type:	PANTHER Overrepresentation Test (Released 20200728)
Annotation Version and Release Date:	GO Ontology database DOI: 10.5281/zenodo.3873405 Released 2020-06-01									Annotation Version and Release Date:	GO Ontology database DOI: 10.5281/zenodo.3873405 Released 2020-06-01
Analyzed List:	upload_1 (Homo sapiens)									Analyzed List:	upload_1 (Homo sapiens)
Reference List:	Homo sapiens (all genes in database)									Reference List:	Homo sapiens (all genes in database)
Test Type:	FISHER									Test Type:	FISHER
Correction:	FDR									Correction:	FDR
GO biological process complete	Homo sapiens - REFLIST (20851)	upload_1 (9273)	upload_1 (expected)	upload_1 (over/under)	upload_1 (fold Enrichment)	upload_1 (raw P-value)	upload_1 (FDR)			GO molecular function complete	Homo sapiens - REFLIST (20851)	upload_1 (9273)	upload_1 (expected)	upload_1 (over/under)	upload_1 (fold Enrichment)	upload_1 (raw P-value)	upload_1 (FDR)
cellular process (GO:0009987)	15430	7638	6862.14	+	1.11	1.94e-58	7.73e-55			binding (GO:0005488)	15308	7834	6807.88	+	1.15	3.19e-103	1.51e-99
cellular metabolic process (GO:0044237)	7796	4314	3467.09	+	1.24	6.1e-50	1.22e-46			protein binding (GO:0005515)	12262	6586	5453.24	+	1.21	8.07e-93	1.91e-89
biological_process (GO:0008150)	17912	8511	7965.95	+	1.07	1.42e-49	2.27e-46			molecular_function (GO:0003674)	17752	8584	7894.79	+	1.09	2.82e-78	4.45e-75
metabolic process (GO:0008152)	8585	4658	3817.98	+	1.22	3.34e-48	4.85e-45			organic cyclic compound binding (GO:0097159)	6142	3339	2731.51	+	1.22	2.91e-29	1.97e-26
organic substance metabolic process (GO:0071704)	8021	4368	3567.15	+	1.22	1.25e-44	1.66e-41			heterocyclic compound binding (GO:1901363)	6060	3296	2695.04	+	1.22	7.26e-29	4.3e-26
primary metabolic process (GO:0044238)	7588	4155	3374.59	+	1.23	3.91e-43	4.8e-40			enzyme binding (GO:0019899)	2291	1406	1018.87	+	1.38	1.18e-23	5.59e-21
nitrogen compound metabolic process (GO:0006807)	7114	3915	3163.79	+	1.24	6.38e-41	7.28e-38			catalytic activity (GO:0003824)	5845	3125	2599.43	+	1.2	6.17e-23	2.65e-20
cellular component organization or biogenesis (GO:0071840)	5878	3314	2614.1	+	1.27	8.66e-39	9.21e-36			ion binding (GO:0043167)	6366	3332	2831.13	+	1.18	3.31e-20	1.12e-17
cellular component organization (GO:0016043)	5658	3185	2516.26	+	1.27	2.68e-36	2.67e-33			nucleic acid binding (GO:0003676)	4099	2224	1822.94	+	1.22	3.32e-17	1.05e-14
cellular macromolecule metabolic process (GO:0044260)	5183	2938	2305.02	+	1.27	2.81e-34	2.64e-31			anion binding (GO:0043168)	2883	1619	1282.15	+	1.26	7.58e-16	2.24e-13
macromolecule metabolic process (GO:0043170)	6354	3479	2825.79	+	1.23	5.62e-33	4.98e-30			nucleoside phosphate binding (GO:1901265)	2182	1269	970.39	+	1.31	1.39e-15	3.66e-13
positive regulation of cellular process (GO:0048522)	5737	3162	2551.4	+	1.24	1.78e-30	1.42e-27			nucleotide binding (GO:0000166)	2181	1269	969.95	+	1.31	1.37e-15	3.82e-13
regulation of metabolic process (GO:0019222)	7021	3760	3122.43	+	1.2	3.1e-30	2.35e-27			transferase activity (GO:0016740)	2372	1347	1054.89	+	1.28	3.52e-14	8.76e-12
positive regulation of biological process (GO:0048518)	6306	3400	2804.45	+	1.21	7e-28	5.08e-25			RNA binding (GO:0003723)	1688	1004	750.7	+	1.34	4.74e-14	1.12e-11
regulation of cellular metabolic process (GO:0031323)	6299	3391	2801.33	+	1.21	2.16e-27	1.5e-24			small molecule binding (GO:0036094)	2585	1447	1149.62	+	1.26	9.37e-14	2.11e-11
cellular localization (GO:0051641)	2996	1792	1332.4	+	1.34	9.76e-27	6.49e-24			ribonucleotide binding (GO:0032553)	1944	1122	864.55	+	1.3	4.04e-13	7.97e-11
regulation of primary metabolic process (GO:0080090)	6088	3281	2707.5	+	1.21	2.12e-26	1.35e-23			purine nucleotide binding (GO:0017076)	1939	1120	862.33	+	1.3	3.81e-13	8.2e-11
biological regulation (GO:0065007)	12390	6106	5510.17	+	1.11	2.4e-26	1.47e-23			purine ribonucleotide binding (GO:0032555)	1927	1113	856.99	+	1.3	4.48e-13	8.48e-11
negative regulation of cellular process (GO:0048523)	4873	2705	2167.15	+	1.25	2.66e-26	1.52e-23			adenyl nucleotide binding (GO:0030554)	1582	938	703.56	+	1.33	5.94e-13	1.08e-10
organonitrogen compound metabolic process (GO:1901564)	5421	2964	2410.86	+	1.23	3.77e-26	2.08e-23			adenyl ribonucleotide binding (GO:0032559)	1572	932	699.11	+	1.33	7.11e-13	1.25e-10
regulation of macromolecule metabolic process (GO:0060255)	6474	3455	2879.16	+	1.2	6.83e-26	3.63e-23			purine ribonucleoside triphosphate binding (GO:0035639)	1861	1074	827.64	+	1.3	1.44e-12	2.44e-10
regulation of biological process (GO:0050789)	11714	5799	5209.53	+	1.11	4.05e-25	2.08e-22			identical protein binding (GO:0042802)	1893	1086	841.87	+	1.29	3.17e-12	5e-10
negative regulation of biological process (GO:0048519)	5530	3003	2459.34	+	1.22	4.6e-25	2.29e-22			ATP binding (GO:0005524)	1513	895	672.87	+	1.33	3.38e-12	5.16e-10
regulation of nitrogen compound metabolic process (GO:0051171)	5895	3164	2621.66	+	1.21	3.44e-24	1.66e-21			carbohydrate derivative binding (GO:0097367)	2286	1279	1016.65	+	1.26	4.39e-12	6.49e-10
regulation of cellular component organization (GO:0051128)	2432	1482	1081.58	+	1.37	4.6e-24	2.16e-21			protein-containing complex binding (GO:0044877)	1274	767	566.58	+	1.35	1.31e-11	1.89e-09
regulation of cellular process (GO:0050794)	11160	5540	4963.15	+	1.12	1.04e-23	4.76e-21			transferase activity, transferring phosphorus-containing groups (GO:0016772)	966	597	429.61	+	1.39	1.55e-10	2.15e-08
localization (GO:0051179)	5845	3133	2599.43	+	1.21	1.4e-23	6.21e-21			catalytic activity, acting on a protein (GO:0140096)	2280	1255	1013.98	+	1.24	1.71e-10	2.31e-08
organelle organization (GO:0006996)	3534	2021	1571.66	+	1.29	4.47e-23	1.93e-20			cell adhesion molecule binding (GO:0050839)	534	366	237.48	+	1.54	1.94e-10	2.56e-08
cellular protein metabolic process (GO:0044267)	3807	2152	1693.08	+	1.27	6.93e-23	2.91e-20			cation binding (GO:0043169)	4350	2232	1934.56	+	1.15	6.45e-10	8.25e-08
establishment of localization in cell (GO:0051649)	2374	1437	1055.78	+	1.36	1.96e-22	8.03e-20			metal ion binding (GO:0046872)	4270	2191	1898.98	+	1.15	1.06e-09	1.33e-07
organic substance biosynthetic process (GO:1901576)	2873	1667	1277.7	+	1.3	1.77e-20	7.05e-18			kinase binding (GO:0019900)	767	482	341.11	+	1.41	2.07e-09	2.51e-07
biosynthetic process (GO:0009058)	2929	1694	1302.61	+	1.3	2.07e-20	8.07e-18			cytoskeletal protein binding (GO:0008092)	991	594	440.72	+	1.35	5.72e-09	6.78e-07
positive regulation of metabolic process (GO:0009893)	3920	2173	1743.33	+	1.25	6e-20	2.28e-17			phosphotransferase activity, alcohol group as acceptor (GO:0016773)	704	442	313.09	+	1.41	1.27e-08	1.43e-06
protein metabolic process (GO:0019538)	4396	2400	1955.02	+	1.23	7.85e-20	2.91e-17			GTPase binding (GO:0051020)	561	366	249.49	+	1.47	1.26e-08	1.46e-06
cellular biosynthetic process (GO:0044249)	2759	1602	1227	+	1.31	1.12e-19	4.07e-17			DNA binding (GO:0003677)	2498	1331	1110.93	+	1.2	1.67e-08	1.84e-06
cellular nitrogen compound metabolic process (GO:0034641)	3450	1939	1534.31	+	1.26	1.98e-19	7.01e-17			protein kinase binding (GO:0019901)	680	427	302.41	+	1.41	1.94e-08	2.09e-06
positive regulation of cellular metabolic process (GO:0031325)	3452	1938	1535.2	+	1.26	2.69e-19	9.15e-17			protein domain specific binding (GO:0019904)	711	443	316.2	+	1.4	2.1e-08	2.21e-06
protein localization (GO:0008104)	2203	1319	979.73	+	1.35	2.97e-19	9.86e-17			kinase activity (GO:0016301)	785	480	349.11	+	1.37	3.41e-08	3.51e-06
macromolecule localization (GO:0033036)	2551	1491	1134.5	+	1.31	5.03e-19	1.64e-16			protein kinase activity (GO:0004672)	598	380	265.95	+	1.43	5.42e-08	5.46e-06
regulation of signal transduction (GO:0009966)	3147	1785	1399.56	+	1.28	5.7e-19	1.82e-16			transcription factor binding (GO:0008134)	696	429	309.53	+	1.39	9.15e-08	8.66e-06
regulation of cell communication (GO:0010646)	3625	2016	1612.13	+	1.25	8.42e-19	2.64e-16			small GTPase binding (GO:0031267)	436	291	193.9	+	1.5	9.1e-08	8.79e-06
developmental process (GO:0032502)	5935	3110	2639.45	+	1.18	1.21e-18	3.71e-16			cadherin binding (GO:0045296)	323	228	143.65	+	1.59	1.25e-07	1.16e-05
regulation of signaling (GO:0023051)	3664	2032	1629.48	+	1.25	1.5e-18	4.51e-16			Ras GTPase binding (GO:0017016)	422	280	187.67	+	1.49	2.65e-07	2.41e-05
nervous system development (GO:0007399)	2422	1421	1077.13	+	1.32	1.81e-18	5.35e-16			protein serine/threonine kinase activity (GO:0004674)	437	286	194.35	+	1.47	4e-07	3.57e-05
macromolecule modification (GO:0043412)	3398	1901	1511.18	+	1.26	2.22e-18	6.44e-16			protein homodimerization activity (GO:0042803)	676	405	300.64	+	1.35	1.83e-06	0.000161
regulation of developmental process (GO:0050793)	2663	1536	1184.31	+	1.3	4.72e-18	1.35e-15			protein dimerization activity (GO:0046983)	1024	580	455.4	+	1.27	2.25e-06	0.000193
cellular response to stress (GO:0033554)	1761	1081	783.16	+	1.38	5.43e-18	1.52e-15			transcription coregulator activity (GO:0003712)	595	358	264.61	+	1.35	5.76e-06	0.000487
protein modification process (GO:0036211)	3176	1786	1412.45	+	1.26	8.68e-18	2.35e-15			chromatin binding (GO:0003682)	599	360	266.39	+	1.35	6.11e-06	0.000508
cellular protein modification process (GO:0006464)	3176	1786	1412.45	+	1.26	8.68e-18	2.39e-15			DNA-binding transcription factor binding (GO:0140297)	378	242	168.11	+	1.44	1.05e-05	0.000861
positive regulation of macromolecule metabolic process (GO:0010604)	3621	2000	1610.36	+	1.24	1.27e-17	3.38e-15			ubiquitin-like protein ligase binding (GO:0044389)	316	206	140.53	+	1.47	2.43e-05	0.00195
intracellular transport (GO:0046907)	1540	963	684.88	+	1.41	1.29e-17	3.39e-15			enzyme regulator activity (GO:0030234)	1078	587	479.42	+	1.22	5.88e-05	0.00464
positive regulation of nitrogen compound metabolic process (GO:0051173)	3274	1829	1456.04	+	1.26	2e-17	5.15e-15			ubiquitin protein ligase binding (GO:0031625)	297	191	132.08	+	1.45	8.98e-05	0.00686
cellular component biogenesis (GO:0044085)	2641	1517	1174.52	+	1.29	2.66e-17	6.74e-15			transcription regulator activity (GO:0140110)	1712	889	761.37	+	1.17	0.0001	0.00753
organic cyclic compound metabolic process (GO:1901360)	3273	1826	1455.59	+	1.25	3.46e-17	8.49e-15			RNA polymerase II-specific DNA-binding transcription factor binding (GO:0061629)	286	184	127.19	+	1.45	0.000102	0.00757
establishment of localization (GO:0051234)	4698	2509	2089.33	+	1.2	3.41e-17	8.52e-15			transcription corepressor activity (GO:0003714)	245	162	108.96	+	1.49	0.000118	0.00858
multicellular organism development (GO:0007275)	5086	2690	2261.88	+	1.19	4.84e-17	1.17e-14			hydrolase activity (GO:0016787)	2553	1285	1135.39	+	1.13	0.000124	0.00889
anatomical structure development (GO:0048856)	5478	2873	2436.21	+	1.18	5.77e-17	1.37e-14			enzyme activator activity (GO:0008047)	536	313	238.37	+	1.31	0.000136	0.00964
system development (GO:0048731)	4490	2403	1996.82	+	1.2	1.22e-16	2.87e-14			Rho GTPase binding (GO:0017048)	164	116	72.94	+	1.59	0.000154	0.0107
cellular macromolecule localization (GO:0070727)	1652	1008	734.69	+	1.37	2.91e-16	6.74e-14			double-stranded DNA binding (GO:0003690)	1204	639	535.45	+	1.19	0.000216	0.0144
establishment of protein localization (GO:0045184)	1606	984	714.23	+	1.38	3.21e-16	7.32e-14			hydrolase activity, acting on acid anhydrides (GO:0016817)	857	470	381.13	+	1.23	0.00023	0.0149
transport (GO:0006810)	4568	2433	2031.51	+	1.2	3.74e-16	8.42e-14			guanyl-nucleotide exchange factor activity (GO:0005085)	225	148	100.06	+	1.48	0.000238	0.0152
cellular protein localization (GO:0034613)	1643	1002	730.69	+	1.37	4.23e-16	9.38e-14			hydrolase activity, acting on acid anhydrides, in phosphorus-containing anhydrides (GO:0016818)	857	470	381.13	+	1.23	0.00023	0.0152
heterocycle metabolic process (GO:0046483)	2991	1674	1330.18	+	1.26	4.81e-16	1.05e-13			pyrophosphatase activity (GO:0016462)	853	467	379.35	+	1.23	0.000252	0.0159
cellular aromatic compound metabolic process (GO:0006725)	3039	1696	1351.52	+	1.25	6.27e-16	1.35e-13			actin binding (GO:0003779)	446	263	198.35	+	1.33	0.000287	0.0179
negative regulation of metabolic process (GO:0009892)	3098	1724	1377.76	+	1.25	7.71e-16	1.64e-13			protein C-terminus binding (GO:0008022)	203	136	90.28	+	1.51	0.000293	0.018
regulation of gene expression (GO:0010468)	4873	2570	2167.15	+	1.19	1.18e-15	2.48e-13			sequence-specific double-stranded DNA binding (GO:1990837)	1117	593	496.76	+	1.19	0.000369	0.0224
nucleobase-containing compound metabolic process (GO:0006139)	2804	1577	1247.01	+	1.26	1.33e-15	2.75e-13			nucleoside-triphosphatase activity (GO:0017111)	800	438	355.78	+	1.23	0.000425	0.0255
phosphorus metabolic process (GO:0006793)	2167	1258	963.72	+	1.31	2.91e-15	5.96e-13			molecular adaptor activity (GO:0060090)	303	187	134.75	+	1.39	0.000452	0.0264
protein transport (GO:0015031)	1521	930	676.43	+	1.37	3.58e-15	7.14e-13			sequence-specific DNA binding (GO:0043565)	1400	728	622.62	+	1.17	0.00045	0.0266
regulation of biosynthetic process (GO:0009889)	4276	2281	1901.65	+	1.2	3.56e-15	7.2e-13			molecular function regulator (GO:0098772)	1884	956	837.87	+	1.14	0.000538	0.0311
anatomical structure morphogenesis (GO:0009653)	2189	1268	973.51	+	1.3	3.76e-15	7.22e-13			Unclassified (UNCLASSIFIED)	3099	689	1378.21	-	0.5	2.82e-78	3.34e-75
regulation of nucleobase-containing compound metabolic process (GO:0019219)	4041	2166	1797.14	+	1.21	5.61e-15	1.07e-12			olfactory receptor activity (GO:0004984)	363	1	161.44	-	< 0.01	9e-57	8.53e-54
cellular macromolecule biosynthetic process (GO:0034645)	1714	1026	762.26	+	1.35	6e-15	1.11e-12			G protein-coupled receptor activity (GO:0004930)	883	124	392.69	-	0.32	2.75e-44	2.17e-41
macromolecule biosynthetic process (GO:0009059)	1772	1055	788.06	+	1.34	7.15e-15	1.31e-12			transmembrane signaling receptor activity (GO:0004888)	1317	317	585.71	-	0.54	1.85e-26	9.73e-24
peptide transport (GO:0015833)	1553	943	690.66	+	1.37	7.29e-15	1.32e-12			signaling receptor activity (GO:0038023)	1533	422	681.77	-	0.62	6.48e-21	2.36e-18
neurogenesis (GO:0022008)	1686	1011	749.81	+	1.35	7.62e-15	1.37e-12			molecular transducer activity (GO:0060089)	1533	422	681.77	-	0.62	6.48e-21	2.56e-18
phosphate-containing compound metabolic process (GO:0006796)	2140	1239	951.72	+	1.3	9.68e-15	1.72e-12			antigen binding (GO:0003823)	188	20	83.61	-	0.24	3.97e-13	8.17e-11
cellular component assembly (GO:0022607)	2379	1356	1058.01	+	1.28	1.2e-14	2.11e-12			immunoglobulin receptor binding (GO:0034987)	98	3	43.58	-	0.07	1.93e-12	3.15e-10
regulation of molecular function (GO:0065009)	3076	1696	1367.98	+	1.24	1.58e-14	2.74e-12			odorant binding (GO:0005549)	46	0	20.46	-	< 0.01	5.69e-08	5.61e-06
negative regulation of macromolecule metabolic process (GO:0010605)	2846	1584	1265.69	+	1.25	1.68e-14	2.89e-12			hormone activity (GO:0005179)	129	26	57.37	-	0.45	7.87e-05	0.00611
amide transport (GO:0042886)	1588	957	706.23	+	1.36	1.78e-14	2.99e-12			peptide receptor activity (GO:0001653)	153	35	68.04	-	0.51	0.000183	0.0125
regulation of cellular biosynthetic process (GO:0031326)	4195	2232	1865.63	+	1.2	1.76e-14	3e-12			G protein-coupled peptide receptor activity (GO:0008528)	149	34	66.26	-	0.51	0.000208	0.0141
regulation of macromolecule biosynthetic process (GO:0010556)	4046	2161	1799.36	+	1.2	1.89e-14	3.14e-12
generation of neurons (GO:0048699)	1582	953	703.56	+	1.35	2.26e-14	3.73e-12
regulation of protein metabolic process (GO:0051246)	2851	1583	1267.92	+	1.25	2.99e-14	4.87e-12
cellular nitrogen compound biosynthetic process (GO:0044271)	1657	989	736.91	+	1.34	3.6e-14	5.8e-12
regulation of cellular macromolecule biosynthetic process (GO:2000112)	3903	2089	1735.77	+	1.2	3.67e-14	5.86e-12
nitrogen compound transport (GO:0071705)	1867	1095	830.31	+	1.32	4.12e-14	6.51e-12
regulation of multicellular organismal development (GO:2000026)	2099	1211	933.48	+	1.3	4.24e-14	6.63e-12
regulation of localization (GO:0032879)	2846	1578	1265.69	+	1.25	4.86e-14	7.54e-12
response to organic substance (GO:0010033)	3040	1672	1351.97	+	1.24	5.02e-14	7.64e-12
regulation of intracellular signal transduction (GO:1902531)	1820	1069	809.4	+	1.32	6.71e-14	1e-11
regulation of multicellular organismal process (GO:0051239)	3237	1763	1439.58	+	1.22	1.04e-13	1.53e-11
regulation of response to stimulus (GO:0048583)	4371	2304	1943.9	+	1.19	1.11e-13	1.62e-11
regulation of cell differentiation (GO:0045595)	1876	1094	834.31	+	1.31	1.16e-13	1.69e-11
regulation of organelle organization (GO:0033043)	1330	816	591.49	+	1.38	1.22e-13	1.76e-11
negative regulation of cellular metabolic process (GO:0031324)	2607	1455	1159.4	+	1.25	1.48e-13	2.11e-11
regulation of cellular protein metabolic process (GO:0032268)	2672	1484	1188.31	+	1.25	2.51e-13	3.55e-11
organic substance transport (GO:0071702)	2228	1265	990.85	+	1.28	2.91e-13	4.07e-11
negative regulation of nitrogen compound metabolic process (GO:0051172)	2409	1353	1071.35	+	1.26	3.46e-13	4.77e-11
positive regulation of molecular function (GO:0044093)	1835	1063	816.07	+	1.3	1.07e-12	1.46e-10
regulation of catalytic activity (GO:0050790)	2392	1336	1063.79	+	1.26	1.7e-12	2.3e-10
regulation of anatomical structure morphogenesis (GO:0022603)	1112	691	494.54	+	1.4	2.31e-12	3.1e-10
regulation of RNA metabolic process (GO:0051252)	3781	2003	1681.51	+	1.19	2.72e-12	3.62e-10
regulation of biological quality (GO:0065008)	4085	2147	1816.71	+	1.18	2.89e-12	3.81e-10
cell cycle (GO:0007049)	1371	823	609.72	+	1.35	3.03e-12	3.96e-10
gene expression (GO:0010467)	2172	1224	965.95	+	1.27	3.56e-12	4.62e-10
organic cyclic compound biosynthetic process (GO:1901362)	1323	795	588.37	+	1.35	6.39e-12	8.23e-10
cellular catabolic process (GO:0044248)	1806	1039	803.18	+	1.29	6.91e-12	8.83e-10
intracellular protein transport (GO:0006886)	994	624	442.06	+	1.41	8.69e-12	1.1e-09
negative regulation of gene expression (GO:0010629)	1966	1117	874.33	+	1.28	8.9e-12	1.12e-09
heterocycle biosynthetic process (GO:0018130)	1175	717	522.55	+	1.37	1.02e-11	1.27e-09
negative regulation of signal transduction (GO:0009968)	1290	776	573.7	+	1.35	1.03e-11	1.28e-09
catabolic process (GO:0009056)	2082	1173	925.92	+	1.27	1.18e-11	1.45e-09
nucleic acid metabolic process (GO:0090304)	2292	1275	1019.31	+	1.25	1.5e-11	1.83e-09
regulation of cell cycle (GO:0051726)	1200	727	533.67	+	1.36	2.15e-11	2.6e-09
regulation of catabolic process (GO:0009894)	1037	642	461.18	+	1.39	2.39e-11	2.85e-09
organonitrogen compound biosynthetic process (GO:1901566)	1415	836	629.29	+	1.33	2.39e-11	2.86e-09
negative regulation of cell communication (GO:0010648)	1429	842	635.51	+	1.32	2.88e-11	3.41e-09
phosphorylation (GO:0016310)	1285	768	571.47	+	1.34	3.5e-11	4.08e-09
negative regulation of signaling (GO:0023057)	1432	843	636.85	+	1.32	3.5e-11	4.1e-09
positive regulation of cellular component organization (GO:0051130)	1213	730	539.45	+	1.35	4.35e-11	5e-09
intracellular signal transduction (GO:0035556)	1652	952	734.69	+	1.3	4.63e-11	5.28e-09
aromatic compound biosynthetic process (GO:0019438)	1183	714	526.11	+	1.36	5.25e-11	5.94e-09
positive regulation of nucleobase-containing compound metabolic process (GO:0045935)	1952	1100	868.11	+	1.27	6.03e-11	6.77e-09
regulation of RNA biosynthetic process (GO:2001141)	3510	1853	1560.99	+	1.19	6.6e-11	7.36e-09
regulation of nucleic acid-templated transcription (GO:1903506)	3505	1850	1558.77	+	1.19	7.17e-11	7.95e-09
positive regulation of signal transduction (GO:0009967)	1661	953	738.69	+	1.29	9.06e-11	9.98e-09
vesicle-mediated transport (GO:0016192)	1966	1102	874.33	+	1.26	1.33e-10	1.46e-08
cellular response to chemical stimulus (GO:0070887)	2941	1576	1307.94	+	1.2	1.37e-10	1.48e-08
response to stress (GO:0006950)	3654	1916	1625.03	+	1.18	1.38e-10	1.49e-08
regulation of cell death (GO:0010941)	1707	973	759.15	+	1.28	1.48e-10	1.57e-08
nucleobase-containing compound biosynthetic process (GO:0034654)	1102	668	490.09	+	1.36	1.47e-10	1.58e-08
regulation of transcription, DNA-templated (GO:0006355)	3435	1811	1527.64	+	1.19	1.51e-10	1.59e-08
positive regulation of signaling (GO:0023056)	1908	1071	848.54	+	1.26	2e-10	2.1e-08
positive regulation of cell communication (GO:0010647)	1900	1067	844.98	+	1.26	2.12e-10	2.21e-08
positive regulation of macromolecule biosynthetic process (GO:0010557)	1972	1102	877	+	1.26	2.36e-10	2.43e-08
circulatory system development (GO:0072359)	880	550	391.36	+	1.41	2.55e-10	2.61e-08
positive regulation of catalytic activity (GO:0043085)	1474	854	655.53	+	1.3	2.63e-10	2.68e-08
regulation of cellular component biogenesis (GO:0044087)	979	601	435.39	+	1.38	2.79e-10	2.8e-08
positive regulation of cellular biosynthetic process (GO:0031328)	2066	1146	918.81	+	1.25	3.51e-10	3.5e-08
regulation of cellular component movement (GO:0051270)	1025	624	455.85	+	1.37	3.66e-10	3.61e-08
regulation of protein modification process (GO:0031399)	1877	1052	834.75	+	1.26	3.81e-10	3.73e-08
cell cycle process (GO:0022402)	1051	636	467.41	+	1.36	4.76e-10	4.63e-08
regulation of programmed cell death (GO:0043067)	1579	903	702.22	+	1.29	4.79e-10	4.64e-08
mitotic cell cycle (GO:0000278)	761	485	338.44	+	1.43	4.9e-10	4.71e-08
regulation of apoptotic process (GO:0042981)	1557	892	692.44	+	1.29	5e-10	4.78e-08
positive regulation of biosynthetic process (GO:0009891)	2099	1160	933.48	+	1.24	5.16e-10	4.9e-08
cellular response to organic substance (GO:0071310)	2378	1295	1057.56	+	1.22	5.53e-10	5.22e-08
organic substance catabolic process (GO:1901575)	1774	999	788.95	+	1.27	5.6e-10	5.26e-08
regulation of cell migration (GO:0030334)	877	545	390.03	+	1.4	5.89e-10	5.5e-08
cell development (GO:0048468)	1644	934	731.13	+	1.28	6.17e-10	5.73e-08
protein-containing complex subunit organization (GO:0043933)	1544	884	686.66	+	1.29	6.64e-10	6.12e-08
positive regulation of RNA metabolic process (GO:0051254)	1784	1002	793.39	+	1.26	7.99e-10	7.24e-08
viral process (GO:0016032)	792	499	352.22	+	1.42	7.98e-10	7.28e-08
regulation of cell motility (GO:2000145)	940	576	418.04	+	1.38	9.24e-10	8.29e-08
negative regulation of biosynthetic process (GO:0009890)	1589	905	706.67	+	1.28	9.22e-10	8.31e-08
cytoskeleton organization (GO:0007010)	1205	712	535.9	+	1.33	9.33e-10	8.32e-08
regulation of cellular response to stress (GO:0080135)	744	473	330.88	+	1.43	1.05e-09	9.3e-08
regulation of cellular catabolic process (GO:0031329)	873	540	388.25	+	1.39	1.11e-09	9.83e-08
cellular developmental process (GO:0048869)	3815	1976	1696.63	+	1.16	1.17e-09	1.03e-07
cell morphogenesis (GO:0000902)	726	463	322.87	+	1.43	1.24e-09	1.09e-07
negative regulation of macromolecule biosynthetic process (GO:0010558)	1500	858	667.09	+	1.29	1.46e-09	1.27e-07
mitotic cell cycle process (GO:1903047)	683	439	303.75	+	1.45	1.48e-09	1.28e-07
regulation of phosphorus metabolic process (GO:0051174)	1829	1021	813.41	+	1.26	1.53e-09	1.31e-07
regulation of phosphate metabolic process (GO:0019220)	1828	1020	812.96	+	1.25	1.52e-09	1.31e-07
tube development (GO:0035295)	863	534	383.8	+	1.39	1.56e-09	1.32e-07
negative regulation of cellular macromolecule biosynthetic process (GO:2000113)	1417	816	630.18	+	1.29	1.59e-09	1.34e-07
regulation of cell development (GO:0060284)	975	591	433.61	+	1.36	1.68e-09	1.41e-07
protein phosphorylation (GO:0006468)	947	577	421.16	+	1.37	1.73e-09	1.45e-07
regulation of nervous system development (GO:0051960)	959	583	426.49	+	1.37	1.79e-09	1.48e-07
negative regulation of cellular biosynthetic process (GO:0031327)	1559	886	693.33	+	1.28	1.78e-09	1.48e-07
negative regulation of nucleobase-containing compound metabolic process (GO:0045934)	1477	845	656.86	+	1.29	2e-09	1.65e-07
positive regulation of developmental process (GO:0051094)	1402	807	623.51	+	1.29	2.06e-09	1.69e-07
cell differentiation (GO:0030154)	3761	1946	1672.62	+	1.16	2.3e-09	1.87e-07
protein localization to organelle (GO:0033365)	774	485	344.22	+	1.41	2.39e-09	1.94e-07
regulation of locomotion (GO:0040012)	980	592	435.83	+	1.36	2.52e-09	2.03e-07
positive regulation of gene expression (GO:0010628)	2363	1277	1050.89	+	1.22	3.2e-09	2.57e-07
response to endogenous stimulus (GO:0009719)	1458	832	648.41	+	1.28	3.76e-09	3e-07
regulation of cellular localization (GO:0060341)	1023	612	454.96	+	1.35	4.15e-09	3.28e-07
neuron differentiation (GO:0030182)	1045	623	464.74	+	1.34	4.18e-09	3.29e-07
cell projection organization (GO:0030030)	1191	697	529.67	+	1.32	4.15e-09	3.29e-07
regulation of phosphorylation (GO:0042325)	1631	917	725.35	+	1.26	4.62e-09	3.62e-07
regulation of neurogenesis (GO:0050767)	845	519	375.79	+	1.38	5.36e-09	4.18e-07
negative regulation of RNA metabolic process (GO:0051253)	1373	787	610.61	+	1.29	6.13e-09	4.75e-07
cellular response to stimulus (GO:0051716)	6610	3257	2939.64	+	1.11	6.16e-09	4.75e-07
cell morphogenesis involved in differentiation (GO:0000904)	566	370	251.72	+	1.47	7.92e-09	6.05e-07
organelle localization (GO:0051640)	602	389	267.73	+	1.45	8.75e-09	6.65e-07
protein-containing complex assembly (GO:0065003)	1300	748	578.14	+	1.29	9.76e-09	7.38e-07
negative regulation of nucleic acid-templated transcription (GO:1903507)	1272	733	565.69	+	1.3	1.09e-08	8.23e-07
positive regulation of protein metabolic process (GO:0051247)	1733	962	770.71	+	1.25	1.11e-08	8.34e-07
positive regulation of cell differentiation (GO:0045597)	1005	598	446.95	+	1.34	1.13e-08	8.45e-07
positive regulation of RNA biosynthetic process (GO:1902680)	1695	943	753.81	+	1.25	1.18e-08	8.64e-07
positive regulation of nucleic acid-templated transcription (GO:1903508)	1694	942	753.37	+	1.25	1.18e-08	8.64e-07
plasma membrane bounded cell projection organization (GO:0120036)	1144	668	508.77	+	1.31	1.18e-08	8.67e-07
animal organ development (GO:0048513)	3242	1688	1441.8	+	1.17	1.17e-08	8.69e-07
macromolecule catabolic process (GO:0009057)	1052	622	467.85	+	1.33	1.18e-08	8.7e-07
negative regulation of RNA biosynthetic process (GO:1902679)	1274	733	566.58	+	1.29	1.29e-08	9.36e-07
positive regulation of cellular protein metabolic process (GO:0032270)	1620	905	720.46	+	1.26	1.34e-08	9.7e-07
negative regulation of transcription, DNA-templated (GO:0045892)	1219	705	542.12	+	1.3	1.4e-08	1e-06
regulation of transferase activity (GO:0051338)	1031	610	458.51	+	1.33	1.4e-08	1.01e-06
symbiotic process (GO:0044403)	884	535	393.14	+	1.36	1.45e-08	1.04e-06
neuron projection development (GO:0031175)	697	437	309.97	+	1.41	1.58e-08	1.12e-06
tube morphogenesis (GO:0035239)	667	421	296.63	+	1.42	1.76e-08	1.24e-06
neuron development (GO:0048666)	847	514	376.68	+	1.36	2.14e-08	1.49e-06
regulation of plasma membrane bounded cell projection organization (GO:0120035)	696	435	309.53	+	1.41	2.23e-08	1.54e-06
regulation of cell projection organization (GO:0031344)	705	440	313.53	+	1.4	2.22e-08	1.54e-06
RNA metabolic process (GO:0016070)	1692	936	752.48	+	1.24	2.77e-08	1.91e-06
response to oxygen-containing compound (GO:1901700)	1604	893	713.34	+	1.25	2.84e-08	1.94e-06
positive regulation of transcription, DNA-templated (GO:0045893)	1600	890	711.56	+	1.25	3.12e-08	2.13e-06
embryo development (GO:0009790)	1027	604	456.73	+	1.32	3.31e-08	2.25e-06
positive regulation of multicellular organismal process (GO:0051240)	1788	982	795.17	+	1.23	3.54e-08	2.4e-06
cellular macromolecule catabolic process (GO:0044265)	917	547	407.81	+	1.34	3.91e-08	2.64e-06
small molecule metabolic process (GO:0044281)	1741	958	774.27	+	1.24	4.03e-08	2.7e-06
cell part morphogenesis (GO:0032990)	536	348	238.37	+	1.46	4.06e-08	2.71e-06
regulation of protein phosphorylation (GO:0001932)	1461	820	649.75	+	1.26	4.28e-08	2.85e-06
regulation of cell cycle process (GO:0010564)	761	466	338.44	+	1.38	4.43e-08	2.93e-06
negative regulation of cellular component organization (GO:0051129)	723	446	321.54	+	1.39	4.47e-08	2.95e-06
positive regulation of cell migration (GO:0030335)	525	342	233.48	+	1.46	4.59e-08	3.01e-06
anatomical structure formation involved in morphogenesis (GO:0048646)	897	536	398.92	+	1.34	4.68e-08	3.06e-06
organonitrogen compound catabolic process (GO:1901565)	1073	625	477.19	+	1.31	5.13e-08	3.34e-06
cell projection morphogenesis (GO:0048858)	514	335	228.59	+	1.47	5.21e-08	3.38e-06
enzyme linked receptor protein signaling pathway (GO:0007167)	733	451	325.98	+	1.38	5.34e-08	3.45e-06
negative regulation of transcription by RNA polymerase II (GO:0000122)	863	517	383.8	+	1.35	6.24e-08	4.02e-06
regulation of neuron differentiation (GO:0045664)	676	420	300.64	+	1.4	6.31e-08	4.04e-06
negative regulation of response to stimulus (GO:0048585)	1837	1002	816.96	+	1.23	6.36e-08	4.06e-06
regulation of growth (GO:0040008)	687	426	305.53	+	1.39	6.48e-08	4.12e-06
plasma membrane bounded cell projection morphogenesis (GO:0120039)	510	332	226.81	+	1.46	6.97e-08	4.42e-06
cellular response to DNA damage stimulus (GO:0006974)	788	478	350.44	+	1.36	7e-08	4.42e-06
positive regulation of cellular component movement (GO:0051272)	566	361	251.72	+	1.43	8.29e-08	5.19e-06
regulation of cell morphogenesis (GO:0022604)	509	331	226.37	+	1.46	8.29e-08	5.21e-06
regulation of kinase activity (GO:0043549)	912	540	405.59	+	1.33	9.33e-08	5.82e-06
regulation of mitotic cell cycle (GO:0007346)	637	398	283.29	+	1.4	1.02e-07	6.3e-06
regulation of cellular protein localization (GO:1903827)	570	362	253.49	+	1.43	1.1e-07	6.75e-06
neuron projection morphogenesis (GO:0048812)	506	328	225.03	+	1.46	1.14e-07	7.03e-06
positive regulation of cell motility (GO:2000147)	550	351	244.6	+	1.43	1.23e-07	7.54e-06
cellular response to endogenous stimulus (GO:0071495)	1187	677	527.89	+	1.28	1.4e-07	8.52e-06
apoptotic process (GO:0006915)	910	537	404.7	+	1.33	1.43e-07	8.67e-06
positive regulation of cell death (GO:0010942)	710	434	315.76	+	1.37	1.65e-07	9.94e-06
positive regulation of intracellular signal transduction (GO:1902533)	1044	604	464.29	+	1.3	1.78e-07	1.07e-05
regulation of transcription by RNA polymerase II (GO:0006357)	2193	1167	975.29	+	1.2	2.02e-07	1.21e-05
regulation of protein localization (GO:0032880)	1079	620	479.86	+	1.29	2.3e-07	1.37e-05
positive regulation of locomotion (GO:0040017)	565	356	251.27	+	1.42	2.49e-07	1.48e-05
chromosome organization (GO:0051276)	1054	607	468.74	+	1.29	2.64e-07	1.56e-05
vasculature development (GO:0001944)	528	336	234.82	+	1.43	2.83e-07	1.67e-05
cardiovascular system development (GO:0072358)	537	341	238.82	+	1.43	2.85e-07	1.67e-05
exocytosis (GO:0006887)	792	473	352.22	+	1.34	3.2e-07	1.87e-05
cellular component morphogenesis (GO:0032989)	624	386	277.51	+	1.39	3.27e-07	1.91e-05
response to abiotic stimulus (GO:0009628)	1174	665	522.11	+	1.27	3.62e-07	2.1e-05
regulation of protein kinase activity (GO:0045859)	803	478	357.12	+	1.34	3.75e-07	2.17e-05
protein catabolic process (GO:0030163)	683	416	303.75	+	1.37	3.98e-07	2.3e-05
negative regulation of protein modification process (GO:0031400)	610	378	271.28	+	1.39	4.25e-07	2.44e-05
cell morphogenesis involved in neuron differentiation (GO:0048667)	457	297	203.24	+	1.46	4.44e-07	2.54e-05
response to organonitrogen compound (GO:0010243)	1011	582	449.62	+	1.29	5e-07	2.85e-05
positive regulation of programmed cell death (GO:0043068)	658	402	292.63	+	1.37	5.08e-07	2.89e-05
regulation of cell population proliferation (GO:0042127)	1668	906	741.8	+	1.22	5.59e-07	3.15e-05
negative regulation of cell death (GO:0060548)	1016	583	451.84	+	1.29	6.11e-07	3.43e-05
positive regulation of apoptotic process (GO:0043065)	652	398	289.96	+	1.37	6.42e-07	3.6e-05
negative regulation of protein metabolic process (GO:0051248)	1135	642	504.76	+	1.27	7.09e-07	3.96e-05
cell division (GO:0051301)	497	316	221.03	+	1.43	7.7e-07	4.29e-05
establishment of organelle localization (GO:0051656)	387	257	172.11	+	1.49	7.99e-07	4.43e-05
transmembrane receptor protein tyrosine kinase signaling pathway (GO:0007169)	526	331	233.93	+	1.41	8.23e-07	4.53e-05
positive regulation of transferase activity (GO:0051347)	697	420	309.97	+	1.35	8.2e-07	4.53e-05
negative regulation of multicellular organismal process (GO:0051241)	1235	691	549.24	+	1.26	8.27e-07	4.54e-05
regulation of neuron projection development (GO:0010975)	519	327	230.81	+	1.42	8.54e-07	4.67e-05
carbohydrate derivative metabolic process (GO:1901135)	1011	579	449.62	+	1.29	8.72e-07	4.75e-05
blood vessel development (GO:0001568)	505	319	224.59	+	1.42	9.22e-07	5.01e-05
response to oxygen levels (GO:0070482)	385	255	171.22	+	1.49	9.33e-07	5.05e-05
response to nitrogen compound (GO:1901698)	1096	621	487.42	+	1.27	9.35e-07	5.05e-05
export from cell (GO:0140352)	1053	599	468.3	+	1.28	1.03e-06	5.54e-05
response to decreased oxygen levels (GO:0036293)	360	241	160.1	+	1.51	1.06e-06	5.65e-05
regulation of mitotic cell cycle phase transition (GO:1901990)	418	272	185.9	+	1.46	1.21e-06	6.45e-05
secretion by cell (GO:0032940)	1005	574	446.95	+	1.28	1.23e-06	6.54e-05
axon development (GO:0061564)	428	277	190.34	+	1.46	1.28e-06	6.76e-05
regulation of cytoskeleton organization (GO:0051493)	561	347	249.49	+	1.39	1.38e-06	7.25e-05
heart development (GO:0007507)	525	328	233.48	+	1.4	1.39e-06	7.3e-05
establishment of protein localization to organelle (GO:0072594)	452	289	201.02	+	1.44	1.54e-06	8.05e-05
peptidyl-amino acid modification (GO:0018193)	891	515	396.25	+	1.3	1.6e-06	8.34e-05
positive regulation of catabolic process (GO:0009896)	462	294	205.46	+	1.43	1.6e-06	8.36e-05
cellular protein catabolic process (GO:0044257)	628	381	279.29	+	1.36	1.62e-06	8.42e-05
cell death (GO:0008219)	1079	609	479.86	+	1.27	1.74e-06	9.01e-05
central nervous system development (GO:0007417)	1019	579	453.18	+	1.28	1.87e-06	9.61e-05
Golgi vesicle transport (GO:0048193)	398	259	177	+	1.46	2e-06	0.000102
regulation of cell cycle phase transition (GO:1901987)	455	290	202.35	+	1.43	1.99e-06	0.000102
positive regulation of response to stimulus (GO:0048584)	2414	1255	1073.57	+	1.17	2e-06	0.000102
embryo development ending in birth or egg hatching (GO:0009792)	674	404	299.75	+	1.35	2.08e-06	0.000106
chordate embryonic development (GO:0043009)	655	394	291.3	+	1.35	2.13e-06	0.000108
nucleic acid-templated transcription (GO:0097659)	646	389	287.29	+	1.35	2.17e-06	0.00011
regulated exocytosis (GO:0045055)	696	414	309.53	+	1.34	2.46e-06	0.000124
negative regulation of developmental process (GO:0051093)	981	558	436.28	+	1.28	2.48e-06	0.000124
transcription, DNA-templated (GO:0006351)	645	388	286.85	+	1.35	2.51e-06	0.000126
microtubule-based process (GO:0007017)	745	439	331.32	+	1.32	2.64e-06	0.000132
negative regulation of cellular protein metabolic process (GO:0032269)	1058	596	470.52	+	1.27	2.73e-06	0.000136
negative regulation of protein phosphorylation (GO:0001933)	413	266	183.67	+	1.45	2.87e-06	0.000142
secretion (GO:0046903)	1122	627	498.98	+	1.26	2.96e-06	0.000146
response to hormone (GO:0009725)	850	491	378.02	+	1.3	3.08e-06	0.000152
regulation of cell growth (GO:0001558)	425	272	189.01	+	1.44	3.14e-06	0.000154
response to hypoxia (GO:0001666)	347	230	154.32	+	1.49	3.18e-06	0.000156
negative regulation of programmed cell death (GO:0043069)	923	527	410.48	+	1.28	3.48e-06	0.000169
protein localization to membrane (GO:0072657)	527	325	234.37	+	1.39	3.5e-06	0.00017
positive regulation of kinase activity (GO:0033674)	615	371	273.51	+	1.36	3.51e-06	0.00017
RNA biosynthetic process (GO:0032774)	658	393	292.63	+	1.34	3.59e-06	0.000173
head development (GO:0060322)	817	474	363.34	+	1.3	3.68e-06	0.000177
axonogenesis (GO:0007409)	392	254	174.33	+	1.46	3.77e-06	0.000181
regulation of cell adhesion (GO:0030155)	720	424	320.2	+	1.32	4.01e-06	0.000192
regulation of transport (GO:0051049)	1909	1008	848.98	+	1.19	4.17e-06	0.000199
proteolysis involved in cellular protein catabolic process (GO:0051603)	596	360	265.06	+	1.36	4.22e-06	0.000201
tissue development (GO:0009888)	1774	943	788.95	+	1.2	4.24e-06	0.000201
negative regulation of phosphate metabolic process (GO:0045936)	572	347	254.38	+	1.36	4.67e-06	0.000221
positive regulation of cellular catabolic process (GO:0031331)	393	253	174.78	+	1.45	4.73e-06	0.000222
negative regulation of phosphorus metabolic process (GO:0010563)	573	348	254.83	+	1.37	4.72e-06	0.000222
animal organ morphogenesis (GO:0009887)	968	548	430.5	+	1.27	4.81e-06	0.000225
negative regulation of apoptotic process (GO:0043066)	906	517	402.92	+	1.28	4.98e-06	0.000233
actin cytoskeleton organization (GO:0030036)	530	325	235.71	+	1.38	5.21e-06	0.000242
positive regulation of cellular protein localization (GO:1903829)	343	226	152.54	+	1.48	5.31e-06	0.000246
movement of cell or subcellular component (GO:0006928)	1584	849	704.45	+	1.21	5.69e-06	0.000263
negative regulation of phosphorylation (GO:0042326)	453	284	201.46	+	1.41	5.82e-06	0.000267
regulation of hydrolase activity (GO:0051336)	1297	709	576.81	+	1.23	5.8e-06	0.000267
regulation of Wnt signaling pathway (GO:0030111)	374	242	166.33	+	1.45	6.47e-06	0.000294
protein modification by small protein conjugation or removal (GO:0070647)	1026	575	456.29	+	1.26	6.45e-06	0.000294
protein targeting (GO:0006605)	375	242	166.77	+	1.45	6.69e-06	0.000303
negative regulation of cell cycle (GO:0045786)	574	347	255.27	+	1.36	6.67e-06	0.000303
actin filament-based process (GO:0030029)	605	363	269.06	+	1.35	6.71e-06	0.000303
tissue morphogenesis (GO:0048729)	550	334	244.6	+	1.37	7.36e-06	0.000331
negative regulation of intracellular signal transduction (GO:1902532)	514	315	228.59	+	1.38	7.73e-06	0.000347
transcription by RNA polymerase II (GO:0006366)	492	303	218.81	+	1.38	8.69e-06	0.000389
positive regulation of protein modification process (GO:0031401)	1243	680	552.8	+	1.23	8.79e-06	0.000392
programmed cell death (GO:0012501)	1042	581	463.41	+	1.25	9.54e-06	0.000423
membrane organization (GO:0061024)	932	526	414.49	+	1.27	9.66e-06	0.000427
cellular response to oxygen-containing compound (GO:1901701)	1073	596	477.19	+	1.25	9.71e-06	0.000428
positive regulation of protein kinase activity (GO:0045860)	538	326	239.26	+	1.36	9.95e-06	0.000438
regulation of binding (GO:0051098)	375	240	166.77	+	1.44	1.19e-05	0.000519
positive regulation of organelle organization (GO:0010638)	635	375	282.4	+	1.33	1.22e-05	0.00053
gland development (GO:0048732)	419	263	186.34	+	1.41	1.23e-05	0.000535
cellular response to external stimulus (GO:0071496)	345	224	153.43	+	1.46	1.25e-05	0.000543
posttranscriptional regulation of gene expression (GO:0010608)	553	333	245.93	+	1.35	1.26e-05	0.000545
response to extracellular stimulus (GO:0009991)	524	318	233.04	+	1.36	1.29e-05	0.000553
cell junction organization (GO:0034330)	507	309	225.48	+	1.37	1.34e-05	0.000577
blood vessel morphogenesis (GO:0048514)	415	261	184.56	+	1.41	1.36e-05	0.00058
carbohydrate derivative biosynthetic process (GO:1901137)	611	362	271.73	+	1.33	1.38e-05	0.000589
positive regulation of transcription by RNA polymerase II (GO:0045944)	1259	685	559.91	+	1.22	1.38e-05	0.000589
regulation of response to stress (GO:0080134)	1627	863	723.57	+	1.19	1.48e-05	0.00063
response to inorganic substance (GO:0010035)	546	328	242.82	+	1.35	1.57e-05	0.000665
positive regulation of phosphorylation (GO:0042327)	1089	600	484.31	+	1.24	1.79e-05	0.000756
regulation of protein serine/threonine kinase activity (GO:0071900)	527	318	234.37	+	1.36	1.88e-05	0.00079
protein modification by small protein conjugation (GO:0032446)	815	464	362.45	+	1.28	1.9e-05	0.000797
regulation of cell morphogenesis involved in differentiation (GO:0010769)	315	206	140.09	+	1.47	1.94e-05	0.000812
negative regulation of molecular function (GO:0044092)	1178	643	523.89	+	1.23	1.94e-05	0.000813
response to nutrient levels (GO:0031667)	491	299	218.36	+	1.37	2e-05	0.000832
brain development (GO:0007420)	772	442	343.33	+	1.29	2.06e-05	0.000858
positive regulation of cell cycle (GO:0045787)	392	247	174.33	+	1.42	2.09e-05	0.000866
organophosphate metabolic process (GO:0019637)	884	497	393.14	+	1.26	2.23e-05	0.000921
response to stimulus (GO:0050896)	8523	4033	3790.41	+	1.06	2.23e-05	0.000921
regulation of lipid metabolic process (GO:0019216)	422	262	187.67	+	1.4	2.26e-05	0.000928
regulation of protein catabolic process (GO:0042176)	405	253	180.11	+	1.4	2.3e-05	0.000941
regulation of actin filament-based process (GO:0032970)	405	253	180.11	+	1.4	2.3e-05	0.000943
response to chemical (GO:0042221)	4423	2170	1967.03	+	1.1	2.53e-05	0.00103
response to organic cyclic compound (GO:0014070)	927	518	412.26	+	1.26	2.56e-05	0.00104
positive regulation of transport (GO:0051050)	1019	563	453.18	+	1.24	2.67e-05	0.00108
embryonic morphogenesis (GO:0048598)	583	345	259.28	+	1.33	2.71e-05	0.00109
positive regulation of nervous system development (GO:0051962)	552	329	245.49	+	1.34	2.76e-05	0.00111
cellular response to growth factor stimulus (GO:0071363)	502	303	223.25	+	1.36	2.83e-05	0.00114
regulation of autophagy (GO:0010506)	348	222	154.76	+	1.43	2.95e-05	0.00118
regulation of cellular component size (GO:0032535)	391	245	173.89	+	1.41	2.95e-05	0.00118
oxidation-reduction process (GO:0055114)	958	532	426.05	+	1.25	2.97e-05	0.00118
regulation of canonical Wnt signaling pathway (GO:0060828)	294	193	130.75	+	1.48	3.07e-05	0.00122
vesicle organization (GO:0016050)	310	202	137.87	+	1.47	3.11e-05	0.00124
morphogenesis of an epithelium (GO:0002009)	441	271	196.12	+	1.38	3.21e-05	0.00127
response to growth factor (GO:0070848)	531	317	236.15	+	1.34	3.24e-05	0.00128
modification-dependent macromolecule catabolic process (GO:0043632)	551	327	245.04	+	1.33	3.71e-05	0.00146
positive regulation of cell development (GO:0010720)	565	334	251.27	+	1.33	3.88e-05	0.00152
cell activation (GO:0001775)	1071	586	476.3	+	1.23	3.98e-05	0.00156
positive regulation of protein phosphorylation (GO:0001934)	1012	557	450.06	+	1.24	4.06e-05	0.00159
regulation of protein-containing complex assembly (GO:0043254)	455	277	202.35	+	1.37	4.1e-05	0.0016
microtubule cytoskeleton organization (GO:0000226)	558	330	248.16	+	1.33	4.09e-05	0.0016
response to peptide (GO:1901652)	486	293	216.14	+	1.36	4.19e-05	0.00162
positive regulation of phosphorus metabolic process (GO:0010562)	1160	629	515.88	+	1.22	4.23e-05	0.00163
positive regulation of phosphate metabolic process (GO:0045937)	1160	629	515.88	+	1.22	4.23e-05	0.00163
process utilizing autophagic mechanism (GO:0061919)	293	191	130.3	+	1.47	4.49e-05	0.00172
autophagy (GO:0006914)	293	191	130.3	+	1.47	4.49e-05	0.00173
neuron projection guidance (GO:0097485)	281	184	124.97	+	1.47	4.95e-05	0.00189
RNA processing (GO:0006396)	919	510	408.7	+	1.25	5.01e-05	0.00191
modification-dependent protein catabolic process (GO:0019941)	540	320	240.15	+	1.33	5.03e-05	0.00192
Wnt signaling pathway (GO:0016055)	348	220	154.76	+	1.42	5.17e-05	0.00196
cell-cell signaling by wnt (GO:0198738)	348	220	154.76	+	1.42	5.17e-05	0.00197
DNA metabolic process (GO:0006259)	758	430	337.1	+	1.28	5.23e-05	0.00198
response to cytokine (GO:0034097)	1124	610	499.87	+	1.22	5.76e-05	0.00217
positive regulation of cell cycle process (GO:0090068)	295	191	131.19	+	1.46	5.8e-05	0.00218
axon guidance (GO:0007411)	280	183	124.52	+	1.47	5.87e-05	0.00221
locomotion (GO:0040011)	1337	713	594.6	+	1.2	5.9e-05	0.00221
regulation of intracellular transport (GO:0032386)	391	242	173.89	+	1.39	6.02e-05	0.00225
positive regulation of cell projection organization (GO:0031346)	394	243	175.22	+	1.39	6.4e-05	0.00238
reproductive structure development (GO:0048608)	432	263	192.12	+	1.37	6.38e-05	0.00238
regulation of anatomical structure size (GO:0090066)	525	311	233.48	+	1.33	6.44e-05	0.00239
regulation of vesicle-mediated transport (GO:0060627)	559	328	248.6	+	1.32	6.54e-05	0.00242
regulation of MAPK cascade (GO:0043408)	732	415	325.54	+	1.27	6.83e-05	0.00252
positive regulation of neurogenesis (GO:0050769)	487	291	216.58	+	1.34	6.89e-05	0.00254
regulation of actin cytoskeleton organization (GO:0032956)	362	226	160.99	+	1.4	6.95e-05	0.00256
regulation of apoptotic signaling pathway (GO:2001233)	408	250	181.45	+	1.38	6.96e-05	0.00256
negative regulation of cell differentiation (GO:0045596)	724	411	321.98	+	1.28	7.17e-05	0.00263
neutrophil mediated immunity (GO:0002446)	493	294	219.25	+	1.34	7.54e-05	0.00274
homeostatic process (GO:0042592)	1686	879	749.81	+	1.17	7.51e-05	0.00274
regulation of cellular amide metabolic process (GO:0034248)	436	264	193.9	+	1.36	8.07e-05	0.00292
reproductive system development (GO:0061458)	436	264	193.9	+	1.36	8.07e-05	0.00293
ubiquitin-dependent protein catabolic process (GO:0006511)	533	314	237.04	+	1.32	8.4e-05	0.00303
endomembrane system organization (GO:0010256)	470	281	209.02	+	1.34	8.58e-05	0.00309
apoptotic signaling pathway (GO:0097190)	288	186	128.08	+	1.45	8.77e-05	0.00313
developmental growth (GO:0048589)	383	236	170.33	+	1.39	8.76e-05	0.00314
myeloid leukocyte mediated immunity (GO:0002444)	514	304	228.59	+	1.33	8.74e-05	0.00314
positive regulation of cellular component biogenesis (GO:0044089)	539	316	239.71	+	1.32	9.13e-05	0.00325
activation of protein kinase activity (GO:0032147)	325	205	144.54	+	1.42	9.63e-05	0.00342
oxoacid metabolic process (GO:0043436)	988	540	439.39	+	1.23	9.63e-05	0.00342
cell cycle phase transition (GO:0044770)	292	188	129.86	+	1.45	9.68e-05	0.00343
response to wounding (GO:0009611)	533	313	237.04	+	1.32	9.75e-05	0.00344
signal transduction by protein phosphorylation (GO:0023014)	383	235	170.33	+	1.38	0.000105	0.00369
regulation of G1/S transition of mitotic cell cycle (GO:2000045)	155	112	68.93	+	1.62	0.000107	0.00375
proteasomal protein catabolic process (GO:0010498)	348	217	154.76	+	1.4	0.000107	0.00377
supramolecular fiber organization (GO:0097435)	497	294	221.03	+	1.33	0.000109	0.0038
cellular protein-containing complex assembly (GO:0034622)	823	458	366.01	+	1.25	0.000109	0.00381
carboxylic acid metabolic process (GO:0019752)	898	495	399.36	+	1.24	0.00011	0.00384
positive regulation of hydrolase activity (GO:0051345)	770	431	342.44	+	1.26	0.000112	0.0039
growth (GO:0040007)	389	238	173	+	1.38	0.000116	0.00403
neutrophil degranulation (GO:0043312)	482	286	214.36	+	1.33	0.00012	0.00414
rhythmic process (GO:0048511)	277	179	123.19	+	1.45	0.000121	0.00417
negative regulation of organelle organization (GO:0010639)	401	244	178.34	+	1.37	0.000121	0.00417
angiogenesis (GO:0001525)	321	202	142.76	+	1.41	0.000127	0.00438
response to oxidative stress (GO:0006979)	395	241	175.67	+	1.37	0.000129	0.00442
regulation of establishment of protein localization (GO:0070201)	786	438	349.56	+	1.25	0.00013	0.00443
regulation of intracellular protein transport (GO:0033157)	272	176	120.97	+	1.45	0.00013	0.00444
chromatin organization (GO:0006325)	697	394	309.97	+	1.27	0.000138	0.00467
regulation of cell-substrate adhesion (GO:0010810)	214	144	95.17	+	1.51	0.000139	0.0047
organic acid metabolic process (GO:0006082)	1008	547	448.28	+	1.22	0.000139	0.0047
lipid metabolic process (GO:0006629)	1217	649	541.23	+	1.2	0.00014	0.00472
leukocyte degranulation (GO:0043299)	504	296	224.14	+	1.32	0.00014	0.00473
cellular amide metabolic process (GO:0043603)	796	443	354	+	1.25	0.000141	0.00474
mitotic cell cycle phase transition (GO:0044772)	284	182	126.3	+	1.44	0.000143	0.0048
mRNA metabolic process (GO:0016071)	690	390	306.86	+	1.27	0.000146	0.00489
neutrophil activation involved in immune response (GO:0002283)	486	287	216.14	+	1.33	0.000148	0.00493
leukocyte activation (GO:0045321)	923	505	410.48	+	1.23	0.00015	0.00499
protein polyubiquitination (GO:0000209)	323	202	143.65	+	1.41	0.00016	0.00532
response to lipid (GO:0033993)	871	479	387.36	+	1.24	0.000161	0.00533
MAPK cascade (GO:0000165)	369	226	164.1	+	1.38	0.000161	0.00534
DNA repair (GO:0006281)	517	302	229.92	+	1.31	0.000166	0.00549
neutrophil activation (GO:0042119)	495	291	220.14	+	1.32	0.000167	0.00551
regulation of GTPase activity (GO:0043087)	485	286	215.69	+	1.33	0.00017	0.00557
cellular response to hormone stimulus (GO:0032870)	565	326	251.27	+	1.3	0.00017	0.00558
regulation of protein transport (GO:0051223)	761	424	338.44	+	1.25	0.000171	0.0056
biological adhesion (GO:0022610)	945	515	420.27	+	1.23	0.000175	0.00574
cell cycle phase (GO:0022403)	269	173	119.63	+	1.45	0.000179	0.00583
mitotic cell cycle phase (GO:0098763)	269	173	119.63	+	1.45	0.000179	0.00584
biological phase (GO:0044848)	269	173	119.63	+	1.45	0.000179	0.00585
regulation of cell cycle G1/S phase transition (GO:1902806)	175	122	77.83	+	1.57	0.000182	0.00592
organophosphate biosynthetic process (GO:0090407)	526	306	233.93	+	1.31	0.000186	0.00602
vesicle localization (GO:0051648)	210	141	93.39	+	1.51	0.000188	0.00608
cellular response to chemical stress (GO:0062197)	288	183	128.08	+	1.43	0.00019	0.00611
muscle structure development (GO:0061061)	485	285	215.69	+	1.32	0.000197	0.00633
positive regulation of epithelial cell migration (GO:0010634)	146	105	64.93	+	1.62	0.0002	0.0064
proteasome-mediated ubiquitin-dependent protein catabolic process (GO:0043161)	325	202	144.54	+	1.4	0.0002	0.00641
multicellular organismal process (GO:0032501)	7109	3367	3161.56	+	1.06	0.000208	0.00664
granulocyte activation (GO:0036230)	500	292	222.36	+	1.31	0.000208	0.00665
ribonucleoprotein complex biogenesis (GO:0022613)	468	276	208.13	+	1.33	0.000211	0.00672
cellular response to extracellular stimulus (GO:0031668)	270	173	120.08	+	1.44	0.000223	0.00707
protein ubiquitination (GO:0016567)	737	411	327.76	+	1.25	0.000227	0.00717
embryonic organ development (GO:0048568)	452	267	201.02	+	1.33	0.00023	0.00727
post-translational protein modification (GO:0043687)	361	220	160.55	+	1.37	0.000234	0.00736
positive regulation of neuron differentiation (GO:0045666)	381	231	169.44	+	1.36	0.000234	0.00736
cell adhesion (GO:0007155)	939	510	417.6	+	1.22	0.000235	0.00738
positive regulation of intracellular transport (GO:0032388)	241	157	107.18	+	1.46	0.00024	0.0075
in utero embryonic development (GO:0001701)	392	236	174.33	+	1.35	0.000239	0.0075
regulation of epithelial cell migration (GO:0010632)	226	149	100.51	+	1.48	0.000242	0.00755
cellular response to nitrogen compound (GO:1901699)	662	373	294.41	+	1.27	0.000243	0.00755
regulation of small GTPase mediated signal transduction (GO:0051056)	327	202	145.43	+	1.39	0.000249	0.00774
urogenital system development (GO:0001655)	319	198	141.87	+	1.4	0.000253	0.00785
mitochondrion organization (GO:0007005)	460	271	204.57	+	1.32	0.000256	0.00793
cell surface receptor signaling pathway involved in cell-cell signaling (GO:1905114)	419	250	186.34	+	1.34	0.000264	0.00814
positive regulation of intracellular protein transport (GO:0090316)	186	127	82.72	+	1.54	0.000267	0.00823
positive regulation of protein serine/threonine kinase activity (GO:0071902)	350	214	155.65	+	1.37	0.000268	0.00825
establishment of vesicle localization (GO:0051650)	200	134	88.95	+	1.51	0.000269	0.00827
cellular response to organic cyclic compound (GO:0071407)	545	314	242.38	+	1.3	0.00027	0.00829
regulation of stress-activated protein kinase signaling cascade (GO:0070302)	231	151	102.73	+	1.47	0.000277	0.00848
regulation of supramolecular fiber organization (GO:1902903)	374	226	166.33	+	1.36	0.00029	0.00887
nucleobase-containing small molecule metabolic process (GO:0055086)	535	308	237.93	+	1.29	0.000319	0.00971
regulation of peptide transport (GO:0090087)	793	436	352.67	+	1.24	0.00032	0.00973
regulation of axonogenesis (GO:0050770)	192	129	85.39	+	1.51	0.000326	0.00988
cellular response to organonitrogen compound (GO:0071417)	604	342	268.62	+	1.27	0.000341	0.0103
response to peptide hormone (GO:0043434)	405	241	180.11	+	1.34	0.000345	0.0104
myeloid cell activation involved in immune response (GO:0002275)	520	300	231.26	+	1.3	0.000355	0.0107
vesicle budding from membrane (GO:0006900)	103	79	45.81	+	1.72	0.000363	0.0109
regulation of translation (GO:0006417)	378	227	168.11	+	1.35	0.000365	0.0109
myeloid leukocyte activation (GO:0002274)	584	332	259.72	+	1.28	0.000362	0.0109
establishment of protein localization to membrane (GO:0090150)	294	183	130.75	+	1.4	0.000379	0.0113
regulation of stress-activated MAPK cascade (GO:0032872)	228	148	101.4	+	1.46	0.000386	0.0115
positive regulation of proteolysis (GO:0045862)	365	220	162.33	+	1.36	0.000409	0.0122
cellular response to nutrient levels (GO:0031669)	239	154	106.29	+	1.45	0.000416	0.0123
regulation of MAP kinase activity (GO:0043405)	346	210	153.88	+	1.36	0.000415	0.0123
negative regulation of canonical Wnt signaling pathway (GO:0090090)	186	125	82.72	+	1.51	0.000417	0.0124
response to endoplasmic reticulum stress (GO:0034976)	256	163	113.85	+	1.43	0.000421	0.0125
renal system development (GO:0072001)	283	177	125.86	+	1.41	0.000432	0.0128
response to starvation (GO:0042594)	233	150	103.62	+	1.45	0.000441	0.013
regulation of I-kappaB kinase/NF-kappaB signaling (GO:0043122)	250	159	111.18	+	1.43	0.000448	0.0132
negative regulation of mitotic cell cycle phase transition (GO:1901991)	219	143	97.4	+	1.47	0.000457	0.0134
negative regulation of cell cycle phase transition (GO:1901988)	235	151	104.51	+	1.44	0.000461	0.0135
negative regulation of Wnt signaling pathway (GO:0030178)	220	143	97.84	+	1.46	0.00047	0.0137
protein-containing complex localization (GO:0031503)	261	165	116.07	+	1.42	0.000471	0.0137
cellular response to cytokine stimulus (GO:0071345)	1034	551	459.85	+	1.2	0.000473	0.0137
negative regulation of cell cycle process (GO:0010948)	327	199	145.43	+	1.37	0.000498	0.0144
skeletal system development (GO:0001501)	489	282	217.47	+	1.3	0.0005	0.0145
ossification (GO:0001503)	265	167	117.85	+	1.42	0.000514	0.0148
amide biosynthetic process (GO:0043604)	541	308	240.6	+	1.28	0.000516	0.0149
epithelial tube morphogenesis (GO:0060562)	311	191	138.31	+	1.38	0.000523	0.015
cell surface receptor signaling pathway (GO:0007166)	2519	1254	1120.27	+	1.12	0.000521	0.015
negative regulation of neurogenesis (GO:0050768)	293	181	130.3	+	1.39	0.000532	0.0152
positive regulation of MAPK cascade (GO:0043410)	545	310	242.38	+	1.28	0.000538	0.0154
cellular response to oxidative stress (GO:0034599)	243	155	108.07	+	1.43	0.000555	0.0158
regulation of animal organ morphogenesis (GO:2000027)	260	164	115.63	+	1.42	0.000556	0.0158
regulation of DNA metabolic process (GO:0051052)	364	218	161.88	+	1.35	0.000557	0.0158
cell migration (GO:0016477)	972	520	432.27	+	1.2	0.000553	0.0158
regulation of actin filament organization (GO:0110053)	278	173	123.63	+	1.4	0.000563	0.016
regulation of morphogenesis of an epithelium (GO:1905330)	182	122	80.94	+	1.51	0.000569	0.0161
regulation of small molecule metabolic process (GO:0062012)	454	264	201.91	+	1.31	0.000578	0.0163
positive regulation of Wnt signaling pathway (GO:0030177)	183	122	81.39	+	1.5	0.000592	0.0166
negative regulation of cell projection organization (GO:0031345)	183	122	81.39	+	1.5	0.000592	0.0167
endosomal transport (GO:0016197)	238	152	105.84	+	1.44	0.000599	0.0168
regulation of protein binding (GO:0043393)	214	139	95.17	+	1.46	0.000602	0.0169
negative regulation of catalytic activity (GO:0043086)	819	445	364.23	+	1.22	0.000611	0.0171
protein localization to cell periphery (GO:1990778)	239	152	106.29	+	1.43	0.000616	0.0172
regulation of neuron death (GO:1901214)	321	195	142.76	+	1.37	0.000627	0.0175
spindle organization (GO:0007051)	224	144	99.62	+	1.45	0.000635	0.0177
actin filament organization (GO:0007015)	267	167	118.74	+	1.41	0.000645	0.0179
protein localization to plasma membrane (GO:0072659)	194	128	86.28	+	1.48	0.000652	0.0181
nuclear transport (GO:0051169)	270	168	120.08	+	1.4	0.000688	0.019
aging (GO:0007568)	279	173	124.08	+	1.39	0.000685	0.019
negative regulation of nervous system development (GO:0051961)	317	193	140.98	+	1.37	0.000691	0.0191
DNA replication (GO:0006260)	214	138	95.17	+	1.45	0.000739	0.0203
positive regulation of cell population proliferation (GO:0008284)	935	500	415.82	+	1.2	0.000747	0.0205
positive regulation of MAP kinase activity (GO:0043406)	266	166	118.3	+	1.4	0.000759	0.0208
regulation of developmental growth (GO:0048638)	343	206	152.54	+	1.35	0.000764	0.0209
nucleocytoplasmic transport (GO:0006913)	267	166	118.74	+	1.4	0.000774	0.0212
cellular component disassembly (GO:0022411)	398	234	177	+	1.32	0.000784	0.0214
cellular response to lipid (GO:0071396)	530	300	235.71	+	1.27	0.000789	0.0215
negative regulation of cell development (GO:0010721)	336	202	149.43	+	1.35	0.000803	0.0218
viral life cycle (GO:0019058)	218	140	96.95	+	1.44	0.000812	0.022
regulation of cell shape (GO:0008360)	159	108	70.71	+	1.53	0.000836	0.0227
osteoblast differentiation (GO:0001649)	127	90	56.48	+	1.59	0.00086	0.0232
negative regulation of mitotic cell cycle (GO:0045930)	310	188	137.87	+	1.36	0.000858	0.0232
positive regulation of neuron projection development (GO:0010976)	291	178	129.42	+	1.38	0.000863	0.0233
kidney development (GO:0001822)	273	169	121.41	+	1.39	0.000871	0.0234
regulation of protein localization to membrane (GO:1905475)	198	129	88.06	+	1.46	0.000894	0.024
cell cycle checkpoint (GO:0000075)	198	129	88.06	+	1.46	0.000894	0.024
cell activation involved in immune response (GO:0002263)	626	347	278.4	+	1.25	0.000902	0.0241
proteolysis (GO:0006508)	1287	668	572.36	+	1.17	0.0009	0.0241
positive regulation of protein catabolic process (GO:0045732)	232	147	103.18	+	1.42	0.000928	0.0248
generation of precursor metabolites and energy (GO:0006091)	412	240	183.23	+	1.31	0.000944	0.0252
mesenchymal cell differentiation (GO:0048762)	156	106	69.38	+	1.53	0.000949	0.0253
peptidyl-serine phosphorylation (GO:0018105)	180	119	80.05	+	1.49	0.00102	0.0272
ERBB signaling pathway (GO:0038127)	71	57	31.58	+	1.81	0.00105	0.0277
aromatic compound catabolic process (GO:0019439)	456	262	202.8	+	1.29	0.00105	0.0277
regulation of chromosome organization (GO:0033044)	364	215	161.88	+	1.33	0.00105	0.0278
peptide metabolic process (GO:0006518)	534	301	237.48	+	1.27	0.00106	0.0281
negative regulation of transferase activity (GO:0051348)	294	179	130.75	+	1.37	0.00108	0.0284
wound healing (GO:0042060)	435	251	193.46	+	1.3	0.00109	0.0285
immune system development (GO:0002520)	664	365	295.3	+	1.24	0.00109	0.0285
epithelium development (GO:0060429)	1121	587	498.54	+	1.18	0.00109	0.0285
cellular lipid metabolic process (GO:0044255)	967	513	430.05	+	1.19	0.0011	0.0286
signal transduction by p53 class mediator (GO:0072331)	121	86	53.81	+	1.6	0.00111	0.0288
leukocyte activation involved in immune response (GO:0002366)	622	344	276.62	+	1.24	0.00111	0.0289
small molecule biosynthetic process (GO:0044283)	582	324	258.83	+	1.25	0.00114	0.0296
cellular response to peptide (GO:1901653)	338	201	150.32	+	1.34	0.00115	0.0298
rRNA metabolic process (GO:0016072)	270	166	120.08	+	1.38	0.00117	0.0303
positive regulation of cell adhesion (GO:0045785)	430	248	191.23	+	1.3	0.00118	0.0305
cellular response to oxygen levels (GO:0071453)	220	139	97.84	+	1.42	0.00126	0.0326
negative regulation of cell population proliferation (GO:0008285)	701	382	311.75	+	1.23	0.00128	0.033
translation (GO:0006412)	390	227	173.44	+	1.31	0.00128	0.0331
RNA splicing (GO:0008380)	402	233	178.78	+	1.3	0.00129	0.0333
retrograde vesicle-mediated transport, Golgi to endoplasmic reticulum (GO:0006890)	85	65	37.8	+	1.72	0.00132	0.034
negative regulation of neuron projection development (GO:0010977)	153	103	68.04	+	1.51	0.00135	0.0346
protein localization to nucleus (GO:0034504)	168	111	74.71	+	1.49	0.00138	0.0352
regulation of extrinsic apoptotic signaling pathway (GO:2001236)	161	107	71.6	+	1.49	0.0014	0.0357
response to metal ion (GO:0010038)	374	219	166.33	+	1.32	0.0014	0.0357
glycoprotein metabolic process (GO:0009100)	375	219	166.77	+	1.31	0.00142	0.0361
establishment or maintenance of cell polarity (GO:0007163)	185	120	82.27	+	1.46	0.00144	0.0367
mitotic M phase (GO:0000087)	170	112	75.6	+	1.48	0.00145	0.0368
M phase (GO:0000279)	170	112	75.6	+	1.48	0.00145	0.0369
hepaticobiliary system development (GO:0061008)	135	93	60.04	+	1.55	0.00147	0.0372
ameboidal-type cell migration (GO:0001667)	178	116	79.16	+	1.47	0.00148	0.0374
peptide biosynthetic process (GO:0043043)	415	239	184.56	+	1.29	0.00151	0.0381
regulation of proteolysis (GO:0030162)	742	401	329.99	+	1.22	0.00152	0.0383
positive regulation of mitotic cell cycle (GO:0045931)	157	105	69.82	+	1.5	0.00153	0.0384
nucleotide metabolic process (GO:0009117)	441	252	196.12	+	1.28	0.00154	0.0386
response to reactive oxygen species (GO:0000302)	196	126	87.17	+	1.45	0.00155	0.0389
positive regulation of I-kappaB kinase/NF-kappaB signaling (GO:0043123)	189	122	84.05	+	1.45	0.00159	0.0399
rRNA processing (GO:0006364)	259	159	115.18	+	1.38	0.00161	0.0402
positive regulation of cell morphogenesis involved in differentiation (GO:0010770)	159	106	70.71	+	1.5	0.00162	0.0405
cell-cell adhesion (GO:0098609)	511	287	227.26	+	1.26	0.00163	0.0405
small GTPase mediated signal transduction (GO:0007264)	260	159	115.63	+	1.38	0.00165	0.0409
liver development (GO:0001889)	132	91	58.7	+	1.55	0.00167	0.0414
regulation of cellular protein catabolic process (GO:1903362)	261	160	116.07	+	1.38	0.00167	0.0414
organelle assembly (GO:0070925)	756	407	336.21	+	1.21	0.00167	0.0415
negative regulation of cell adhesion (GO:0007162)	281	170	124.97	+	1.36	0.00169	0.0418
negative regulation of G1/S transition of mitotic cell cycle (GO:2000134)	107	77	47.59	+	1.62	0.0017	0.0419
heterocycle catabolic process (GO:0046700)	438	250	194.79	+	1.28	0.00171	0.0421
regulation of epithelial to mesenchymal transition (GO:0010717)	90	67	40.03	+	1.67	0.00172	0.0423
ribosome biogenesis (GO:0042254)	335	198	148.98	+	1.33	0.00175	0.043
cell junction assembly (GO:0034329)	284	171	126.3	+	1.35	0.00179	0.0438
taxis (GO:0042330)	551	306	245.04	+	1.25	0.00182	0.0445
cellular response to decreased oxygen levels (GO:0036294)	203	129	90.28	+	1.43	0.00183	0.0448
positive regulation of endothelial cell migration (GO:0010595)	103	74	45.81	+	1.62	0.00186	0.0455
hematopoietic or lymphoid organ development (GO:0048534)	628	344	279.29	+	1.23	0.00187	0.0455
negative regulation of cell cycle G1/S phase transition (GO:1902807)	110	78	48.92	+	1.59	0.00192	0.0467
DNA integrity checkpoint (GO:0031570)	150	100	66.71	+	1.5	0.00192	0.0467
nucleoside phosphate metabolic process (GO:0006753)	449	255	199.68	+	1.28	0.00192	0.0467
cellular response to starvation (GO:0009267)	189	121	84.05	+	1.44	0.00195	0.0472
regulation of nucleocytoplasmic transport (GO:0046822)	117	82	52.03	+	1.58	0.00198	0.0478
negative regulation of growth (GO:0045926)	252	154	112.07	+	1.37	0.00201	0.0485
chemotaxis (GO:0006935)	549	304	244.16	+	1.25	0.00203	0.0489
negative regulation of protein kinase activity (GO:0006469)	235	145	104.51	+	1.39	0.00207	0.0499
nucleobase-containing compound catabolic process (GO:0034655)	382	221	169.89	+	1.3	0.00208	0.05
detection of chemical stimulus involved in sensory perception (GO:0050907)	484	4	215.25	-	0.02	3.21e-71	5.13e-67
detection of chemical stimulus involved in sensory perception of smell (GO:0050911)	439	1	195.24	-	< 0.01	4.11e-69	3.28e-65
detection of chemical stimulus (GO:0009593)	521	20	231.7	-	0.09	1.39e-58	7.4e-55
sensory perception of smell (GO:0007608)	468	15	208.13	-	0.07	1.43e-55	4.58e-52
detection of stimulus involved in sensory perception (GO:0050906)	549	29	244.16	-	0.12	6.26e-55	1.67e-51
sensory perception of chemical stimulus (GO:0007606)	540	31	240.15	-	0.13	3.82e-52	8.7e-49
Unclassified (UNCLASSIFIED)	2939	762	1307.05	-	0.58	1.42e-49	2.52e-46
detection of stimulus (GO:0051606)	709	109	315.31	-	0.35	5.14e-32	4.32e-29
sensory perception (GO:0007600)	984	209	437.61	-	0.48	2.5e-26	1.48e-23
adaptive immune response (GO:0002250)	614	121	273.06	-	0.44	2.63e-19	9.12e-17
complement activation (GO:0006956)	177	14	78.72	-	0.18	3.66e-15	7.22e-13
G protein-coupled receptor signaling pathway (GO:0007186)	1145	319	509.21	-	0.63	3.75e-15	7.31e-13
complement activation, classical pathway (GO:0006958)	161	11	71.6	-	0.15	5.93e-15	1.11e-12
nervous system process (GO:0050877)	1412	424	627.95	-	0.68	5e-14	7.67e-12
humoral immune response (GO:0006959)	385	71	171.22	-	0.41	6.69e-14	1.01e-11
humoral immune response mediated by circulating immunoglobulin (GO:0002455)	167	15	74.27	-	0.2	3.08e-13	4.28e-11
defense response to bacterium (GO:0042742)	349	70	155.21	-	0.45	3.83e-11	4.43e-09
phagocytosis, recognition (GO:0006910)	106	7	47.14	-	0.15	2.28e-10	2.37e-08
immunoglobulin mediated immune response (GO:0016064)	205	31	91.17	-	0.34	2.69e-10	2.72e-08
B cell mediated immunity (GO:0019724)	208	32	92.5	-	0.35	3.63e-10	3.6e-08
keratinization (GO:0031424)	226	38	100.51	-	0.38	7.14e-10	6.55e-08
opsonization (GO:0008228)	73	3	32.47	-	0.09	6.17e-09	4.74e-07
B cell receptor signaling pathway (GO:0050853)	131	16	58.26	-	0.27	1.53e-08	1.08e-06
peptide cross-linking (GO:0018149)	101	9	44.92	-	0.2	1.76e-08	1.23e-06
phagocytosis, engulfment (GO:0006911)	131	18	58.26	-	0.31	1.01e-07	6.28e-06
lymphocyte mediated immunity (GO:0002449)	264	57	117.41	-	0.49	1.37e-07	8.37e-06
keratinocyte differentiation (GO:0030216)	268	61	119.19	-	0.51	5.3e-07	3e-05
system process (GO:0003008)	2068	756	919.7	-	0.82	1.03e-06	5.56e-05
immunoglobulin production (GO:0002377)	153	28	68.04	-	0.41	3.25e-06	0.000159
plasma membrane invagination (GO:0099024)	140	25	62.26	-	0.4	5.79e-06	0.000267
adaptive immune response based on somatic recombination of immune receptors built from immunoglobulin superfamily domains (GO:0002460)	272	67	120.97	-	0.55	6.14e-06	0.000281
regulation of complement activation (GO:0030449)	117	19	52.03	-	0.37	9.2e-06	0.000409
regulation of humoral immune response (GO:0002920)	136	25	60.48	-	0.41	1.06e-05	0.000464
production of molecular mediator of immune response (GO:0002440)	178	38	79.16	-	0.48	1.14e-05	0.000497
detection of chemical stimulus involved in sensory perception of taste (GO:0050912)	42	2	18.68	-	0.11	2.62e-05	0.00106
detection of chemical stimulus involved in sensory perception of bitter taste (GO:0001580)	36	1	16.01	-	0.06	4.11e-05	0.0016
epidermal cell differentiation (GO:0009913)	317	89	140.98	-	0.63	7.38e-05	0.0027
positive regulation of B cell activation (GO:0050871)	170	39	75.6	-	0.52	8.49e-05	0.00306
membrane invagination (GO:0010324)	147	32	65.37	-	0.49	0.000121	0.00417
neuropeptide signaling pathway (GO:0007218)	110	21	48.92	-	0.43	0.000133	0.00453
antimicrobial humoral response (GO:0019730)	153	35	68.04	-	0.51	0.000183	0.00592
sensory perception of bitter taste (GO:0050913)	41	3	18.23	-	0.16	0.000221	0.00702
cell recognition (GO:0008037)	238	65	105.84	-	0.61	0.000346	0.0104
regulation of inflammatory response to antigenic stimulus (GO:0002861)	221	60	98.28	-	0.61	0.00044	0.013
negative regulation of inflammatory response to antigenic stimulus (GO:0002862)	207	55	92.06	-	0.6	0.000452	0.0132
regulation of B cell activation (GO:0050864)	214	58	95.17	-	0.61	0.000575	0.0163
defense response to Gram-positive bacterium (GO:0050830)	106	23	47.14	-	0.49	0.00108	0.0284
PANTHER pathway
Analysis Type:	PANTHER Overrepresentation Test (Released 20200728)
Annotation Version and Release Date:	PANTHER version 15.0 Released 2020-02-14
Analyzed List:	upload_1 (Homo sapiens)
Reference List:	Homo sapiens (all genes in database)
Test Type:	FISHER
Correction:	FDR
PANTHER Pathways	Homo sapiens - REFLIST (20851)	upload_1 (9273)	upload_1 (expected)	upload_1 (over/under)	upload_1 (fold Enrichment)	upload_1 (raw P-value)	upload_1 (FDR)
CCKR signaling map (P06959)	172	126	76.49	+	1.65	2.87e-05	0.00235
Gonadotropin-releasing hormone receptor pathway (P06664)	232	159	103.18	+	1.54	3.32e-05	0.00182
Integrin signalling pathway (P00034)	191	130	84.94	+	1.53	0.000203	0.00832
Angiogenesis (P00005)	172	115	76.49	+	1.5	0.000811	0.0266
Unclassified (UNCLASSIFIED)	18243	7815	8113.15	-	0.96	9.96e-14	1.63e-11
Reactome
Analysis Type:	PANTHER Overrepresentation Test (Released 20200728)
Annotation Version and Release Date:	Reactome version 65 Released 2019-12-22
Analyzed List:	upload_1 (Homo sapiens)
Reference List:	Homo sapiens (all genes in database)
Test Type:	FISHER
Correction:	FDR
Reactome pathways	Homo sapiens - REFLIST (20851)	upload_1 (9273)	upload_1 (expected)	upload_1 (over/under)	upload_1 (fold Enrichment)	upload_1 (raw P-value)	upload_1 (FDR)
Olfactory Signaling Pathway (R-HSA-381753)	432	10	192.12	-	0.05	2.2e-55	5.02e-52
G alpha (s) signalling events (R-HSA-418555)	575	62	255.72	-	0.24	1.59e-37	1.82e-34
Unclassified (UNCLASSIFIED)	10195	3812	4533.99	-	0.84	5.66e-36	4.31e-33
GPCR downstream signalling (R-HSA-388396)	1143	285	508.32	-	0.56	4.64e-21	2.65e-18
Signaling by GPCR (R-HSA-372790)	1213	314	539.45	-	0.58	4.49e-20	2.05e-17
Metabolism of proteins (R-HSA-392499)	1978	1147	879.67	+	1.3	8.61e-14	3.28e-11
Metabolism (R-HSA-1430728)	2079	1189	924.59	+	1.29	4.09e-13	1.34e-10
Membrane Trafficking (R-HSA-199991)	625	433	277.95	+	1.56	1.43e-12	4.07e-10
Gene expression (Transcription) (R-HSA-74160)	1451	856	645.3	+	1.33	1.53e-11	3.89e-09
Keratinization (R-HSA-6805567)	217	32	96.51	-	0.33	4.6e-11	1.05e-08
Post-translational protein modification (R-HSA-597592)	1389	815	617.73	+	1.32	1.25e-10	2.6e-08
RNA Polymerase II Transcription (R-HSA-73857)	1318	775	586.15	+	1.32	2.66e-10	5.07e-08
Initial triggering of complement (R-HSA-166663)	87	4	38.69	-	0.1	6.78e-10	1.19e-07
Creation of C4 and C2 activators (R-HSA-166786)	79	3	35.13	-	0.09	9.18e-10	1.5e-07
Classical antibody-mediated complement activation (R-HSA-173623)	72	2	32.02	-	0.06	1.19e-09	1.81e-07
Generic Transcription Pathway (R-HSA-212436)	1196	695	531.89	+	1.31	1.07e-08	1.52e-06
Disease (R-HSA-1643685)	1127	660	501.21	+	1.32	1.1e-08	1.47e-06
Immunoregulatory interactions between a Lymphoid and a non-Lymphoid cell (R-HSA-198933)	199	34	88.5	-	0.38	1.25e-08	1.58e-06
Vesicle-mediated transport (R-HSA-5653656)	726	453	322.87	+	1.4	1.37e-08	1.64e-06
Antimicrobial peptides (R-HSA-6803157)	91	7	40.47	-	0.17	1.76e-08	2.01e-06
CD22 mediated BCR regulation (R-HSA-5690714)	69	3	30.69	-	0.1	2.47e-08	2.68e-06
Axon guidance (R-HSA-422475)	548	353	243.71	+	1.45	5.47e-08	5.68e-06
Cell Cycle (R-HSA-1640170)	600	381	266.84	+	1.43	5.66e-08	5.62e-06
Cell Cycle, Mitotic (R-HSA-69278)	495	323	220.14	+	1.47	8.7e-08	8.28e-06
FCGR activation (R-HSA-2029481)	76	5	33.8	-	0.15	8.87e-08	8.11e-06
Scavenging of heme from plasma (R-HSA-2168880)	76	5	33.8	-	0.15	8.87e-08	7.8e-06
Immune System (R-HSA-168256)	2159	1150	960.17	+	1.2	2.08e-07	1.76e-05
Signaling by Receptor Tyrosine Kinases (R-HSA-9006934)	457	295	203.24	+	1.45	6.58e-07	5.37e-05
Defensins (R-HSA-1461973)	47	1	20.9	-	0.05	7.99e-07	6.29e-05
Beta defensins (R-HSA-1461957)	38	0	16.9	-	< 0.01	1.22e-06	9.28e-05
Complement cascade (R-HSA-166658)	122	18	54.26	-	0.33	1.25e-06	9.2e-05
Signaling by Rho GTPases (R-HSA-194315)	417	271	185.45	+	1.46	1.44e-06	0.000103
Cytokine Signaling in Immune system (R-HSA-1280215)	823	481	366.01	+	1.31	1.66e-06	0.000115
GPCR ligand binding (R-HSA-500792)	463	132	205.91	-	0.64	2.88e-06	0.000193
Cellular responses to stress (R-HSA-2262752)	548	335	243.71	+	1.37	4.32e-06	0.000282
Cellular responses to external stimuli (R-HSA-8953897)	562	342	249.94	+	1.37	4.65e-06	0.000295
Regulation of Complement cascade (R-HSA-977606)	112	17	49.81	-	0.34	5.13e-06	0.000316
Transcriptional Regulation by TP53 (R-HSA-3700989)	360	234	160.1	+	1.46	6.81e-06	0.000409
Class A/1 (Rhodopsin-like receptors) (R-HSA-373076)	331	88	147.2	-	0.6	7.09e-06	0.000415
Metabolism of lipids (R-HSA-556833)	733	426	325.98	+	1.31	9.93e-06	0.000567
Metabolism of RNA (R-HSA-8953854)	661	388	293.96	+	1.32	1.28e-05	0.000715
Diseases of signal transduction (R-HSA-5663202)	366	234	162.77	+	1.44	1.71e-05	0.00093
Infectious disease (R-HSA-5663205)	465	286	206.8	+	1.38	1.77e-05	0.00094
M Phase (R-HSA-68886)	353	225	156.99	+	1.43	2.73e-05	0.00142
MAPK family signaling cascades (R-HSA-5683057)	276	183	122.74	+	1.49	3.47e-05	0.00176
Role of LAT2/NTAL/LAB on calcium mobilization (R-HSA-2730905)	77	10	34.24	-	0.29	3.51e-05	0.00174
RHO GTPase Effectors (R-HSA-195258)	287	188	127.64	+	1.47	4.69e-05	0.00228
Class I MHC mediated antigen processing & presentation (R-HSA-983169)	371	232	164.99	+	1.41	4.88e-05	0.00232
Asparagine N-linked glycosylation (R-HSA-446203)	304	196	135.2	+	1.45	5.91e-05	0.00276
Signaling by WNT (R-HSA-195721)	297	192	132.08	+	1.45	6.08e-05	0.00278
Intra-Golgi and retrograde Golgi-to-ER traffic (R-HSA-6811442)	202	140	89.83	+	1.56	7.4e-05	0.00331
Translation (R-HSA-72766)	293	188	130.3	+	1.44	9.92e-05	0.00436
Transport to the Golgi and subsequent modification (R-HSA-948021)	185	129	82.27	+	1.57	0.000103	0.00445
Cell Cycle Checkpoints (R-HSA-69620)	270	175	120.08	+	1.46	0.000124	0.00523
Neutrophil degranulation (R-HSA-6798695)	478	283	212.58	+	1.33	0.000132	0.0055
FLT3 Signaling (R-HSA-9607240)	250	164	111.18	+	1.48	0.000135	0.0055
Peptide ligand-binding receptors (R-HSA-375276)	196	49	87.17	-	0.56	0.000165	0.00662
MAPK1/MAPK3 signaling (R-HSA-5684996)	237	156	105.4	+	1.48	0.000176	0.00692
Signaling by Nuclear Receptors (R-HSA-9006931)	261	167	116.07	+	1.44	0.000267	0.0103
Antigen activates B Cell Receptor (BCR) leading to generation of second messengers (R-HSA-983695)	93	17	41.36	-	0.41	0.000268	0.0102
ESR-mediated signaling (R-HSA-8939211)	187	127	83.16	+	1.53	0.000276	0.0103
ER to Golgi Anterograde Transport (R-HSA-199977)	154	108	68.49	+	1.58	0.000349	0.0127
RAF/MAP kinase cascade (R-HSA-5673001)	232	151	103.18	+	1.46	0.000349	0.0129
Clathrin-mediated endocytosis (R-HSA-8856828)	144	102	64.04	+	1.59	0.000386	0.0138
Signaling by NOTCH (R-HSA-157118)	200	133	88.95	+	1.5	0.00041	0.0144
Antigen processing: Ubiquitination & Proteasome degradation (R-HSA-983168)	308	190	136.98	+	1.39	0.000416	0.0144
Golgi-to-ER retrograde transport (R-HSA-8856688)	134	96	59.59	+	1.61	0.000424	0.0145
Intracellular signaling by second messengers (R-HSA-9006925)	287	179	127.64	+	1.4	0.00047	0.0158
Role of phospholipids in phagocytosis (R-HSA-2029485)	90	17	40.03	-	0.42	0.0005	0.0165
FCERI mediated Ca+2 mobilization (R-HSA-2871809)	91	17	40.47	-	0.42	0.000502	0.0164
FCERI mediated MAPK activation (R-HSA-2871796)	91	17	40.47	-	0.42	0.000502	0.0161
S Phase (R-HSA-69242)	160	110	71.16	+	1.55	0.000548	0.0174
Beta-catenin independent WNT signaling (R-HSA-3858494)	142	99	63.15	+	1.57	0.000737	0.0231
Transcriptional regulation by RUNX3 (R-HSA-8878159)	93	71	41.36	+	1.72	0.000874	0.027
Binding and Uptake of Ligands by Scavenger Receptors (R-HSA-2173782)	104	22	46.25	-	0.48	0.000927	0.0282
Metabolism of carbohydrates (R-HSA-71387)	286	175	127.19	+	1.38	0.000937	0.0282
Separation of Sister Chromatids (R-HSA-2467813)	185	122	82.27	+	1.48	0.000953	0.0283
Extracellular matrix organization (R-HSA-1474244)	299	182	132.97	+	1.37	0.000993	0.0291
Mitotic Metaphase and Anaphase (R-HSA-2555396)	194	126	86.28	+	1.46	0.000997	0.0288
Mitotic Anaphase (R-HSA-68882)	193	125	85.83	+	1.46	0.00118	0.0334
DNA Repair (R-HSA-73894)	309	186	137.42	+	1.35	0.00118	0.0336
COPI-dependent Golgi-to-ER retrograde traffic (R-HSA-6811434)	100	74	44.47	+	1.66	0.00124	0.0346
PIP3 activates AKT signaling (R-HSA-1257604)	248	154	110.29	+	1.4	0.0013	0.0358
Mitotic G1 phase and G1/S transition (R-HSA-453279)	147	100	65.37	+	1.53	0.0014	0.038
G1/S Transition (R-HSA-69206)	130	90	57.81	+	1.56	0.00156	0.0418
Mitotic Prometaphase (R-HSA-68877)	198	127	88.06	+	1.44	0.00163	0.0434
Signaling by Interleukins (R-HSA-449147)	447	255	198.79	+	1.28	0.00164	0.0432

## Sheet: Glioma GO 24h
Glioma GO analysis
biological process										molecular function
Analysis Type:	PANTHER Overrepresentation Test (Released 20200728)									Analysis Type:	PANTHER Overrepresentation Test (Released 20200728)
Annotation Version and Release Date:	GO Ontology database DOI: 10.5281/zenodo.3873405 Released 2020-06-01									Annotation Version and Release Date:	GO Ontology database DOI: 10.5281/zenodo.3873405 Released 2020-06-01
Analyzed List:	upload_1 (Homo sapiens)									Analyzed List:	upload_1 (Homo sapiens)
Reference List:	Homo sapiens (all genes in database)									Reference List:	Homo sapiens (all genes in database)
Test Type:	FISHER									Test Type:	FISHER
Correction:	FDR									Correction:	FDR
GO biological process complete	Homo sapiens - REFLIST (20851)	upload_1 (1075)	upload_1 (expected)	upload_1 (over/under)	upload_1 (fold Enrichment)	upload_1 (raw P-value)	upload_1 (FDR)			GO molecular function complete	Homo sapiens - REFLIST (20851)	upload_1 (1075)	upload_1 (expected)	upload_1 (over/under)	upload_1 (fold Enrichment)	upload_1 (raw P-value)	upload_1 (FDR)
cAMP catabolic process (GO:0006198)	9	6	0.46	+	12.93	4.68e-05	0.0277			binding (GO:0005488)	15308	875	789.22	+	1.11	2.55e-09	1.21e-05
cAMP metabolic process (GO:0046058)	22	9	1.13	+	7.93	1.2e-05	0.00871			molecular_function (GO:0003674)	17752	979	915.23	+	1.07	1.58e-08	3.74e-05
lipid biosynthetic process (GO:0008610)	599	59	30.88	+	1.91	8.41e-06	0.00671			catalytic activity (GO:0003824)	5845	386	301.35	+	1.28	4.86e-08	4.6e-05
organophosphate metabolic process (GO:0019637)	884	82	45.58	+	1.8	1.25e-06	0.00133			protein binding (GO:0005515)	12262	709	632.18	+	1.12	2.84e-06	0.00192
cellular lipid metabolic process (GO:0044255)	967	82	49.85	+	1.64	2.7e-05	0.0172			ion binding (GO:0043167)	6366	389	328.21	+	1.19	0.000111	0.0479
small molecule metabolic process (GO:0044281)	1741	136	89.76	+	1.52	3.19e-06	0.003			Unclassified (UNCLASSIFIED)	3099	96	159.77	-	0.6	1.58e-08	2.5e-05
phosphate-containing compound metabolic process (GO:0006796)	2140	167	110.33	+	1.51	2.3e-07	0.000408			olfactory receptor activity (GO:0004984)	363	0	18.71	-	< 0.01	2.11e-08	2.5e-05
phosphorus metabolic process (GO:0006793)	2167	168	111.72	+	1.5	2.7e-07	0.000432			G protein-coupled receptor activity (GO:0004930)	883	15	45.52	-	0.33	3.25e-07	0.000257
cellular nitrogen compound biosynthetic process (GO:0044271)	1657	124	85.43	+	1.45	5.9e-05	0.0337			signaling receptor activity (GO:0038023)	1533	43	79.04	-	0.54	1.18e-05	0.0062
cellular biosynthetic process (GO:0044249)	2759	200	142.24	+	1.41	1.43e-06	0.00143			molecular transducer activity (GO:0060089)	1533	43	79.04	-	0.54	1.18e-05	0.00697
organic substance biosynthetic process (GO:1901576)	2873	208	148.12	+	1.4	8.69e-07	0.000991			transmembrane signaling receptor activity (GO:0004888)	1317	35	67.9	-	0.52	1.59e-05	0.00754
biosynthetic process (GO:0009058)	2929	212	151.01	+	1.4	6.7e-07	0.000823
cellular nitrogen compound metabolic process (GO:0034641)	3450	234	177.87	+	1.32	1.58e-05	0.011
organonitrogen compound metabolic process (GO:1901564)	5421	343	279.49	+	1.23	2.69e-05	0.0179
cellular metabolic process (GO:0044237)	7796	485	401.93	+	1.21	4.65e-07	0.000619
nitrogen compound metabolic process (GO:0006807)	7114	441	366.77	+	1.2	4.64e-06	0.00411
metabolic process (GO:0008152)	8585	532	442.61	+	1.2	9.25e-08	0.000211
organic substance metabolic process (GO:0071704)	8021	497	413.53	+	1.2	4.54e-07	0.000659
primary metabolic process (GO:0044238)	7588	465	391.21	+	1.19	7.35e-06	0.00618
immune response (GO:0006955)	1927	63	99.35	-	0.63	8.52e-05	0.0469
sensory perception (GO:0007600)	984	22	50.73	-	0.43	9.01e-06	0.00685
adaptive immune response (GO:0002250)	614	11	31.66	-	0.35	4.57e-05	0.0281
detection of stimulus (GO:0051606)	709	7	36.55	-	0.19	6.02e-09	1.92e-05
sensory perception of chemical stimulus (GO:0007606)	540	4	27.84	-	0.14	5.45e-08	0.000145
sensory perception of smell (GO:0007608)	468	3	24.13	-	0.12	2.19e-07	0.000437
detection of stimulus involved in sensory perception (GO:0050906)	549	3	28.3	-	0.11	5.51e-09	2.2e-05
detection of chemical stimulus involved in sensory perception of smell (GO:0050911)	439	0	22.63	-	< 0.01	3.78e-10	2.01e-06
detection of chemical stimulus involved in sensory perception (GO:0050907)	484	0	24.95	-	< 0.01	3.37e-11	2.69e-07
detection of chemical stimulus (GO:0009593)	521	0	26.86	-	< 0.01	7.43e-12	1.19e-07
PANTHER pathway
Analysis Type:	PANTHER Overrepresentation Test (Released 20200728)
Annotation Version and Release Date:	PANTHER version 15.0 Released 2020-02-14
Analyzed List:	upload_1 (Homo sapiens)
Reference List:	Homo sapiens (all genes in database)
Test Type:	FISHER
Correction:	FDR
PANTHER Pathways	Homo sapiens - REFLIST (20851)	upload_1 (1075)	upload_1 (expected)	upload_1 (over/under)	upload_1 (fold Enrichment)	upload_1 (raw P-value)	upload_1 (FDR)
5-Hydroxytryptamine degredation (P04372)	21	6	1.08	+	5.54	0.00167	0.274
Unclassified (UNCLASSIFIED)	18243	910	940.54	-	0.97	0.0073	0.598
p38 MAPK pathway (P05918)	40	7	2.06	+	3.39	0.00755	0.413
Pyridoxal phosphate salvage pathway (P02770)	2	2	0.1	+	19.4	0.0135	0.553
Transcription regulation by bZIP transcription factor (P00055)	59	8	3.04	+	2.63	0.0164	0.537
Vitamin B6 metabolism (P02787)	4	2	0.21	+	9.7	0.0316	0.863
Pyrimidine Metabolism (P02771)	12	3	0.62	+	4.85	0.0344	0.805
Fructose galactose metabolism (P02744)	12	3	0.62	+	4.85	0.0344	0.705
Salvage pyrimidine ribonucleotides (P02775)	13	3	0.67	+	4.48	0.0408	0.744
Methylmalonyl pathway (P02755)	6	2	0.31	+	6.47	0.0552	0.906
Apoptosis signaling pathway (P00006)	115	11	5.93	+	1.86	0.0586	0.874
Heterotrimeric G-protein signaling pathway-Gi alpha and Gs alpha mediated pathway (P00026)	165	14	8.51	+	1.65	0.0796	1
Endothelin signaling pathway (P00019)	82	8	4.23	+	1.89	0.0848	1
Cobalamin biosynthesis (P02735)	1	1	0.05	+	19.4	0.0957	1
Reactome
Analysis Type:	PANTHER Overrepresentation Test (Released 20200728)
Annotation Version and Release Date:	Reactome version 65 Released 2019-12-22
Analyzed List:	upload_1 (Homo sapiens)
Reference List:	Homo sapiens (all genes in database)
Test Type:	FISHER
Correction:	FDR
Reactome pathways	Homo sapiens - REFLIST (20851)	upload_1 (1075)	upload_1 (expected)	upload_1 (over/under)	upload_1 (fold Enrichment)	upload_1 (raw P-value)	upload_1 (FDR)
Metabolism of lipids (R-HSA-556833)	733	72	37.79	+	1.91	1.04e-06	0.000794
Metabolism (R-HSA-1430728)	2079	166	107.19	+	1.55	5.2e-08	5.94e-05
G alpha (s) signalling events (R-HSA-418555)	575	9	29.64	-	0.3	2.35e-05	0.0134
Olfactory Signaling Pathway (R-HSA-381753)	432	0	22.27	-	< 0.01	5.7e-10	1.3e-06

## Sheet: Lung GO 24h
Lung GO analysis
biological process										molecular function
Analysis Type:	PANTHER Overrepresentation Test (Released 20200728)									Analysis Type:	PANTHER Overrepresentation Test (Released 20200728)
Annotation Version and Release Date:	GO Ontology database DOI: 10.5281/zenodo.3873405 Released 2020-06-01									Annotation Version and Release Date:	GO Ontology database DOI: 10.5281/zenodo.3873405 Released 2020-06-01
Analyzed List:	upload_1 (Homo sapiens)									Analyzed List:	upload_1 (Homo sapiens)
Reference List:	Homo sapiens (all genes in database)									Reference List:	Homo sapiens (all genes in database)
Test Type:	FISHER									Test Type:	FISHER
Correction:	FDR									Correction:	FDR
GO biological process complete	Homo sapiens - REFLIST (20851)	upload_1 (545)	upload_1 (expected)	upload_1 (over/under)	upload_1 (fold Enrichment)	upload_1 (raw P-value)	upload_1 (FDR)			GO molecular function complete	Homo sapiens - REFLIST (20851)	upload_1 (545)	upload_1 (expected)	upload_1 (over/under)	upload_1 (fold Enrichment)	upload_1 (raw P-value)	upload_1 (FDR)
viral gene expression (GO:0019080)	132	15	3.45	+	4.35	5.48e-06	0.0046			binding (GO:0005488)	15308	447	400.12	+	1.12	3.44e-06	0.0163
symbiotic process (GO:0044403)	884	48	23.11	+	2.08	3.63e-06	0.00483			protein binding (GO:0005515)	12262	372	320.5	+	1.16	7.93e-06	0.0188
viral transcription (GO:0019083)	115	14	3.01	+	4.66	5.47e-06	0.00485			structural constituent of ribosome (GO:0003735)	169	16	4.42	+	3.62	2.22e-05	0.035
negative regulation of metabolic process (GO:0009892)	3098	121	80.98	+	1.49	6.49e-06	0.00494			molecular_function (GO:0003674)	17752	497	464	+	1.07	3.76e-05	0.0445
negative regulation of macromolecule metabolic process (GO:0010605)	2846	113	74.39	+	1.52	7.31e-06	0.00508			Unclassified (UNCLASSIFIED)	3099	48	81	-	0.59	3.76e-05	0.0356
viral process (GO:0016032)	792	44	20.7	+	2.13	5.46e-06	0.00513
osteoblast differentiation (GO:0001649)	127	15	3.32	+	4.52	3.56e-06	0.00517
cellular component assembly (GO:0022607)	2379	99	62.18	+	1.59	4.86e-06	0.00517
multicellular organismal process (GO:0032501)	7109	237	185.81	+	1.28	7.2e-06	0.00523
regulation of metabolic process (GO:0019222)	7021	236	183.51	+	1.29	4.3e-06	0.00528
multicellular organism development (GO:0007275)	5086	181	132.94	+	1.36	5.36e-06	0.00535
regulation of gene expression (GO:0010468)	4873	176	127.37	+	1.38	3.03e-06	0.00538
cell differentiation (GO:0030154)	3761	142	98.3	+	1.44	4.85e-06	0.00553
anatomical structure development (GO:0048856)	5478	193	143.18	+	1.35	3.55e-06	0.00567
negative regulation of biological process (GO:0048519)	5530	192	144.54	+	1.33	9.78e-06	0.00625
cellular developmental process (GO:0048869)	3815	142	99.72	+	1.42	9.48e-06	0.0063
cell projection organization (GO:0030030)	1191	58	31.13	+	1.86	1.06e-05	0.00651
plasma membrane bounded cell projection organization (GO:0120036)	1144	58	29.9	+	1.94	2.91e-06	0.00663
developmental process (GO:0032502)	5935	211	155.13	+	1.36	4.27e-07	0.00682
cellular component organization or biogenesis (GO:0071840)	5878	206	153.64	+	1.34	1.77e-06	0.00708
regulation of macromolecule metabolic process (GO:0060255)	6474	222	169.22	+	1.31	2.67e-06	0.0071
regulation of cellular component movement (GO:0051270)	1025	54	26.79	+	2.02	2.24e-06	0.00714
regulation of developmental process (GO:0050793)	2663	106	69.61	+	1.52	1.36e-05	0.00805
regulation of locomotion (GO:0040012)	980	50	25.62	+	1.95	1.54e-05	0.00879
cellular component organization (GO:0016043)	5658	200	147.89	+	1.35	1.69e-06	0.00901
cellular component biogenesis (GO:0044085)	2641	105	69.03	+	1.52	1.68e-05	0.00926
regulation of cell motility (GO:2000145)	940	48	24.57	+	1.95	1.81e-05	0.00963
SRP-dependent cotranslational protein targeting to membrane (GO:0006614)	96	12	2.51	+	4.78	2e-05	0.00998
cell development (GO:0048468)	1644	77	42.97	+	1.79	1.3e-06	0.0104
ribosome assembly (GO:0042255)	66	10	1.73	+	5.8	2.24e-05	0.0108
negative regulation of gene expression (GO:0010629)	1966	83	51.39	+	1.62	2.3e-05	0.0108
organelle assembly (GO:0070925)	756	41	19.76	+	2.07	2.62e-05	0.0119
nervous system development (GO:0007399)	2422	97	63.31	+	1.53	2.77e-05	0.0123
cotranslational protein targeting to membrane (GO:0006613)	101	12	2.64	+	4.55	3.16e-05	0.0136
positive regulation of locomotion (GO:0040017)	565	33	14.77	+	2.23	3.29e-05	0.0138
positive regulation of cellular component movement (GO:0051272)	566	33	14.79	+	2.23	3.38e-05	0.0138
protein localization to endoplasmic reticulum (GO:0070972)	139	14	3.63	+	3.85	3.84e-05	0.015
system development (GO:0048731)	4490	159	117.36	+	1.35	3.84e-05	0.0153
anatomical structure morphogenesis (GO:0009653)	2189	89	57.22	+	1.56	4.08e-05	0.0155
regulation of nitrogen compound metabolic process (GO:0051171)	5895	199	154.08	+	1.29	4.18e-05	0.0155
regulation of biological process (GO:0050789)	11714	354	306.18	+	1.16	4.54e-05	0.0161
ossification (GO:0001503)	265	20	6.93	+	2.89	4.68e-05	0.0163
regulation of cell population proliferation (GO:0042127)	1668	72	43.6	+	1.65	4.5e-05	0.0163
regulation of primary metabolic process (GO:0080090)	6088	204	159.13	+	1.28	4.95e-05	0.0168
regulation of response to stimulus (GO:0048583)	4371	155	114.25	+	1.36	5.09e-05	0.0169
regulation of cellular process (GO:0050794)	11160	339	291.7	+	1.16	6.04e-05	0.0197
negative regulation of cellular process (GO:0048523)	4873	169	127.37	+	1.33	6.34e-05	0.0202
protein targeting to ER (GO:0045047)	110	12	2.88	+	4.17	6.75e-05	0.0203
embryonic digit morphogenesis (GO:0042733)	61	9	1.59	+	5.64	6.9e-05	0.0204
embryonic appendage morphogenesis (GO:0035113)	128	13	3.35	+	3.89	6.67e-05	0.0205
embryonic limb morphogenesis (GO:0030326)	128	13	3.35	+	3.89	6.67e-05	0.0209
regulation of multicellular organismal development (GO:2000026)	2099	85	54.86	+	1.55	7.38e-05	0.0214
establishment of protein localization to endoplasmic reticulum (GO:0072599)	114	12	2.98	+	4.03	9.24e-05	0.0263
regulation of cellular metabolic process (GO:0031323)	6299	208	164.64	+	1.26	0.000106	0.0297
hindgut morphogenesis (GO:0007442)	7	4	0.18	+	21.86	0.000119	0.0328
regulation of multicellular organismal process (GO:0051239)	3237	119	84.61	+	1.41	0.000127	0.0345
positive regulation of cell motility (GO:2000147)	550	31	14.38	+	2.16	0.000132	0.035
appendage development (GO:0048736)	182	15	4.76	+	3.15	0.000168	0.0432
establishment of protein localization to membrane (GO:0090150)	294	20	7.68	+	2.6	0.000176	0.0438
limb development (GO:0060173)	182	15	4.76	+	3.15	0.000168	0.0439
hindgut development (GO:0061525)	8	4	0.21	+	19.13	0.000175	0.0444
positive regulation of metabolic process (GO:0009893)	3920	138	102.46	+	1.35	0.000203	0.0476
positive regulation of RNA metabolic process (GO:0051254)	1784	73	46.63	+	1.57	0.000199	0.048
embryo development (GO:0009790)	1027	48	26.84	+	1.79	0.000202	0.0482
biological regulation (GO:0065007)	12390	367	323.85	+	1.13	0.000198	0.0487
detection of chemical stimulus involved in sensory perception (GO:0050907)	484	0	12.65	-	< 0.01	6.1e-06	0.00487
detection of chemical stimulus (GO:0009593)	521	0	13.62	-	< 0.01	2.96e-06	0.0059
detection of chemical stimulus involved in sensory perception of smell (GO:0050911)	439	0	11.47	-	< 0.01	2e-05	0.0103
PANTHER pathway
Analysis Type:	PANTHER Overrepresentation Test (Released 20200728)
Annotation Version and Release Date:	PANTHER version 15.0 Released 2020-02-14
Analyzed List:	upload_1 (Homo sapiens)
Reference List:	Homo sapiens (all genes in database)
Test Type:	FISHER
Correction:	FDR
PANTHER Pathways	Homo sapiens - REFLIST (20851)	upload_1 (545)	upload_1 (expected)	upload_1 (over/under)	upload_1 (fold Enrichment)	upload_1 (raw P-value)	upload_1 (FDR)
Integrin signalling pathway (P00034)	191	12	4.99	+	2.4	0.00603	0.988
Unclassified (UNCLASSIFIED)	18243	455	476.83	-	0.95	0.00724	0.594
Hedgehog signaling pathway (P00025)	22	3	0.58	+	5.22	0.0249	1
Inflammation mediated by chemokine and cytokine signaling pathway (P00031)	255	13	6.67	+	1.95	0.0282	1
EGF receptor signaling pathway (P00018)	136	8	3.55	+	2.25	0.0314	1
Gonadotropin-releasing hormone receptor pathway (P06664)	232	12	6.06	+	1.98	0.0363	0.993
Interferon-gamma signaling pathway (P00035)	31	3	0.81	+	3.7	0.0549	1
Huntington disease (P00029)	143	8	3.74	+	2.14	0.0598	1
Nicotine pharmacodynamics pathway (P06587)	33	3	0.86	+	3.48	0.0632	1
Reactome pathway
Analysis Type:	PANTHER Overrepresentation Test (Released 20200728)
Annotation Version and Release Date:	Reactome version 65 Released 2019-12-22
Analyzed List:	upload_1 (Homo sapiens)
Reference List:	Homo sapiens (all genes in database)
Test Type:	FISHER
Correction:	FDR
Reactome pathways	Homo sapiens - REFLIST (20851)	upload_1 (545)	upload_1 (expected)	upload_1 (over/under)	upload_1 (fold Enrichment)	upload_1 (raw P-value)	upload_1 (FDR)
Oncogene Induced Senescence (R-HSA-2559585)	33	6	0.86	+	6.96	0.000424	0.0262
Formation of the ternary complex, and subsequently, the 43S complex (R-HSA-72695)	51	8	1.33	+	6	0.000119	0.017
SUMOylation of chromatin organization proteins (R-HSA-4551638)	53	8	1.39	+	5.77	0.000151	0.0157
Ribosomal scanning and start codon recognition (R-HSA-72702)	58	8	1.52	+	5.28	0.000264	0.0215
Translation initiation complex formation (R-HSA-72649)	58	8	1.52	+	5.28	0.000264	0.0208
Activation of the mRNA upon binding of the cap-binding complex and eIFs, and subsequent binding to 43S (R-HSA-72662)	59	8	1.54	+	5.19	0.000293	0.0216
Viral mRNA Translation (R-HSA-192823)	89	11	2.33	+	4.73	4.85e-05	0.0138
Peptide chain elongation (R-HSA-156902)	89	11	2.33	+	4.73	4.85e-05	0.0123
Influenza Viral RNA Transcription and Replication (R-HSA-168273)	132	16	3.45	+	4.64	1.24e-06	0.00284
Selenocysteine synthesis (R-HSA-2408557)	93	11	2.43	+	4.53	6.96e-05	0.0159
Eukaryotic Translation Termination (R-HSA-72764)	93	11	2.43	+	4.53	6.96e-05	0.0145
Eukaryotic Translation Elongation (R-HSA-156842)	94	11	2.46	+	4.48	7.6e-05	0.0145
Nonsense Mediated Decay (NMD) independent of the Exon Junction Complex (EJC) (R-HSA-975956)	95	11	2.48	+	4.43	8.29e-05	0.0135
Influenza Life Cycle (R-HSA-168255)	141	16	3.69	+	4.34	2.73e-06	0.00311
Formation of a pool of free 40S subunits (R-HSA-72689)	101	11	2.64	+	4.17	0.000137	0.0156
Response of EIF2AK4 (GCN2) to amino acid deficiency (R-HSA-9633012)	101	11	2.64	+	4.17	0.000137	0.0148
SRP-dependent cotranslational protein targeting to membrane (R-HSA-1799339)	112	12	2.93	+	4.1	7.91e-05	0.0139
Influenza Infection (R-HSA-168254)	152	16	3.97	+	4.03	6.57e-06	0.005
HATs acetylate histones (R-HSA-3214847)	108	11	2.82	+	3.9	0.000234	0.0223
L13a-mediated translational silencing of Ceruloplasmin expression (R-HSA-156827)	111	11	2.9	+	3.79	0.000291	0.0221
GTP hydrolysis and joining of the 60S ribosomal subunit (R-HSA-72706)	112	11	2.93	+	3.76	0.000312	0.0223
Nonsense-Mediated Decay (NMD) (R-HSA-927802)	115	11	3.01	+	3.66	0.000384	0.0266
Nonsense Mediated Decay (NMD) enhanced by the Exon Junction Complex (EJC) (R-HSA-975957)	115	11	3.01	+	3.66	0.000384	0.0258
Selenoamino acid metabolism (R-HSA-2408522)	116	11	3.03	+	3.63	0.000411	0.0261
Eukaryotic Translation Initiation (R-HSA-72613)	119	11	3.11	+	3.54	0.000502	0.0302
Cap-dependent Translation Initiation (R-HSA-72737)	119	11	3.11	+	3.54	0.000502	0.0294
Regulation of expression of SLITs and ROBOs (R-HSA-9010553)	169	14	4.42	+	3.17	0.000261	0.0221
Signaling by ROBO receptors (R-HSA-376176)	215	17	5.62	+	3.03	0.000101	0.0154
Metabolism of vitamins and cofactors (R-HSA-196854)	186	14	4.86	+	2.88	0.00064	0.034
Chromatin modifying enzymes (R-HSA-3247509)	240	18	6.27	+	2.87	0.000119	0.016
Chromatin organization (R-HSA-4839726)	240	18	6.27	+	2.87	0.000119	0.0151
Cellular responses to external stimuli (R-HSA-8953897)	562	33	14.69	+	2.25	3.02e-05	0.0138
Cellular responses to stress (R-HSA-2262752)	548	32	14.32	+	2.23	4.42e-05	0.0144
Infectious disease (R-HSA-5663205)	465	27	12.15	+	2.22	0.00021	0.0208
Axon guidance (R-HSA-422475)	548	31	14.32	+	2.16	0.000127	0.0153
Developmental Biology (R-HSA-1266738)	1056	47	27.6	+	1.7	0.000546	0.0304
Disease (R-HSA-1643685)	1127	50	29.46	+	1.7	0.000391	0.0255
Generic Transcription Pathway (R-HSA-212436)	1196	52	31.26	+	1.66	0.000551	0.03
Gene expression (Transcription) (R-HSA-74160)	1451	62	37.93	+	1.63	0.000245	0.0224
RNA Polymerase II Transcription (R-HSA-73857)	1318	56	34.45	+	1.63	0.000511	0.0292
Unclassified (UNCLASSIFIED)	10195	223	266.48	-	0.84	0.00026	0.0228
G alpha (s) signalling events (R-HSA-418555)	575	1	15.03	-	0.07	1.03e-05	0.0059
Olfactory Signaling Pathway (R-HSA-381753)	432	0	11.29	-	< 0.01	3.2e-05	0.0122
