# Supplementary material for: RNAseq reveals extensive metabolic disruptions in the sensitive SF-295 cell line treated with schweinfurthins
Source: Sci Rep. 2022 Jan 10;12:359. doi: 10.1038/s41598-021-04117-7 (PMC8748991; doi:10.1038/s41598-021-04117-7)
Supplement: Supplementary file 3 — Supplementary Table 3. [file 41598_2021_4117_MOESM3_ESM.csv]

baseline_Betas	glioma_Betas	lung_Betas	interaction_Betas	GeneID	baseline_Pvalues	glioma_Pvalues	lung_Pvalues	interaction_Pvalues	symbol	name
2.503427877	0.174482198	1.577031189	-1.402548991	653635	0.00406005	0.820936794	0.03233745	0.185786419	WASH7P	WASP family homolog 7	pseudogene
0.651682026	0.34385685	0.179872614	0.163984236	729737	0.58730579	0.773920101	0.866481883	0.918588895	LOC729737	uncharacterized LOC729737
2.050478263	-0.599608844	0.926230056	-1.525838899	100506327	0.036092532	0.515906344	0.267439586	0.224888262	NA	NA
0.633638439	-0.036817643	-0.155618982	0.118801338	284600	0.53927934	0.971390722	0.865470615	0.931269016	LOC284600	uncharacterized LOC284600
-1.080462626	1.432584744	0.168930744	1.263654	100130417	0.195607839	0.091651423	0.816851012	0.256564904	LINC02593	long intergenic non-protein coding RNA 2593
0.541005443	0.721333803	-0.100100966	0.821434769	84069	0.430198439	0.296171695	0.869265032	0.373169891	PLEKHN1	pleckstrin homology domain containing N1
1.744369808	-0.87613712	0.678303297	-1.554440417	84808	0.002260514	0.090690335	0.139153484	0.029569594	PERM1	PPARGC1 and ESRR induced regulator	muscle 1
2.231725939	0.317207062	1.324094209	-1.006887147	57801	0.030286582	0.741896714	0.136067664	0.439096479	HES4	hes family bHLH transcription factor 4
-1.629779133	0.897152011	-2.50664358	3.403795591	9636	0.113884271	0.372304023	0.010502939	0.018656396	ISG15	ISG15 ubiquitin like modifier
1.702061364	-0.154926149	0.367172941	-0.52209909	375790	0.008752595	0.791829131	0.48692534	0.509581051	AGRN	agrin
-0.912318171	-1.11E-15	0.015931039	-0.015931039	401934	0.341521904	1	0.984989896	0.989992908	RNF223	ring finger protein 223
-0.186624157	-0.023293376	-0.082876886	0.05958351	54991	0.411079393	0.917499471	0.680989711	0.843504963	C1orf159	chromosome 1 open reading frame 159
0.203397484	0.532456563	-0.062730048	0.595186611	100506376	0.770611798	0.448494188	0.919830475	0.526691221	TTLL10-AS1	TTLL10 antisense RNA 1
1.38892421	-0.152671668	0.09596001	-0.248631678	6339	1.09E-06	0.438105722	0.584195213	0.348532816	SCNN1D	sodium channel epithelial 1 subunit delta
1.209201741	-0.037966007	-0.156493158	0.118527151	116983	2.60E-07	0.804429222	0.262037781	0.565982054	ACAP3	ArfGAP with coiled-coil	ankyrin repeat and PH domains 3
-1.392693644	-0.477102381	-0.527045562	0.04994318	126789	0.165207995	0.626117769	0.548069152	0.969574253	PUSL1	pseudouridine synthase like 1
0.72811109	0.0167423	-0.582290937	0.599033237	54973	0.078929536	0.966295039	0.113121708	0.268227326	INTS11	integrator complex subunit 11
2.164295742	-0.17386588	0.779958241	-0.953824121	80772	0.003234191	0.787950405	0.187852862	0.279025634	CPTP	ceramide-1-phosphate transfer protein
0.621068517	-0.382064201	-0.281909537	-0.100154664	83756	0.127047354	0.337987204	0.427354938	0.849616646	TAS1R3	taste 1 receptor member 3
0.925425043	-0.042125822	-0.072951947	0.030826125	1855	0.027991988	0.914506488	0.835412274	0.953301455	DVL1	dishevelled segment polarity protein 1
0.534292993	0.062305642	-1.110684806	1.172990448	54587	0.253436709	0.892079241	0.013454825	0.069517446	MXRA8	matrix remodeling associated 8
-1.563902135	1.440718965	-0.839566827	2.280285791	100506404	0.126850453	0.157575189	0.349310364	0.099018158	NA	NA
0.679879117	-0.189964586	0.161424876	-0.351389462	54998	0.016863443	0.470962713	0.493086929	0.323433605	AURKAIP1	aurora kinase A interacting protein 1
0.567658709	-0.68607606	-0.315469561	-0.370606499	81669	0.036813063	0.013897431	0.178003772	0.286707858	CCNL2	cyclin L2
0.31217771	-0.366161263	-0.112073508	-0.254087755	148413	0.093361837	0.052307439	0.48595773	0.296516287	MRPL20-AS1	MRPL20 antisense RNA 1
0.547921105	-0.332845255	-0.611100683	0.278255428	55052	0.222994562	0.453119817	0.132970179	0.638510496	MRPL20	mitochondrial ribosomal protein L20
-0.151241471	-0.342108919	-0.444333711	0.102224793	441869	0.810459536	0.588731296	0.434493782	0.903770303	ANKRD65	ankyrin repeat domain 65
1.476272522	-0.291428914	0.161836372	-0.453265287	64856	4.85E-06	0.219924883	0.440268342	0.157950526	VWA1	von Willebrand factor A domain containing 1
1.123428428	-0.229350129	0.028777106	-0.258127234	219293	1.60E-05	0.248163902	0.8688753	0.329970323	ATAD3C	ATPase family AAA domain containing 3C
0.640963575	-0.114711098	0.467471829	-0.582182927	83858	0.049392173	0.710348475	0.102854338	0.170703809	ATAD3B	ATPase family AAA domain containing 3B
1.50E-15	2.086437247	0	2.086437247	339453	1	0.010969232	1	0.048706321	TMEM240	transmembrane protein 240
4.223091288	-0.910152288	0	-0.910152288	29101	0.000226711	0.334603989	1	0.469415738	SSU72	SSU72 homolog	RNA polymerase II CTD phosphatase
1.665179989	-0.135890626	0.179912631	-0.315803257	643988	5.89E-08	0.478393659	0.298086486	0.225936904	FNDC10	fibronectin type III domain containing 10
0.729486496	-0.075930007	0.019811696	-0.095741704	142678	0.013808015	0.779505651	0.934841966	0.79243209	MIB2	mindbomb E3 ubiquitin protein ligase 2
1.644062778	-0.399893865	0.480575415	-0.88046928	728661	0.017664203	0.532955109	0.404258903	0.310669476	SLC35E2B	solute carrier family 35 member E2B
3.505268693	-0.313629888	-0.149859506	-0.163770382	8511	0.000336452	0.697082809	0.835013941	0.87935768	MMP23A	matrix metallopeptidase 23A (pseudogene)
1.212810127	-0.10150104	0.21663924	-0.31814028	728642	0.001807662	0.762797126	0.474085336	0.483278467	CDK11A	cyclin dependent kinase 11A
1.219241367	-1.68033998	-0.989818584	-0.690521395	100506482	0.263666179	0.129261087	0.308821426	0.632040016	NA	NA
0.903630254	-0.348795556	-0.365505136	0.01670958	9906	0.061892955	0.45197637	0.379637424	0.978399378	SLC35E2A	solute carrier family 35 member E2A
-1.070697899	1.029305519	-0.036907529	1.066213048	65220	0.288871263	0.307337941	0.966863319	0.427843294	NADK	NAD kinase
-0.064982185	0.802633261	-0.704265907	1.506899168	2782	0.945746538	0.405280165	0.414084054	0.248557555	GNB1	G protein subunit beta 1
0.975175514	0.150987856	-1.061784198	1.212772054	163688	0.265692582	0.860792175	0.179014456	0.301008226	CALML6	calmodulin like 6
1.632393804	0.051017673	1.023322855	-0.972305182	6497	0.072748513	0.95313368	0.198139003	0.40839038	SKI	SKI proto-oncogene
1.329150797	-0.493009352	0.594446456	-1.087455807	79906	0.006286393	0.265981656	0.139163135	0.075407453	MORN1	MORN repeat containing 1
1.013504373	-1.913006324	-1.148763603	-0.764242721	100129534	0.391818794	0.115107497	0.2808384	0.627845719	LOC100129534	small nuclear ribonucleoprotein polypeptide N pseudogene
0.564255089	0.57276229	0.473921646	0.098840644	9651	0.554362536	0.548467053	0.578536344	0.938165008	PLCH2	phospholipase C eta 2
0.421069796	-1.116828172	0.552584185	-1.669412357	127281	0.661590778	0.253268684	0.522029758	0.205052007	PRXL2B	peroxiredoxin like 2B
3.504844273	-1.092184744	-0.089397731	-1.002787013	63976	0.000841311	0.227965084	0.910306471	0.404182793	PRDM16	PR/SET domain 16
3.536238345	-0.21511651	0.863983868	-1.079100378	1953	0.000181551	0.778089247	0.215316972	0.298994629	MEGF6	multiple EGF like domains 6
1.083580859	0.272277697	0.048582322	0.223695375	7161	0.007755543	0.460875567	0.882173845	0.649999503	TP73	tumor protein p73
1.10495994	-0.181556968	-1.328394376	1.146837408	9731	0.056575541	0.741529016	0.013525814	0.132312802	CEP104	centrosomal protein 104
1.608700701	-0.614865776	1.408877772	-2.023743548	1677	0.07802645	0.484070444	0.083893631	0.096739746	DFFB	DNA fragmentation factor subunit beta
0.580350525	-0.180592539	0.10712118	-0.287713718	100133612	0.365957916	0.776157563	0.850340416	0.735759284	LINC01134	long intergenic non-protein coding RNA 1134
5.516374904	-0.885265779	0	-0.885265779	55966	1.15E-06	0.26403926	1	0.401433671	AJAP1	adherens junctions associated protein 1
0.906135564	-0.070890925	0.185578139	-0.256469064	261734	0.112478712	0.897542754	0.70677185	0.728811149	NPHP4	nephrocystin 4
-0.935672498	-0.01617105	-0.859597863	0.843426813	8514	0.130175144	0.97842822	0.120711633	0.300642653	KCNAB2	potassium voltage-gated channel subfamily A regulatory beta subunit 2
-0.587575707	-0.12777424	0.145538948	-0.273313188	26038	0.015594133	0.568291245	0.468745056	0.366383636	CHD5	chromodomain helicase DNA binding protein 5
0.433900456	-0.067077612	0.309372416	-0.376450029	388591	0.098160488	0.790414492	0.181279268	0.274036661	RNF207	ring finger protein 207
0.001869591	0.311487844	-0.376274449	0.687762293	23463	0.997012502	0.535006097	0.404211629	0.311723818	ICMT	isoprenylcysteine carboxyl methyltransferase
1.670950329	-0.611613824	0.183528826	-0.79514265	387509	0.122104597	0.559893699	0.844265138	0.572003278	GPR153	G protein-coupled receptor 153
-0.777974864	0.823728202	0.203232587	0.620495615	11332	0.41665288	0.390318924	0.810875555	0.627095236	ACOT7	acyl-CoA thioesterase 7
0.979908532	0.980975495	0.224806198	0.756169297	54626	0.214743963	0.214266543	0.745270888	0.468976786	HES2	hes family bHLH transcription factor 2
0.701875577	0.332580381	1.069919579	-0.737339198	83715	0.4954071	0.745399494	0.251119797	0.592523867	ESPN	espin
0.369263892	0.06021505	-0.321502892	0.381717943	8718	0.246466653	0.847278854	0.258775484	0.368164971	TNFRSF25	TNF receptor superfamily member 25
0.739821985	-0.265532306	-0.500140406	0.2346081	57449	0.02418809	0.388427618	0.079213235	0.567720338	PLEKHG5	pleckstrin homology and RhoGEF domain containing G5
2.333006004	0.086013765	0.202694848	-0.116681084	79707	1.88E-09	0.686505877	0.294148187	0.683228076	NOL9	nucleolar protein 9
0.558145548	0.098345112	-0.143956936	0.242302048	80835	0.001800286	0.526788873	0.304848116	0.251381571	TAS1R1	taste 1 receptor member 1
0.303876773	-0.110507136	-0.078695419	-0.031811717	3104	0.559077399	0.83104699	0.865077864	0.963463211	ZBTB48	zinc finger and BTB domain containing 48
0.98027509	0.42410503	0.291437537	0.132667493	9903	0.004301726	0.174450543	0.291630328	0.745394142	KLHL21	kelch like family member 21
2.742359038	-0.380724075	0.553381402	-0.934105478	23261	3.63E-06	0.372597055	0.154669099	0.111866379	CAMTA1	calmodulin binding transcription activator 1
1.715139364	-0.726410762	-1.284771931	0.558361169	8863	0.044130193	0.371221305	0.086559827	0.605675523	PER3	period circadian regulator 3
3.230581747	-2.957070197	0.137501187	-3.094571384	10911	0.000458202	0.001022216	0.84086795	0.006847367	UTS2	urotensin 2
2.16110743	-0.998157429	-0.029211659	-0.96894577	3604	0.017179951	0.240771853	0.968769009	0.391612552	TNFRSF9	TNF receptor superfamily member 9
-1.361937365	-1.305155392	-0.528661225	-0.776494167	11315	0.129865021	0.145602245	0.499589538	0.508441343	PARK7	Parkinsonism associated deglycase
0.588235315	-0.043957579	-0.224057656	0.180100077	473	0.527060534	0.962085621	0.786680469	0.884609055	RERE	arginine-glutamic acid dipeptide repeats
-0.169598772	0.40010478	0.438611566	-0.038506786	6518	0.749144203	0.453616329	0.360273456	0.956782434	SLC2A5	solute carrier family 2 member 5
1.596281201	-0.109582623	2.129193201	-2.238775824	9563	0.049939756	0.886828648	0.005759636	0.041375467	H6PD	hexose-6-phosphate dehydrogenase/glucose 1-dehydrogenase
2.112097491	-0.369884329	0.857437936	-1.227322265	84275	0.005623363	0.588372996	0.170453695	0.189823638	SLC25A33	solute carrier family 25 member 33
0.575972817	0.30468834	0.549355825	-0.244667484	5293	0.127158466	0.408533555	0.10532265	0.618636775	PIK3CD	phosphatidylinositol-4	5-bisphosphate 3-kinase catalytic subunit delta
-0.893511043	-0.665662982	-0.490863168	-0.174799814	56998	0.376361173	0.507766294	0.584281043	0.896232218	CTNNBIP1	catenin beta interacting protein 1
1.360175087	-0.254461225	0.832975066	-1.087436291	10277	0.005928559	0.566379198	0.04660399	0.079325855	UBE4B	ubiquitination factor E4B
-0.561654857	0.22325755	-0.344792884	0.568050434	23095	0.067246739	0.448720614	0.197876755	0.159252262	KIF1B	kinesin family member 1B
0.582210827	-0.197293989	0.081532959	-0.278826948	100287506	0.175350448	0.638268883	0.827620381	0.620569224	NA	NA
0.287961722	0.073351976	-0.167237364	0.24058934	5226	0.334596246	0.803448591	0.527807617	0.544652308	PGD	phosphogluconate dehydrogenase
0.553395232	-0.415307818	-0.77988434	0.364576522	378708	0.601586884	0.694684965	0.413374201	0.797067549	CENPS	centromere protein S
0.737964998	-0.270319437	0.117909771	-0.388229208	148345	0.039837891	0.427362644	0.696724012	0.396136374	C1orf127	chromosome 1 open reading frame 127
0.786868786	0.402907591	0.261451095	0.141456496	23435	0.004785708	0.116617637	0.247173317	0.671226244	TARDBP	TAR DNA binding protein
0.931457942	0.045528426	-0.095413403	0.140941829	10747	0.00733423	0.884106722	0.733051434	0.736949949	MASP2	mannan binding lectin serine peptidase 2
1.176111403	-0.013215839	0.27357599	-0.286791828	6723	0.064089395	0.982549758	0.614001203	0.723977421	SRM	spermidine synthase
0.711021886	0.051613757	-0.490838838	0.542452595	5394	0.009694716	0.835870155	0.03844345	0.117098775	EXOSC10	exosome component 10
1.399331553	-0.36548335	0.296108093	-0.661591443	2475	6.62E-05	0.193749952	0.237139853	0.085254459	MTOR	mechanistic target of rapamycin kinase
2.09702408	-0.324971971	0.895434509	-1.220406481	10218	0.042420373	0.73876595	0.310649728	0.355723657	ANGPTL7	angiopoietin like 7
1.016909981	-0.991975784	0.242874675	-1.234850459	10459	0.073378657	0.080075865	0.617657097	0.102374238	MAD2L2	mitotic arrest deficient 2 like 2
-0.599919363	-0.371636299	-0.056917462	-0.314718838	57085	0.629970797	0.764896602	0.959109023	0.850162484	AGTRAP	angiotensin II receptor associated protein
-0.322308098	-0.132750624	-0.609412246	0.476661621	100506273	0.723833119	0.884119635	0.457860849	0.697024432	NA	NA
-0.531550554	0.845491595	0.647302099	0.198189496	284498	0.425673521	0.211239174	0.281749545	0.82333494	C1orf167	chromosome 1 open reading frame 167
-1.346479872	0.878120538	-1.263291251	2.141411789	100506310	0.239662898	0.438010929	0.21831678	0.166636649	NA	NA
-0.070468373	0.748932232	0.007816157	0.741116075	4524	0.943154347	0.452202177	0.992944225	0.577857008	MTHFR	methylenetetrahydrofolate reductase
1.728172501	0.033043541	0.756357128	-0.723313588	90231	0.097306908	0.973678451	0.40318168	0.591871799	KIAA2013	KIAA2013
0.838330202	0.067832368	-0.250565559	0.318397926	5351	0.010783308	0.820459037	0.354206433	0.430958698	PLOD1	procollagen-lysine	2-oxoglutarate 5-dioxygenase 1
1.009943155	-0.661103965	0.507620925	-1.16872489	7133	0.061408693	0.207900493	0.276824157	0.102396911	TNFRSF1B	TNF receptor superfamily member 1B
0.897152697	-0.323022662	-0.414140827	0.091118165	55187	0.054924109	0.469166142	0.303225004	0.878172327	VPS13D	vacuolar protein sorting 13 homolog D
0.122075546	-0.546475827	0.243266343	-0.78974217	23254	0.513364145	0.007993663	0.154784421	0.004838537	KAZN	kazrin	periplakin interacting protein
-0.249146642	-0.533310015	-0.271632475	-0.261677541	55092	0.778015503	0.547844761	0.731270338	0.825259155	TMEM51	transmembrane protein 51
-0.02250181	0.295334419	-0.609312874	0.904647294	114827	0.975213858	0.684135734	0.352883778	0.357696974	FHAD1	forkhead associated phosphopeptide binding domain 1
1.371388103	-0.843226184	1.387701618	-2.230927802	79180	0.234862984	0.459530012	0.18135007	0.15349625	EFHD2	EF-hand domain family member D2
-3.24373175	-2.22E-15	-0.601590216	0.601590216	11330	0.006893042	1	0.53463858	0.677971806	CTRC	chymotrypsin C
-2.301012907	-2.16E-15	-0.068206753	0.068206753	63036	0.015403318	1	0.930239633	0.953457258	CELA2A	chymotrypsin like elastase 2A
0.664526045	0.060497121	-0.467517445	0.528014565	51032	0.193363598	0.903436737	0.301862859	0.433930719	CELA2B	chymotrypsin like elastase 2B
0.615151192	-0.121064614	0.669598129	-0.790662744	842	0.5390453	0.903278683	0.455895314	0.556042932	CASP9	caspase 9
0.907098866	-1.542007643	-0.550567701	-0.991439942	23341	0.385891732	0.14829204	0.553968358	0.478367586	DNAJC16	DnaJ heat shock protein family (Hsp40) member C16
1.346766458	-1.201509194	0.139395055	-1.340904249	79814	0.063214157	0.094261257	0.821275646	0.158926077	AGMAT	agmatinase
-0.411331175	0.520784279	-0.139699106	0.660483385	645317	0.249116566	0.148963694	0.656442352	0.171170896	CHCHD2P6	coiled-coil-helix-coiled-coil-helix domain containing 2 pseudogene 6
0.538925285	-0.467380327	-1.533794855	1.066414527	84301	0.547565343	0.60150294	0.066981638	0.377931075	DDI2	DNA damage inducible 1 homolog 2
-0.340153277	-1.606087125	0.670211485	-2.276298609	23207	0.738819513	0.127382512	0.465369877	0.108591116	PLEKHM2	pleckstrin homology and RUN domain containing M2
-3.148071806	1.09534466	-0.254235731	1.349580391	388595	0.002079542	0.226698584	0.74901382	0.265373517	TMEM82	transmembrane protein 82
1.581185758	-0.443496757	-0.446263044	0.002766287	440567	0.060789391	0.581507851	0.535670423	0.997946461	UQCRHL	ubiquinol-cytochrome c reductase hinge protein like
0.435074946	-0.253332147	-0.606751149	0.353419002	729614	0.700151654	0.822323224	0.549399797	0.815381824	FLJ37453	uncharacterized LOC729614
1.251747706	-0.734819412	-0.239342533	-0.495476879	23013	0.089740982	0.306260135	0.705825049	0.603070791	SPEN	spen family transcriptional repressor
1.331797479	-0.974413148	1.906238945	-2.880652094	1188	0.151623627	0.287648137	0.027697572	0.026702642	CLCNKB	chloride voltage-gated channel Kb
1.304947413	-0.256494625	0.103788207	-0.360282832	1969	1.25E-05	0.256067973	0.602068838	0.23522435	EPHA2	EPH receptor A2
-0.043811463	0.247766072	-0.706009508	0.953775581	54455	0.93668107	0.654143462	0.163978701	0.207699181	FBXO42	F-box protein 42
1.526923632	-2.316176683	-0.872147086	-1.444029597	55672	0.10245536	0.017764355	0.286224575	0.240766115	NBPF1	NBPF member 1
0.911746312	0.488203724	1.143499452	-0.655295727	84809	0.364998397	0.62473646	0.208988538	0.62457806	CROCCP2	CROCC pseudogene 2
-2.174901533	0.614998812	-1.70533677	2.320335582	11209	0.04578676	0.551392389	0.076215469	0.105092285	MST1P2	macrophage stimulating 1 pseudogene 2
1.111918594	-2.264228463	-0.763182597	-1.501045866	729574	0.327365409	0.055286728	0.449753234	0.324456065	NA	NA
1.061014642	-1.726558416	-1.137437148	-0.589121268	284729	0.353559108	0.138701508	0.268689656	0.698098703	ESPNP	espin pseudogene
3.056983181	-1.280833289	1.946503936	-3.227337224	9696	0.009307827	0.23785747	0.052724184	0.034177764	CROCC	ciliary rootlet coiled-coil	rootletin
1.049196547	-0.203603116	0.077006165	-0.280609281	11240	5.69E-06	0.23312224	0.608145103	0.221133444	PADI2	peptidyl arginine deiminase 2
1.009503455	-1.42119521	1.239213344	-2.660408554	51702	0.313738798	0.16183389	0.172060206	0.056850578	PADI3	peptidyl arginine deiminase 3
0.43992872	-0.54987408	0.885265103	-1.435139183	23569	0.653594224	0.575461946	0.318211816	0.281829314	PADI4	peptidyl arginine deiminase 4
0.524529999	0.183282285	-0.153642933	0.336925218	5081	0.013163223	0.348897473	0.379260464	0.204135223	PAX7	paired box 7
1.308819644	-0.0186864	-0.044865054	0.026178654	80834	0.000435324	0.951678093	0.870820184	0.949545094	TAS1R2	taste 1 receptor member 2
1.182267589	-0.184227784	-0.53662639	0.352398606	8659	0.002069371	0.581703159	0.084435314	0.434236207	ALDH4A1	aldehyde dehydrogenase 4 family member A1
1.027259597	0.641339215	0.054000981	0.587338234	100302276	0.095556799	0.286473543	0.918768515	0.463016012	MIR1290	microRNA 1290
1.219064581	0.094975249	-0.020570054	0.115545303	126917	9.10E-07	0.575930718	0.89180798	0.611730827	IFFO2	intermediate filament family orphan 2
1.890500315	-0.318909028	0.062225657	-0.381134686	23352	0.012756035	0.646203044	0.920002958	0.682417845	UBR4	ubiquitin protein ligase E3 component n-recognin 4
3.350488369	-2.38078719	0.98802278	-3.36880997	246181	0.002303855	0.021311199	0.256924224	0.015960007	AKR7L	aldo-keto reductase family 7 like (gene/pseudogene)
-2.082099006	0.674328702	-1.310831081	1.985159783	22977	0.035606329	0.471118361	0.127111274	0.123726859	AKR7A3	aldo-keto reductase family 7 member A3
0.116722565	0.135774183	-0.551118542	0.686892725	100506730	0.885018132	0.866428607	0.448845877	0.528122292	LOC100506730	uncharacterized LOC100506730
0.4750406	-0.159179598	-0.562537143	0.403357545	54896	0.204866331	0.664547348	0.098689823	0.41595596	SLC66A1	solute carrier family 66 member 1
3.700212129	0.11318856	1.732942301	-1.619753742	832	4.81E-05	0.872533625	0.012272529	0.099798586	CAPZB	capping actin protein of muscle Z-line subunit beta
0.754110901	-1.56400027	1.267375227	-2.831375497	644075	0.41226125	0.098867535	0.132245318	0.030527845	NA	NA
1.452998044	-0.482128405	0.700474448	-1.182602853	127731	0.025087483	0.427811448	0.204161524	0.155396328	VWA5B1	von Willebrand factor A domain containing 5B1
-0.904400213	0.0004404	-0.532252266	0.532692666	339505	0.203261459	0.999493955	0.396352095	0.569260297	LINC01141	long intergenic non-protein coding RNA 1141
1.494981558	-1.320498494	-0.937577442	-0.382921053	79594	0.148593962	0.199104961	0.303873954	0.776473588	MUL1	mitochondrial E3 ubiquitin protein ligase 1
0.976247469	-0.607341774	-0.328679094	-0.278662681	163933	0.066145457	0.239198389	0.470832935	0.682052026	FAM43B	family with sequence similarity 43 member B
1.177425739	0.041857695	0.292484699	-0.250627003	1650	0.01718591	0.926629817	0.475082119	0.681785604	DDOST	dolichyl-diphosphooligosaccharide--protein glycosyltransferase non-catalytic subunit
1.342272835	-0.32322819	0.562517288	-0.885745478	400745	0.010146811	0.497666405	0.194845485	0.174579559	SH2D5	SH2 domain containing 5
1.399052368	0.114299754	-0.194692404	0.308992158	8672	0.000194753	0.707251481	0.476806456	0.451988667	EIF4G3	eukaryotic translation initiation factor 4 gamma 3
-4.166426247	-2.94E-15	-0.081378619	0.081378619	1889	4.10E-05	1	0.907495613	0.938246728	ECE1	endothelin converting enzyme 1
-3.318005527	-3.28E-15	0.180584296	-0.180584296	100506801	0.000924172	1	0.8121287	0.874042947	ECE1-AS1	ECE1 antisense RNA 1
-1.728379712	-0.146024147	-0.1373964	-0.008627747	249	0.000388335	0.717164044	0.703200654	0.987247794	ALPL	alkaline phosphatase	biomineralization associated
-2.257148194	0.604100331	0.528275796	0.075824535	5909	0.023618291	0.516231475	0.525520672	0.951280954	RAP1GAP	RAP1 GTPase activating protein
-2.666372985	1.080619853	-0.443135002	1.523754856	84196	0.000454345	0.099688355	0.436368391	0.084760219	USP48	ubiquitin specific peptidase 48
0.587046922	0.697777645	-0.247271704	0.945049349	3339	0.531733613	0.458318562	0.767389779	0.45413242	HSPG2	heparan sulfate proteoglycan 2
1.009601949	-0.307956154	-0.250951462	-0.057004693	9923	0.305866675	0.751523643	0.772928717	0.965105759	ZBTB40	zinc finger and BTB domain containing 40
1.784489001	0.149809189	0.023648064	0.126161125	2046	0.016506587	0.826712107	0.969159625	0.890656795	EPHA8	EPH receptor A8
1.15323	-0.087842581	0.700519171	-0.788361752	646262	0.255162217	0.929637436	0.435093722	0.556656206	LACTBL1	lactamase beta like 1
0.223266813	0.831996555	-0.023681855	0.85567841	23028	0.819565375	0.399779216	0.97840335	0.516880382	KDM1A	lysine demethylase 1A
-0.467397436	-0.370950619	0.390963872	-0.761914491	3352	0.489450776	0.582356988	0.517666258	0.402535056	HTR1D	5-hydroxytryptamine receptor 1D
0.478047116	0.205113624	-0.012489263	0.217602887	80818	0.000996177	0.109128167	0.90987997	0.19914004	ZNF436	zinc finger protein 436
0.47560376	0.15596644	-0.221482632	0.377449072	148898	0.008690172	0.34678538	0.142514356	0.098528754	ZNF436-AS1	ZNF436 antisense RNA 1
1.364591424	-0.305100224	-0.197450772	-0.107649452	6920	0.004135526	0.471899509	0.601421498	0.848913419	TCEA3	transcription elongation factor A3
1.08672813	0.117283661	-0.39398165	0.511265311	55616	0.00022202	0.624812586	0.07813884	0.123446701	ASAP3	ArfGAP with SH3 domain	ankyrin repeat and PH domain 3
0.48492796	-0.530991425	-1.637396318	1.106404893	1870	0.576002159	0.540661563	0.045480824	0.345607178	E2F2	E2F transcription factor 2
0.283385809	-0.309480607	-1.205015266	0.895534659	259283	0.495718066	0.457464034	0.003965775	0.118918169	MDS2	myelodysplastic syndrome 2 translocation associated
-2.27803197	0.614998812	-1.398158134	2.013156946	6924	0.02037107	0.500717027	0.097834627	0.110988414	ELOA	elongin A
-0.873134371	-1.67E-15	1.173357822	-1.173357822	57095	0.36323297	1	0.178100826	0.362463372	PITHD1	PITH domain containing 1
-0.896260465	-0.541138368	-0.105430449	-0.43570792	11313	0.151247435	0.37735135	0.845893202	0.593627029	LYPLA2	lysophospholipase 2
-0.518281563	-0.616341933	-0.453828941	-0.162512992	2582	0.645993688	0.585367203	0.652895069	0.914264319	GALE	UDP-galactose-4-epimerase
-0.56641134	0.367908754	1.155858319	-0.787949566	3155	0.546791233	0.694631505	0.178235082	0.532261155	HMGCL	3-hydroxy-3-methylglutaryl-CoA lyase
1.06297873	-0.019570554	0.607067781	-0.626638335	127294	0.092969153	0.974292661	0.272068924	0.445656536	MYOM3	myomesin 3
2.178077237	-0.780516812	-0.857426811	0.076909999	58985	0.029546547	0.407829936	0.311709563	0.95104742	IL22RA1	interleukin 22 receptor subunit alpha 1
-0.318008048	-0.067173273	0.117834822	-0.185008095	284632	0.474595842	0.879108391	0.765685242	0.755112101	LINC02800	long intergenic non-protein coding RNA 2800
0.619904761	0.37757727	0.052181944	0.325395326	57822	0.028670885	0.164465012	0.82528588	0.364135036	GRHL3	grainyhead like transcription factor 3
1.755505606	0.00838325	-0.512264282	0.520647533	57185	2.67E-05	0.978959786	0.084459551	0.231746529	NIPAL3	NIPA like domain containing 3
1.696615322	-0.21732731	-0.570689258	0.353361948	11123	3.83E-06	0.41177488	0.023971188	0.32203044	RCAN3	RCAN family member 3
-0.302789578	0.181107899	-0.142850126	0.323958025	864	0.322306554	0.550282398	0.597941455	0.42761315	RUNX3	RUNX family transcription factor 3
-0.948590863	1.525630409	-0.568363791	2.0939942	25949	0.277268534	0.088399515	0.462584565	0.081866427	SYF2	SYF2 pre-mRNA splicing factor
-0.990597842	0.235316016	0.062611048	0.172704967	57035	0.215363332	0.763775217	0.928679924	0.869299043	RSRP1	arginine and serine rich protein 1
-0.327361289	0.3085528	-0.055460065	0.364012865	55219	0.058355418	0.072823372	0.70614141	0.111084192	MACO1	macoilin 1
1.351773353	-0.709643086	0.320289558	-1.029932644	26119	0.176488202	0.469597898	0.713657985	0.434641876	LDLRAP1	low density lipoprotein receptor adaptor protein 1
1.381845859	-0.829866376	-0.600036128	-0.229830248	57134	0.141560314	0.367943511	0.464938536	0.850924155	MAN1C1	mannosidase alpha class 1C member 1
1.548244621	-0.845885737	0.042258323	-0.888144061	100507013	0.049539013	0.264844432	0.949445975	0.379628305	NA	NA
-1.832440303	0.659061757	-1.780890178	2.439951935	164091	0.060036189	0.47952184	0.042750703	0.061805304	PAQR7	progestin and adipoQ receptor family member 7
0.916126501	0.878559177	-0.09909359	0.977652767	5051	0.358242111	0.377835401	0.910472231	0.462953267	PAFAH2	platelet activating factor acetylhydrolase 2
1.227986007	0.008022901	-0.605071814	0.613094715	149420	0.190676138	0.99300748	0.463387845	0.618899269	PDIK1L	PDLIM1 interacting kinase 1 like
0.798660866	0.574078422	-0.308509858	0.882588279	64793	0.282500782	0.436175221	0.638032618	0.373522526	CEP85	centrosomal protein 85
-0.149859506	1.67056551	1.028676979	0.641888531	257101	0.875525933	0.093578993	0.238524148	0.618141405	ZNF683	zinc finger protein 683
2.020911871	-2.76065147	0.59425668	-3.35490815	79727	0.045262443	0.008797474	0.488193221	0.015899545	LIN28A	lin-28 homolog A
1.002695405	0.356696809	0.795450359	-0.43875355	79947	0.071040099	0.503432792	0.105993589	0.539169914	DHDDS	dehydrodolichyl diphosphate synthase subunit
-2.16195679	-0.627685028	0.119261054	-0.746946082	6195	3.48E-07	0.035377645	0.634533112	0.058744672	RPS6KA1	ribosomal protein S6 kinase A1
1.645975366	-0.156592242	0.108476916	-0.265069158	8289	2.38E-05	0.597115599	0.681790883	0.505856218	ARID1A	AT-rich interaction domain 1A
-0.70376661	-0.293303811	-0.648175065	0.354871254	55650	0.465939162	0.759768174	0.45299664	0.782678364	PIGV	phosphatidylinositol glycan anchor biosynthesis class V
-0.882176811	1.156897609	0.238032182	0.918865427	388610	0.350615838	0.22496424	0.775793173	0.466476499	TRNP1	TMF1 regulated nuclear protein 1
1.256254497	0.310320262	-0.740242483	1.050562745	115572	0.265946803	0.77990953	0.459162187	0.483344854	TENT5B	terminal nucleotidyltransferase 5B
0.584500141	-0.408930485	0.664078529	-1.073009014	6548	0.170168526	0.330657607	0.08626734	0.066333078	SLC9A1	solute carrier family 9 member A1
2.66035463	-2.66035463	0	-2.66035463	23038	0.001414917	0.001414917	1	0.011618158	WDTC1	WD and tetratricopeptide repeats 1
4.231396108	-0.012173044	1.141373572	-1.153546616	84958	1.18E-05	0.986425244	0.087384378	0.238836187	SYTL1	synaptotagmin like 1
1.79943551	-0.585107215	-0.163709195	-0.42139802	10163	0.021247435	0.422338218	0.800190039	0.66460821	WASF2	WASP family member 2
1.078723698	-2.484983164	0.473473694	-2.958456858	199870	0.319685171	0.029999876	0.621576199	0.050970897	FAM76A	family with sequence similarity 76 member A
-2.100134626	-0.277190605	-0.756150407	0.478959803	23673	0.034123581	0.765503486	0.367984905	0.701118461	STX12	syntaxin 12
1.280097116	-0.043941868	0.546888721	-0.590830589	9473	0.260630221	0.96863072	0.58582988	0.694134336	THEMIS2	thymocyte selection associated family member 2
0.641336226	0.327698273	0.136685012	0.191013261	27293	0.132146066	0.430696869	0.711348106	0.730213417	SMPDL3B	sphingomyelin phosphodiesterase acid like 3B
0.435008745	-0.211232923	-0.260604747	0.049371824	5724	0.180322657	0.50702539	0.362793013	0.90741632	PTAFR	platelet activating factor receptor
0.681173247	-0.297065764	0.431093566	-0.72815933	22826	0.052904157	0.377920008	0.15976665	0.116026059	DNAJC8	DnaJ heat shock protein family (Hsp40) member C8
0.092337536	1.680884749	0.479620757	1.201263991	83667	0.928714246	0.116095673	0.604737584	0.390654159	SESN2	sestrin 2
0.761103261	0.124067265	-0.234003267	0.358070532	51441	0.478164121	0.90730918	0.806176775	0.80236196	YTHDF2	YTH N6-methyladenosine RNA binding protein 2
2.746899297	-2.553992433	-0.364240201	-2.189752232	4985	0.003204215	0.00541754	0.620067065	0.058435557	OPRD1	opioid receptor delta 1
-0.325690017	0.654360766	-1.460410874	2.11477164	2035	0.717718576	0.470140476	0.082267011	0.092526672	EPB41	erythrocyte membrane protein band 4.1
-0.125414464	-0.182570176	-0.932628899	0.750058722	9672	0.90938493	0.86843311	0.349993636	0.613148253	SDC3	syndecan 3
-0.577285648	-0.525551336	0.385781659	-0.911332995	9698	0.328903003	0.372990604	0.463043677	0.253066802	PUM1	pumilio RNA binding family member 1
-0.65223429	0.738873981	0.314245131	0.424628849	79570	0.383638404	0.325136668	0.636263348	0.669894369	NKAIN1	sodium/potassium transporting ATPase interacting 1
1.036163583	-0.33810189	0.013695499	-0.351797389	9410	0.087575915	0.562713428	0.978986273	0.652885006	SNRNP40	small nuclear ribonucleoprotein U5 subunit 40
3.724435901	-1.698457521	-0.657580123	-1.040877398	51538	0.000349637	0.059996951	0.396203677	0.371176785	ZCCHC17	zinc finger CCHC-type containing 17
0.13767856	0.128296929	-0.117788834	0.246085763	347735	0.487928979	0.517679564	0.506796995	0.357985793	SERINC2	serine incorporator 2
0.478616245	-0.126763898	-0.362030839	0.235266942	64129	0.071917051	0.618552882	0.12321591	0.492363009	TINAGL1	tubulointerstitial nephritis antigen like 1
0.167084664	0.158796968	-1.583939721	1.742736689	553115	0.852937124	0.860147979	0.061745851	0.161094829	PEF1	penta-EF-hand domain containing 1
2.526750934	-0.072217904	0.134305075	-0.206522979	1307	0.01634148	0.940443874	0.876583187	0.873508065	COL16A1	collagen type XVI alpha 1 chain
1.225670144	0.251451755	0.233044384	0.018407371	576	1.63E-05	0.246593252	0.230552009	0.948608206	ADGRB2	adhesion G protein-coupled receptor B2
0.662273841	0.78236694	-1.139908911	1.922275851	8073	0.455233403	0.379195169	0.159264206	0.116148344	PTP4A2	protein tyrosine phosphatase 4A2
2.12372059	0.473833179	0.743550781	-0.269717602	23633	0.001326794	0.407603673	0.15422269	0.723190453	KPNA6	karyopherin subunit alpha 6
1.861307413	-0.624825015	0.781404951	-1.406229965	200081	0.073633044	0.531548223	0.384203538	0.298745957	TXLNA	taxilin alpha
0.065922016	-1.099091105	-1.70302428	0.603933175	79140	0.944245206	0.252523775	0.055518678	0.634052843	CCDC28B	coiled-coil domain containing 28B
0.379754773	0.205044279	-0.259488057	0.464532336	55721	0.334525356	0.59888189	0.45849478	0.377866502	IQCC	IQ motif containing C
0.888034363	0.12072215	0.165483661	-0.044761511	149069	0.016272632	0.722581455	0.58729155	0.92171284	DCDC2B	doublecortin domain containing 2B
0.73532519	-0.37114124	0.08923933	-0.460380571	100507457	0.004000901	0.113021685	0.659488146	0.140855635	NA	NA
-0.484965637	0.567205614	-1.131275199	1.698480812	56063	0.392627436	0.319223429	0.034797956	0.034650223	TMEM234	transmembrane protein 234
1.877993722	-0.572932488	-0.704366892	0.131434404	8668	0.062995535	0.55282927	0.416675048	0.918767165	EIF3I	eukaryotic translation initiation factor 3 subunit I
-2.671052026	-1.187743853	0.121552246	-1.309296099	3932	0.008194236	0.202727502	0.881426192	0.291692526	LCK	LCK proto-oncogene	Src family tyrosine kinase
0.014821436	0.070442975	-0.462573793	0.533016768	3065	0.970248842	0.859363754	0.203603092	0.324217398	HDAC1	histone deacetylase 1
-0.139476734	0.870682416	-0.048325479	0.919007896	100128071	0.888355749	0.385856242	0.956620882	0.49334113	FAM229A	family with sequence similarity 229 member A
2.297831706	0.273718264	0.598501351	-0.324783087	81629	0.015760578	0.754294523	0.447334634	0.781865569	TSSK3	testis specific serine kinase 3
0.897673124	-0.424810837	0.806847766	-1.231658603	55108	0.212842973	0.548627324	0.210701153	0.203100258	BSDC1	BSD domain containing 1
0.041012799	-0.525965925	-0.184550353	-0.341415572	728116	0.905534893	0.140227688	0.552423029	0.464872028	ZBTB8B	zinc finger and BTB domain containing 8B
-0.95670708	0.514523521	0.142646768	0.371876752	653121	0.346354698	0.60932518	0.873715172	0.782520893	ZBTB8A	zinc finger and BTB domain containing 8A
1.952101091	-2.308192542	-0.356091451	-1.952101091	339487	0.015297529	0.005329453	0.591118841	0.061051036	ZBTB8OS	zinc finger and BTB domain containing 8 opposite strand
1.392222019	0.454633036	0.048318272	0.406314764	5928	0.064200536	0.52758076	0.939826793	0.672921058	RBBP4	RB binding protein 4	chromatin remodeling factor
0.027747514	1.349090204	-0.739739599	2.088829803	81493	0.975774823	0.151817616	0.370923024	0.101282112	SYNC	syncoilin	intermediate filament protein
-0.239686843	0.090186798	0.601985643	-0.511798846	8565	0.830923379	0.935930892	0.550584896	0.734246129	YARS1	tyrosyl-tRNA synthetase 1
0.892783456	-0.238676898	-0.107276919	-0.131399979	64766	0.000104741	0.201832291	0.513969976	0.593316226	S100PBP	S100P binding protein
1.101586357	-0.414416366	-0.011390325	-0.403026041	252995	7.51E-06	0.031104419	0.943467781	0.10719095	FNDC5	fibronectin type III domain containing 5
2.684601599	-0.677515089	0.074258323	-0.751773412	3208	0.006331028	0.445314682	0.924867042	0.526796258	HPCA	hippocalcin
2.529525098	1.11219218	0	1.11219218	113451	0.004729497	0.173285202	1	0.304490989	AZIN2	antizyme inhibitor 2
3.940267645	0.522995296	0	0.522995296	55223	5.40E-05	0.493528274	1	0.608739448	TRIM62	tripartite motif containing 62
1.777962577	0.094807282	-1.67E-16	0.094807282	1912	0.059460379	0.915714483	1	0.937120718	PHC2	polyhomeotic homolog 2
3.748567681	-0.739313734	0.124210699	-0.863524433	114784	0.000244117	0.37966116	0.867528435	0.443166594	CSMD2	CUB and Sushi multiple domains 2
1.378178779	-1.238203265	0.931791772	-2.169995037	113444	0.221580072	0.270182799	0.351135265	0.15461123	SMIM12	small integral membrane protein 12
0.04690872	0.019097573	-0.679555498	0.698653071	58512	0.854209324	0.940342762	0.007423619	0.053296912	DLGAP3	DLG associated protein 3
0.172961403	0.12091811	-0.280973586	0.401891696	9204	0.750564624	0.823997388	0.564978073	0.583019599	ZMYM6	zinc finger MYM-type containing 6
1.785623757	-0.604658867	-0.09705589	-0.507602977	79830	0.095757529	0.558934614	0.916074231	0.713786965	ZMYM1	zinc finger MYM-type containing 1
1.003478625	-0.49490566	-0.300203394	-0.194702266	9202	0.144796276	0.461788007	0.616249565	0.827949206	ZMYM4	zinc finger MYM-type containing 4
1.293837768	-0.293084822	0.089515283	-0.382600104	79932	7.72E-05	0.263296859	0.697935564	0.27595333	KIAA0319L	KIAA0319 like
0.877026599	0.052244481	0.100548717	-0.048304236	339488	0.197076764	0.937266551	0.865560255	0.956742316	TFAP2E	transcription factor AP-2 epsilon
0.774336455	-0.199914772	-0.320210548	0.120295776	5690	0.485524135	0.856177283	0.745763013	0.93518816	PSMB2	proteasome 20S subunit beta 2
1.091197092	-0.167100893	-0.116152968	-0.050947925	127703	1.05E-07	0.208178308	0.323727716	0.770066143	C1orf216	chromosome 1 open reading frame 216
0.539235324	0.145027907	-0.41978863	0.564816537	192670	0.039868759	0.558489204	0.069721967	0.100747008	AGO4	argonaute RISC component 4
1.30099138	-0.594406059	0.236687352	-0.831093412	26523	0.014070288	0.229756703	0.586705491	0.21150196	AGO1	argonaute RISC component 1
0.844774172	0.394213302	-0.789810038	1.18402334	192669	0.403819879	0.694595175	0.383300226	0.383572055	AGO3	argonaute RISC catalytic component 3
1.081818541	-0.132865112	0.213915161	-0.346780272	64769	0.006119054	0.70714514	0.500796867	0.467343818	MEAF6	MYST/Esa1 associated factor 6
1.177327089	-0.114762061	0.137501187	-0.252263248	79753	0.20966464	0.900468061	0.866969259	0.837699348	SNIP1	Smad nuclear interacting protein 1
0.469423375	0.169676278	0.362555678	-0.1928794	64121	0.336189513	0.725091835	0.404716975	0.765622146	RRAGC	Ras related GTP binding C
1.664756122	-1.446706874	0.724042005	-2.170748879	26292	0.085704825	0.131457187	0.388122132	0.094141611	MYCBP	MYC binding protein
-0.493020334	-0.702817661	-0.207735658	-0.495082004	81025	0.608347821	0.466804992	0.808695237	0.700847086	GJA9	gap junction protein alpha 9
1.383569647	-0.344447413	0.894387248	-1.238834662	54933	0.082816601	0.652814797	0.200850994	0.235955552	RHBDL2	rhomboid like 2
-0.598919975	0.356667146	-0.181545827	0.538212973	79647	0.449433155	0.65068288	0.796250158	0.610818291	AKIRIN1	akirin 1
-1.189785053	-0.130252147	-0.051861106	-0.078391041	23499	0.000664037	0.65789876	0.843383485	0.842193907	MACF1	microtubule actin crosslinking factor 1
2.58480064	-1.61342083	-0.81409322	-0.79932761	8761	0.008278231	0.080445491	0.309723487	0.502514722	PABPC4	poly(A) binding protein cytoplasmic 4
1.142294911	-0.278310908	0.040515563	-0.318826471	26508	8.57E-05	0.234531895	0.843542608	0.307474856	HEYL	hes related family bHLH transcription factor with YRPW motif like
2.541598263	-1.015057955	0.826766105	-1.84182406	10450	0.016330292	0.30377057	0.347794	0.169403781	PPIE	peptidylprolyl isomerase E
0.275213488	-0.569234267	-0.875984109	0.306749842	656	0.770777253	0.548343161	0.30651687	0.808670331	BMP8B	bone morphogenetic protein 8b
1.3301128	0.299254909	1.317096623	-1.017841714	64064	0.05655258	0.651950096	0.036772737	0.26015275	OXCT2	3-oxoacid CoA-transferase 2
3.126401826	-0.157584337	-0.246620997	0.08903666	84879	9.92E-06	0.762689894	0.59825047	0.898704277	MFSD2A	major facilitator superfamily domain containing 2A
-0.205018769	0.009556321	-0.293388289	0.30294461	10269	0.557673887	0.978089908	0.351858535	0.518887814	ZMPSTE24	zinc metallopeptidase STE24
0.344776719	0.144839763	0.096375481	0.048464282	1298	0.229302488	0.607441212	0.701848923	0.897689302	COL9A2	collagen type IX alpha 2 chain
-1.17784642	0.181142517	-0.182020714	0.363163231	64789	0.126489053	0.80808158	0.784985104	0.716906402	EXO5	exonuclease 5
-0.258694414	0.046065446	-0.029329527	0.075394973	127396	0.269849251	0.841595995	0.886839916	0.807435638	ZNF684	zinc finger protein 684
1.10102525	0.986292828	0.443009924	0.543282904	9783	0.10353672	0.141863727	0.450323337	0.536032155	RIMS3	regulating synaptic membrane exocytosis 3
-1.467721972	0.639950122	-2.411657084	3.051607206	4802	0.11935898	0.484863493	0.00765323	0.020823977	NFYC	nuclear transcription factor Y subunit gamma
-3.293703063	-0.365107551	-0.989463491	0.624355939	100507178	0.004723096	0.724770214	0.292895376	0.653951323	SLFNL1-AS1	SLFNL1 antisense RNA 1
-0.315159491	-0.413225281	-1.010494544	0.597269263	22955	0.746643971	0.672193257	0.25497454	0.648625843	SCMH1	Scm polycomb group protein homolog 1
3.705173753	-0.622386451	0.102871312	-0.725257763	100132074	0.000513846	0.486610159	0.897016814	0.544988765	FOXO6	forkhead box O6
0.194828236	-0.785010609	-2.683489562	1.898478954	22887	0.804867321	0.325835694	0.001160982	0.085392085	FOXJ3	forkhead box J3
0.218781472	1.111492399	0.292382698	0.819109701	79717	0.832832925	0.291024811	0.752668124	0.557554867	PPCS	phosphopantothenoylcysteine synthetase
-0.106868764	0.630076632	0.161518193	0.468558439	100507214	0.593961042	0.005003994	0.371242605	0.093147665	NA	NA
0.089005012	-0.208339891	-1.240285307	1.031945416	6513	0.940512703	0.861379587	0.253835419	0.521424659	SLC2A1	solute carrier family 2 member 1
0.957107609	0.01213211	0.629976257	-0.617844147	440584	0.126483813	0.984013362	0.253616837	0.450613265	SLC2A1-AS1	SLC2A1 antisense RNA 1
-1.411593959	0.100848853	0.101460588	-0.000611735	440585	4.04E-05	0.704024401	0.669323616	0.998626722	FAM183A	family with sequence similarity 183 member A
0.54170179	0.870665611	0.272475785	0.598189826	149465	0.58615095	0.384704557	0.758799029	0.653636004	CFAP57	cilia and flagella associated protein 57
0.034623097	-0.04445164	-0.583038301	0.538586661	100506711	0.962918692	0.952404399	0.386531418	0.591382896	NA	NA
1.824600886	-0.216343711	-0.352922016	0.136578305	128218	0.035453419	0.79039541	0.628642619	0.900390288	TMEM125	transmembrane protein 125
1.382081361	-0.132028404	0.287213445	-0.419241849	112950	0.186080581	0.896946412	0.753034158	0.759446168	MED8	mediator complex subunit 8
1.537029019	0.431842193	0.960304752	-0.52846256	23334	0.025974878	0.503800989	0.107199056	0.541579649	SZT2	SZT2 subunit of KICSTOR complex
-0.764130399	0.271159706	0.139078441	0.132081266	5792	0.379704128	0.752943281	0.856627046	0.908905945	PTPRF	protein tyrosine phosphatase receptor type F
2.326204636	-0.253299886	1.992485939	-2.245785825	9670	0.010455864	0.75901157	0.01354557	0.054441134	IPO13	importin 13
1.294852571	-0.189610349	0.423010415	-0.612620764	79033	0.000257702	0.514402135	0.114538858	0.126710884	ERI3	ERI1 exoribonuclease family member 3
1.028231638	-1.093905751	-0.815347286	-0.278558465	8891	0.212796812	0.186257042	0.26711264	0.797142751	EIF2B3	eukaryotic translation initiation factor 2B subunit gamma
0.066696869	0.237238351	0.713304617	-0.476066265	57643	0.917216938	0.712093717	0.223719874	0.581867325	ZSWIM5	zinc finger SWIM-type containing 5
0.49006444	-0.107714494	-0.139579521	0.031865026	10327	0.02339444	0.59254281	0.440190312	0.905700621	AKR1A1	aldo-keto reductase family 1 member A1
0.486907091	0.010199917	0.35918455	-0.348984633	3652	0.372063675	0.984909208	0.45999002	0.630684952	IPP	intracisternal A particle-promoted polypeptide
0.811880126	0.191290341	1.114784868	-0.923494528	23139	0.460204502	0.860846185	0.261828321	0.530333027	MAST2	microtubule associated serine/threonine kinase 2
-2.659609355	1.287371809	0.638956095	0.648415714	8503	0.007351057	0.160653797	0.427340388	0.589451414	PIK3R3	phosphoinositide-3-kinase regulatory subunit 3
1.069430244	-0.282469108	-0.163793325	-0.118675783	55624	0.324976911	0.792262504	0.86434531	0.934209295	POMGNT1	protein O-linked mannose N-acetylglucosaminyltransferase 1 (beta 1	2-)
0.22825414	0.472687002	-0.14176177	0.614448772	541468	0.724740978	0.4684437	0.806660745	0.482191508	LURAP1	leucine rich adaptor protein 1
-3.673868187	1.541653295	-0.020695614	1.562348909	9813	0.000518968	0.093328823	0.979066798	0.197332641	EFCAB14	EF-hand calcium binding domain 14
1.214957919	-0.371828124	0.464764772	-0.836592896	1580	0.035894786	0.496287191	0.344720054	0.259460667	CYP4B1	cytochrome P450 family 4 subfamily B member 1
-0.110075002	0.03868216	0.613612732	-0.574930571	22996	0.797547463	0.928111707	0.122169086	0.324283896	TTC39A	tetratricopeptide repeat domain 39A
-0.379773142	-0.238654345	-0.031024404	-0.207629941	2060	0.396539806	0.591886472	0.937642083	0.727484258	EPS15	epidermal growth factor receptor pathway substrate 15
-0.337278115	-0.24066918	-1.747275361	1.50660618	114883	0.723662902	0.800643092	0.052183486	0.247380626	OSBPL9	oxysterol binding protein like 9
-3.186126692	1.061983916	-1.624016234	2.68600015	4898	0.003163909	0.270896304	0.068021483	0.046257363	NRDC	nardilysin convertase
0.335085721	-0.450623056	0.117106323	-0.567729379	5865	0.190298312	0.083864668	0.601289608	0.102849911	RAB3B	RAB3B	member RAS oncogene family
0.821947544	-1.805963754	-0.730796168	-1.075167585	91408	0.333571281	0.042594347	0.336381113	0.345492866	BTF3L4	basic transcription factor 3 like 4
0.243773797	-0.259705283	-0.286690932	0.026985648	200014	0.26513556	0.236260403	0.147866866	0.925430156	CC2D1B	coiled-coil and C2 domain containing 1B
-2.260334976	0.48268371	0.052058177	0.430625533	84950	0.027681878	0.614946891	0.951460113	0.737494717	PRPF38A	pre-mRNA processing factor 38A
-0.696452917	-0.794286226	0.871545521	-1.665831747	23318	0.256009558	0.197579752	0.118122054	0.051001877	TUT4	terminal uridylyl transferase 4
-0.776092466	2.19268559	-0.237778987	2.430464577	65260	0.474593016	0.053907064	0.805279474	0.105545546	COA7	cytochrome c oxidase assembly factor 7 (putative)
0.562243849	-0.217274976	0.024025649	-0.241300625	79699	0.261664079	0.659573042	0.956450271	0.715143941	ZYG11B	zyg-11 family member B	cell cycle regulator
2.646021432	-1.432043823	2.268077048	-3.70012087	440590	0.021656926	0.190169668	0.026889472	0.017339023	ZYG11A	zyg-11 family member A	cell cycle regulator
0.978084341	0.939376244	0.694896813	0.24447943	6512	0.343892622	0.362855675	0.45002435	0.858290728	SLC1A7	solute carrier family 1 member 7
1.952101091	-2.308192542	-0.356091451	-1.952101091	63948	0.015297529	0.005329453	0.591118841	0.061051036	DMRTB1	DMRT like family B with proline rich C-terminal 1
-0.952747227	1.267357893	-0.087233878	1.354591771	148979	0.384093508	0.250799701	0.928234975	0.356970985	GLIS1	GLIS family zinc finger 1
1.168931718	-0.124795206	0.39543568	-0.520230886	55706	0.21977172	0.89351507	0.636343792	0.678145703	NDC1	NDC1 transmembrane nucleoporin
-1.227287006	-0.928439205	0.254739956	-1.183179161	200008	0.166670785	0.289890411	0.741823555	0.314006737	CDCP2	CUB domain containing protein 2
-0.454445477	-0.770043274	0.168565052	-0.938608326	23648	0.636743891	0.426316502	0.844322444	0.469144832	SSBP3	single stranded DNA binding protein 3
-0.042510051	-0.944677802	0.415289673	-1.359967476	26027	0.915116755	0.027405223	0.2531983	0.019058288	ACOT11	acyl-CoA thioesterase 11
0.045550527	0.005693134	0.327626916	-0.321933782	338094	0.96894817	0.996117938	0.754579668	0.837613647	FAM151A	family with sequence similarity 151 member A
-1.165955618	0.772367989	-1.05134259	1.823710579	374977	0.284510659	0.474305955	0.280738871	0.214750985	MROH7	maestro heat like repeat family member 7
1.022279548	-0.332348065	0.087831165	-0.420179229	25973	0.382848428	0.774496984	0.932466506	0.787150819	PARS2	prolyl-tRNA synthetase 2	mitochondrial
0.784033724	-1.266465564	-0.053346019	-1.213119544	115209	0.061656798	0.00478134	0.881126089	0.033764201	OMA1	OMA1 zinc metallopeptidase
1.333279572	-0.818756052	0.948594934	-1.767350986	55277	0.19876584	0.423244359	0.302541015	0.203951209	FGGY	FGGY carbohydrate kinase domain containing
-0.920357775	-0.252963593	0.147908573	-0.400872165	4774	0.397725885	0.814471197	0.878026013	0.78171206	NFIA	nuclear factor I A
0.850472075	-0.541412286	-1.266946839	0.725534553	10207	0.420536428	0.606122678	0.186693927	0.606539195	PATJ	PATJ crumbs cell polarity complex component
0.503199864	-0.476793589	0.619157759	-1.095951349	27022	0.634918841	0.652676892	0.514837154	0.443212668	FOXD3	forkhead box D3
-0.195804752	-0.121772231	-0.101174569	-0.020597662	3716	0.682833931	0.799121818	0.813102836	0.974381341	JAK1	Janus kinase 1
1.581554286	-0.065069263	-1.355732666	1.290663403	84251	0.06651358	0.936804969	0.077538022	0.250097458	SGIP1	SH3GL interacting endocytic adaptor 1
0.020153521	-0.217209517	-0.697910823	0.480701306	57708	0.960068594	0.590992184	0.065082663	0.378717773	MIER1	MIER1 transcriptional regulator
1.218702345	-0.058296469	-0.231676255	0.173379785	149233	8.77E-05	0.812245252	0.298388249	0.599657062	IL23R	interleukin 23 receptor
1.168486382	-0.495088231	1.559857828	-2.054946059	3595	0.279817661	0.642468629	0.113678569	0.161404383	IL12RB2	interleukin 12 receptor subunit beta 2
5.196757957	-0.815873312	0.02825472	-0.844128032	1647	3.25E-06	0.310755148	0.968227016	0.431676193	GADD45A	growth arrest and DNA damage inducible alpha
-1.837985429	2.550421219	-0.416081122	2.966502341	57554	0.032020681	0.004714497	0.563432631	0.011958703	LRRC7	leucine rich repeat containing 7
1.384557964	-0.403859981	0.11408014	-0.517940121	10026	0.004269151	0.352515196	0.76652322	0.373649232	PIGK	phosphatidylinositol glycan anchor biosynthesis class K
1.636546862	-0.084069408	0.259962123	-0.344031531	26289	0.020269973	0.897313054	0.656308947	0.694418508	AK5	adenylate kinase 5
1.018423608	0.306429002	0.413649272	-0.107220269	5567	0.147946565	0.654549582	0.501037423	0.906852756	PRKACB	protein kinase cAMP-activated catalytic subunit beta
0.733095528	0.603994797	2.460366542	-1.856371745	1486	0.443960148	0.527121267	0.008864349	0.156947506	CTBS	chitobiase
1.193275932	-1.631625625	-1.195720801	-0.435904823	439927	0.201322888	0.08651618	0.154635495	0.722151926	LINC01555	long intergenic non-protein coding RNA 1555
-0.6382906	-0.897224505	-0.386643942	-0.510580563	117178	0.52743453	0.377016409	0.667706315	0.705309822	SSX2IP	SSX family member 2 interacting protein
1.845386109	0.626717891	1.012213606	-0.385495715	23566	0.048820248	0.481975722	0.211242429	0.745805496	LPAR3	lysophosphatidic acid receptor 3
0.611589651	-1.063118168	-1.162117357	0.098999189	55283	0.491306278	0.237795548	0.152954995	0.933377511	MCOLN3	mucolipin 3
2.448403518	0.526027391	0.314141182	0.211886209	126820	4.32E-06	0.179748721	0.363618954	0.680051386	DNAI3	dynein axonemal intermediate chain 3
2.781908635	-2.079366259	1.656133878	-3.735500137	84144	0.012354658	0.052216269	0.080611049	0.012292352	SYDE2	synapse defective Rho GTPase homolog 2
1.30947502	-1.368007233	0.557914609	-1.925921841	255631	0.204222703	0.185617569	0.538106539	0.165881281	COL24A1	collagen type XXIV alpha 1 chain
-0.651795637	-0.259426356	-1.629879978	1.370453622	9635	0.510278871	0.792216959	0.076784079	0.306432238	CLCA2	chloride channel accessory 2
-0.775812478	0.21479477	-0.052311722	0.267106492	22802	0.008460339	0.423425896	0.82600133	0.457533805	CLCA4	chloride channel accessory 4
0.886744048	-0.324890935	-0.336176538	0.011285603	9629	0.030472631	0.400575365	0.332450224	0.982458816	CLCA3P	chloride channel accessory 3	pseudogene
2.495178217	-0.154497361	0.113609939	-0.268107301	9403	2.71E-08	0.56988481	0.639883464	0.463738164	SELENOF	selenoprotein F
2.138059249	-0.207113547	0.405531336	-0.612644883	56267	0.030102692	0.822033607	0.623388344	0.620925358	KYAT3	kynurenine aminotransferase 3
1.000589069	0.388311687	0.476987546	-0.088675859	2633	0.350894835	0.714446938	0.615916887	0.950248204	GBP1	guanylate binding protein 1
-0.196157719	-0.634378914	0.767588427	-1.401967341	2634	0.727117206	0.266750511	0.138480653	0.075340235	GBP2	guanylate binding protein 2
-0.841466238	1.077398726	0.306437746	0.77096098	388646	0.405967431	0.29030816	0.732981773	0.568340807	GBP7	guanylate binding protein 7
0.248600058	1.30255207	0.771267925	0.531284145	115362	0.792689899	0.179303774	0.367111832	0.675939498	GBP5	guanylate binding protein 5
0.135678756	0.195031797	-0.079302463	0.274334259	163351	0.749091018	0.646208143	0.834305794	0.630429469	GBP6	guanylate binding protein family member 6
1.158249262	-0.622243435	-0.410257197	-0.211986239	23507	0.249493627	0.530614051	0.643057957	0.872822296	LRRC8B	leucine rich repeat containing 8 VRAC subunit B
-1.443181873	-0.277190605	-0.717198245	0.44000764	164045	0.134833337	0.76700358	0.395696397	0.726044741	HFM1	helicase for meiosis 1
1.336576886	-2.181370852	-1.135399444	-1.045971408	7049	0.200695119	0.043896888	0.223223485	0.448471883	TGFBR3	transforming growth factor beta receptor 3
0.079405216	0.068407245	-0.175758214	0.244165459	253152	0.939299438	0.947692588	0.850587633	0.861497125	EPHX4	epoxide hydrolase 4
0.358509748	0.298512529	0.374824695	-0.076312166	7813	0.755886645	0.795658818	0.716443869	0.96060782	EVI5	ecotropic viral integration site 5
-0.951205945	0.794251128	-0.951205945	1.745457073	6125	0.33485715	0.418818042	0.282510885	0.192130699	RPL5	ribosomal protein L5
1.453972011	-0.025902732	0.45333598	-0.479238712	22823	0.051790258	0.970791174	0.476903699	0.614881505	MTF2	metal response element binding transcription factor 2
-0.059360306	0.206133975	-0.134280728	0.340414703	50999	0.955781453	0.847386031	0.888499915	0.812790565	TMED5	transmembrane p24 trafficking protein 5
0.232324486	1.206123032	1.559006015	-0.352882983	343099	0.807789722	0.21629776	0.080580484	0.783040442	CCDC18	coiled-coil domain containing 18
0.902632618	-0.614122943	-0.423198451	-0.190924492	24	0.099825996	0.253089087	0.374982207	0.787472965	ABCA4	ATP binding cassette subfamily A member 4
1.512164472	-1.147500457	0.724042005	-1.871542463	9411	0.160276226	0.280961611	0.443119638	0.193387656	ARHGAP29	Rho GTPase activating protein 29
0.923158189	-0.53082333	-0.449092724	-0.081730605	5825	0.188102846	0.441620041	0.4663255	0.929041745	ABCD3	ATP binding cassette subfamily D member 3
1.217613356	0.394908769	0.77416917	-0.379260401	54873	0.153790421	0.634872091	0.303763996	0.733505947	PALMD	palmdelphin
-1.149520698	1.822442829	-0.157248009	1.979690839	391059	0.048892148	0.003592958	0.750235432	0.014325176	FRRS1	ferric chelate reductase 1
-1.343207626	1.536965691	-0.968685077	2.505650768	8556	0.199650719	0.145026737	0.297162944	0.080665096	CDC14A	cell division cycle 14A
0.084967695	0.71087441	1.022189155	-0.311314745	54112	0.926450078	0.443723702	0.224160194	0.801119486	GPR88	G protein-coupled receptor 88
0.011414973	0.295397648	0.11193551	0.183462138	1301	0.992251701	0.801751978	0.915224272	0.90740524	COL11A1	collagen type XI alpha 1 chain
0.795403689	-0.334209691	-0.654731495	0.320521804	29957	0.106033111	0.483654962	0.134735119	0.615376991	SLC25A24	solute carrier family 25 member 24
0.586363667	-0.807894117	0.097736983	-0.9056311	148545	0.449283024	0.300683688	0.886980913	0.385002685	NBPF4	NBPF member 4
1.836168118	-0.49306109	1.193360343	-1.686421433	100507044	0.063924269	0.602361729	0.168508213	0.193205299	NBPF5P	NBPF member 5	pseudogene
0.73484871	-1.053118458	-0.011681486	-1.041436972	400768	0.449128482	0.282129307	0.989178632	0.424435328	NA	NA
2.986272787	0.431545434	2.208188044	-1.776642609	653149	0.004221584	0.641462802	0.014429388	0.163439791	NBPF6	NBPF member 6
0.805219778	0.081343238	-0.099413067	0.180756305	55119	0.020465696	0.800144777	0.729612003	0.675482163	PRPF38B	pre-mRNA processing factor 38B
-1.502420372	0.429168081	0.040816725	0.388351356	163479	0.003938247	0.357100496	0.921049236	0.53181802	FNDC7	fibronectin type III domain containing 7
-1.957228362	-1.042974133	0.235917549	-1.278891682	6814	0.047096587	0.27076041	0.777091656	0.312789804	STXBP3	syntaxin binding protein 3
2.203088126	-2.032107281	0.720230176	-2.752337457	642864	0.051311238	0.070071851	0.455096802	0.067675664	SPATA42	spermatogenesis associated 42
3.270131221	-1.664013922	0.429469857	-2.093483779	23155	0.002925961	0.096840294	0.619232596	0.117795053	CLCC1	chloride channel CLIC like 1
0.26688426	-0.036758464	-0.932034086	0.895275622	22911	0.785187201	0.970022342	0.294364262	0.497937528	WDR47	WD repeat domain 47
0.565788624	0.106491889	-0.755591076	0.862082965	127003	0.409694948	0.875525316	0.223701852	0.350459761	C1orf194	chromosome 1 open reading frame 194
2.303787281	0.408354452	-0.976557134	1.384911585	57535	0.001568035	0.517403928	0.094537572	0.1124791	ELAPOR1	endosome-lysosome associated apoptosis and autophagy regulator 1
-3.885476464	-2.16E-15	-2.334649766	2.334649766	6301	0.000299959	1	0.007655079	0.060548835	SARS1	seryl-tRNA synthetase 1
-0.801113914	0.626251554	-0.029845989	0.656097543	1952	0.403333752	0.5119474	0.971952212	0.607715977	CELSR2	cadherin EGF LAG seven-pass G-type receptor 2
1.130865453	-0.254604383	1.11E-16	-0.254604383	84722	0.228518938	0.782126647	1	0.836612993	PSRC1	proline and serine rich coiled-coil 1
0.110616452	-0.057730039	-0.280339682	0.222609643	284612	0.404210066	0.661026824	0.02638351	0.216397082	SYPL2	synaptophysin like 2
1.178317894	-0.214427748	-0.087087823	-0.127339925	284613	0.011661493	0.615372247	0.81902794	0.82350571	CYB561D1	cytochrome b561 family member D1
0.581490202	0.283669583	0.089031577	0.194638006	57463	0.291366267	0.602349731	0.854441185	0.789291755	AMIGO1	adhesion molecule with Ig like domain 1
-2.104889269	-2.00E-15	0.100307216	-0.100307216	2948	0.070782774	1	0.919594026	0.946341114	GSTM4	glutathione S-transferase mu 4
-1.829378496	-0.090788632	0.437908259	-0.52869689	2946	0.00735137	0.882385158	0.428987071	0.523079896	GSTM2	glutathione S-transferase mu 2
-1.81291165	-0.805993355	-0.167070382	-0.638922973	2944	0.075820194	0.413069477	0.848190462	0.626509191	GSTM1	glutathione S-transferase mu 1
-0.143728031	1.019213195	1.052473221	-0.033260026	10542	0.875091117	0.273105116	0.208293765	0.978361854	LAMTOR5	late endosomal/lysosomal adaptor	MAPK and MTOR activator 5
-0.631610938	1.689333706	-0.39740785	2.086741556	3737	0.535853379	0.108729029	0.662314366	0.137613593	KCNA2	potassium voltage-gated channel subfamily A member 2
0.429766178	-0.186220955	-0.019141703	-0.167079252	963	0.22226579	0.590487427	0.950484771	0.718326942	CD53	CD53 molecule
0.692159246	-0.558310528	-0.827594315	0.269283787	10390	0.230496073	0.330009869	0.114466454	0.72306142	CEPT1	choline/ethanolamine phosphotransferase 1
2.500145577	-0.490470356	1.391060951	-1.881531307	3752	0.008248887	0.567304666	0.08124342	0.113085524	KCND3	potassium voltage-gated channel subfamily D member 3
0.370368985	-0.378895252	-1.296752778	0.917857526	643355	0.6741809	0.667163111	0.111745533	0.440172075	LINC01750	long intergenic non-protein coding RNA 1750
0.683249207	0.311024246	0.385523416	-0.07449917	55917	0.524396783	0.770959372	0.686952188	0.958499905	CTTNBP2NL	CTTNBP2 N-terminal like
0.969327168	-0.473990351	-0.564392319	0.090401969	54879	0.244594305	0.563641756	0.44371837	0.934269488	ST7L	suppression of tumorigenicity 7 like
1.028836076	0.474024068	0.933810917	-0.459786848	26191	0.162228764	0.510345841	0.156447828	0.633119602	PTPN22	protein tyrosine phosphatase non-receptor type 22
0.117016748	0.730456357	0.031272684	0.699183672	440603	0.850246689	0.247431658	0.9549915	0.404892581	BCL2L15	BCL2 like 15
0.897291151	-2.766236482	-0.640897697	-2.125338784	204851	0.329274581	0.006340081	0.433693229	0.09369393	HIPK1	homeodomain interacting protein kinase 1
-2.421205489	1.183514949	-1.157961307	2.341476255	4808	0.008621801	0.16657232	0.132222536	0.047667521	NHLH2	nescient helix-loop-helix 2
-1.038247958	-0.528702823	-2.193950113	1.66524729	55356	0.371361377	0.646169906	0.044072161	0.287536383	SLC22A15	solute carrier family 22 member 15
-2.269003284	1.15387991	0.458506566	0.695373344	126868	0.019567174	0.208640404	0.56946385	0.565237687	MAB21L3	mab-21 like 3
1.315251507	-1.379683717	-0.072023114	-1.307660603	476	0.200855767	0.180658986	0.936094035	0.338141975	ATP1A1	ATPase Na+/K+ transporting subunit alpha 1
0.970443715	0.034005517	-0.384786012	0.418791529	84852	0.035966716	0.937528125	0.328048598	0.4750713	ATP1A1-AS1	ATP1A1 antisense RNA 1
1.084802833	-0.690014217	0.047618728	-0.737632945	965	0.348370972	0.547866671	0.962825525	0.631408733	CD58	CD58 molecule
0.498416145	-0.192637697	-0.980832263	0.788194567	3321	0.640984784	0.856593046	0.310558757	0.583010284	IGSF3	immunoglobulin superfamily member 3
0.03529313	-0.023278858	-0.454144048	0.43086519	5738	0.965675362	0.977355658	0.53806169	0.695998637	PTGFRN	prostaglandin F2 receptor inhibitor
3.53616162	-1.641736538	2.78E-16	-1.641736538	8458	0.001100605	0.088160846	1	0.195613672	TTF2	transcription termination factor 2
2.303238809	0.085899882	-1.11E-16	0.085899882	10352	0.008935181	0.914088814	1	0.935905672	WARS2	tryptophanyl tRNA synthetase 2	mitochondrial
1.712477235	-0.275188045	0.513636369	-0.788824413	51179	6.12E-05	0.413765814	0.097968101	0.090798316	HAO2	hydroxyacid oxidase 2
2.300624065	-0.195014037	1.006959735	-1.201973772	3284	0.00509688	0.789821969	0.135852666	0.229951605	HSD3B2	hydroxy-delta-5-steroid dehydrogenase	3 beta- and steroid delta-isomerase 2
1.166063521	0.57434662	0.873786545	-0.299439925	90874	0.070794668	0.35655976	0.124987406	0.717354476	ZNF697	zinc finger protein 697
0.157928616	-0.331003891	-1.389273904	1.058270013	11085	0.872353675	0.736624576	0.126480955	0.426325862	ADAM30	ADAM metallopeptidase domain 30
3.315560335	-1.41468753	1.160387422	-2.575074952	4853	0.001737835	0.133981048	0.167244268	0.047352008	NOTCH2	notch receptor 2
0.17397481	-1.06224706	0.02383712	-1.08608418	9659	0.835471772	0.21462636	0.974603997	0.339891789	PDE4DIP	phosphodiesterase 4D interacting protein
0.448193359	-0.010696724	0.450130732	-0.460827456	9554	0.51128689	0.987414882	0.461510999	0.613797957	SEC22B	SEC22 homolog B	vesicle trafficking protein
1.169796674	-0.10974979	-2.249189346	2.139439556	148738	0.145557173	0.888056827	0.004279979	0.052773577	HJV	hemojuvelin BMP co-receptor
0.931097784	-0.429157509	-0.465822818	0.036665309	10401	0.33800776	0.655444049	0.588662169	0.977266708	PIAS3	protein inhibitor of activated STAT 3
-2.178375505	0.888713405	-2.178375505	3.06708891	27246	0.037311372	0.370866327	0.021691307	0.029799318	RNF115	ring finger protein 115
-0.925130211	2.523727959	0.598939429	1.924788529	5174	0.320754897	0.012270797	0.469364128	0.130807399	PDZK1	PDZ domain containing 1
0.148169574	0.268457198	-0.31016101	0.578618208	653519	0.732769043	0.537697483	0.427646852	0.326215077	GPR89A	G protein-coupled receptor 89A
-0.366635662	0.14200862	-0.567065385	0.709074005	728932	0.242544348	0.645323336	0.051202698	0.098654553	NA	NA
0.27128757	-0.05164099	-0.497636578	0.445995588	728939	0.304117375	0.842647731	0.043762684	0.211298512	NA	NA
0.069670991	-1.403546255	0.120090925	-1.52363718	200030	0.942057653	0.155007419	0.888625828	0.245248464	NBPF11	NBPF member 11
-2.969436037	0.570828686	0.056712378	0.514116308	100289211	0.005722336	0.553806622	0.947303403	0.690221901	LINC00624	long intergenic non-protein coding RNA 624
-1.26063814	1.4506145	0.294779369	1.155835131	607	0.111258457	0.069918452	0.666596864	0.26730056	BCL9	BCL9 transcription coactivator
0.333733379	0.694037257	-0.004316995	0.698354252	25832	0.728988729	0.473708179	0.995995109	0.58984162	NBPF14	NBPF member 14
0.830482924	0.434580879	0.698272052	-0.263691173	100288142	0.481485774	0.711192437	0.507807586	0.866808211	NBPF20	NBPF member 20
3.236597119	-0.264297119	0.673290578	-0.937587696	645166	0.003536351	0.787045491	0.444989138	0.477770472	LSP1P5	LSP1 pseudogene 5
1.281982406	0.291854478	-0.089397731	0.381252208	644634	0.195068686	0.76277269	0.917574552	0.768824505	LOC644634	uncharacterized LOC644634
0.244044151	-0.640427304	1.165911939	-1.806339243	126961	0.837622687	0.592024685	0.281432215	0.266440991	H3C14	H3 clustered histone 14
0.098946778	-1.768080214	-1.909116979	0.141036765	9900	0.916854703	0.074837779	0.034849651	0.911687533	SV2A	synaptic vesicle glycoprotein 2A
3.152528744	-0.224423924	-0.519711564	0.295287641	10903	4.09E-05	0.705322219	0.333090812	0.710727032	MTMR11	myotubularin related protein 11
4.280250886	0.042255851	1.128306295	-1.086050444	56957	4.17E-09	0.918035743	0.006019014	0.061027405	OTUD7B	OTU deubiquitinase 7B
-0.631227479	0.279398499	-1.297041011	1.576439511	11311	0.492383223	0.759961428	0.124894954	0.208556607	VPS45	vacuolar protein sorting 45 homolog
-0.77822127	1.532858159	0.592303227	0.940554932	51177	0.348789456	0.074378549	0.423699119	0.397547895	PLEKHO1	pleckstrin homology domain containing O1
-0.437618672	0.6794719	-0.532116012	1.211587912	23632	0.279429397	0.100530161	0.146916788	0.033616095	CA14	carbonic anhydrase 14
0.092055386	0.132098692	-0.178338176	0.310436867	54460	0.606148794	0.461182193	0.270665447	0.203779108	MRPS21	mitochondrial ribosomal protein S21
0.729406034	-1.750869528	0.482501621	-2.23337115	9129	0.28048999	0.015648392	0.421295544	0.020621433	PRPF3	pre-mRNA processing factor 3
0.434610413	-0.106404974	0.166919942	-0.273324916	23248	0.423168016	0.843201115	0.72895467	0.70532153	RPRD2	regulation of nuclear pre-mRNA domain containing 2
0.546111258	-0.166306966	0.106830887	-0.273137853	80222	0.113283996	0.618230232	0.719942123	0.542528861	TARS2	threonyl-tRNA synthetase 2	mitochondrial
1.09400401	-0.356405284	-0.709563546	0.353158262	4170	0.231099251	0.691072812	0.380590557	0.768904785	MCL1	MCL1 apoptosis regulator	BCL2 family member
1.529711356	-0.888463148	1.259630388	-2.148093536	2029	0.056072746	0.250858712	0.076366638	0.046549502	ENSA	endosulfine alpha
-0.718841043	0.569105371	-1.54080886	2.109914231	55204	0.468383285	0.564831088	0.092870668	0.122578983	GOLPH3L	golgi phosphoprotein 3 like
-1.538551131	-2.00E-15	0.730414175	-0.730414175	84072	0.085109681	1	0.346169246	0.527081858	HORMAD1	HORMA domain containing 1
0.896118734	0.477320112	0.046306809	0.431013303	1520	0.202277564	0.489825424	0.939885247	0.640832578	CTSS	cathepsin S
-0.820429338	0.73833448	-0.106568796	0.844903276	405	0.242799684	0.291432506	0.86270776	0.366150946	ARNT	aryl hydrocarbon receptor nuclear translocator
-0.737931121	-0.934474278	-0.091582614	-0.842891664	29956	0.391242497	0.280590733	0.904319811	0.464143692	CERS2	ceramide synthase 2
-0.264081008	-0.267360598	0.006633451	-0.273994048	8416	0.207846849	0.202505148	0.971129221	0.325686516	ANXA9	annexin A9
-0.571950414	-0.366087584	0.274561453	-0.640649037	55793	0.421305582	0.604782581	0.663958926	0.500785693	MINDY1	MINDY lysine 48 deubiquitinase 1
0.086986941	-0.10921945	-0.333111544	0.223892094	58497	0.854248614	0.817635789	0.435377843	0.724866693	PRUNE1	prune exopolyphosphatase 1
0.21593487	-0.340855609	0.7170812	-1.057936809	149428	0.778052277	0.656924494	0.302207849	0.309989901	BNIPL	BCL2 interacting protein like
-0.287535296	-0.670129283	-1.732060189	1.061930905	56882	0.705394357	0.382529655	0.018684618	0.304388019	CDC42SE1	CDC42 small effector 1
-0.62211309	0.750384953	0.490523666	0.259861286	126626	0.370555426	0.282574597	0.428727077	0.778171144	GABPB2	GA binding protein transcription factor subunit beta 2
2.556596849	-0.307442614	1.034443425	-1.34188604	10500	0.023448899	0.769137044	0.277130493	0.345260854	SEMA6C	semaphorin 6C
1.352451168	-0.219468526	0.236732588	-0.456201115	79626	0.177671186	0.822440168	0.786742731	0.72834066	TNFAIP8L2	TNF alpha induced protein 8 like 2
0.463843839	0.61604753	0.969968746	-0.353921216	388695	0.578504994	0.462091478	0.202522757	0.751310895	LYSMD1	LysM domain containing 1
0.214661755	0.515897786	0.363453909	0.152443878	29765	0.813180417	0.571524975	0.655278701	0.900393705	TMOD4	tropomodulin 4
0.817068431	0.24163739	0.82082201	-0.57918462	8394	0.431795592	0.81469136	0.378352714	0.675940096	PIP5K1A	phosphatidylinositol-4-phosphate 5-kinase type 1 alpha
0.409048961	0.145002028	0.664528777	-0.519526749	5710	0.72871414	0.902000665	0.530335552	0.742611677	PSMD4	proteasome 26S subunit	non-ATPase 4
0.076766097	0.128401014	-0.188289599	0.316690612	57592	0.800065652	0.672357128	0.489939505	0.439641713	ZNF687	zinc finger protein 687
-0.282965455	0.239143075	-0.109726096	0.348869171	5298	0.123266605	0.188544112	0.49212248	0.154576413	PI4KB	phosphatidylinositol 4-kinase beta
0.942200601	-0.158861264	-0.092979975	-0.065881289	5993	0.006777563	0.612062896	0.739471064	0.875022617	RFX5	regulatory factor X5
-0.389509459	-0.05022369	-0.454395817	0.404172127	8991	0.202815401	0.866547668	0.101909114	0.320169326	SELENBP1	selenium binding protein 1
0.678160453	0.154166207	-0.002113433	0.156279639	23126	0.001217375	0.394279238	0.989473116	0.517939434	POGZ	pogo transposable element derived with ZNF domain
1.370509836	-0.658467875	0.783541891	-1.442009766	100505516	0.193115728	0.524089386	0.398780085	0.302983137	NA	NA
1.002157208	-1.637599865	-0.135812618	-1.501787247	81609	0.101128116	0.011294833	0.7963712	0.06954754	SNX27	sorting nexin 27
0.440934677	-1.1957206	-0.069140961	-1.126579639	284485	0.575333079	0.139290458	0.921421182	0.291599879	RIIAD1	regulatory subunit of type II PKA R-subunit domain containing 1
1.074901903	-0.761806554	0.30993633	-1.071742884	11022	0.075344017	0.197582109	0.550336936	0.177658398	TDRKH	tudor and KH domain containing
-2.132192193	0.533045608	0.155496388	0.37754922	339398	0.012257096	0.494991727	0.822840385	0.717358523	LINGO4	leucine rich repeat and Ig domain containing 4
-2.386335098	0.823625049	-0.710014456	1.533639505	6097	0.006681314	0.30376986	0.321090964	0.159075249	RORC	RAR related orphan receptor C
-0.548491745	0.147228971	0.988140375	-0.840911404	6273	0.593440102	0.885621849	0.288111783	0.542326714	S100A2	S100 calcium binding protein A2
0.506685635	-0.055700666	-0.332571706	0.27687104	26097	0.568157177	0.949737639	0.674664542	0.81546936	CHTOP	chromatin target of PRMT1
-0.002120398	0.725317651	-0.144197766	0.869515417	23557	0.995614386	0.072804456	0.676770682	0.105798913	SNAPIN	SNAP associated protein
0.656383187	-0.354401414	0.217898744	-0.572300157	3608	0.03406131	0.231261484	0.405523756	0.153238205	ILF2	interleukin enhancer binding factor 2
-0.131130184	0.118410282	-0.16474727	0.283157552	4881	0.457500931	0.501664732	0.300303091	0.237490861	NPR1	natriuretic peptide receptor 1
1.083677504	0.38936943	0.942501002	-0.553131572	343052	0.260210359	0.68106346	0.273140012	0.663512342	LOC343052	immunoglobulin superfamily DCC subclass member 3 pseudogene
-1.592883797	0.145706105	-0.49557844	0.641284544	200186	0.039211614	0.841002244	0.449030497	0.512829645	CRTC2	CREB regulated transcription coactivator 2
-0.264806082	0.230300046	0.020751366	0.20954868	27173	0.254909551	0.31994512	0.919059247	0.496712167	SLC39A1	solute carrier family 39 member 1
-0.112047789	-0.084058245	0.309366752	-0.393424998	148327	0.716994357	0.785502423	0.270640684	0.348012794	CREB3L4	cAMP responsive element binding protein 3 like 4
0.542719977	0.059627897	0.254271642	-0.194643745	10899	0.165634966	0.875589316	0.458800176	0.703743494	JTB	jumping translocation breakpoint
0.521970819	-0.103249321	-0.857569678	0.754320358	5872	0.258961152	0.820211942	0.046272386	0.225330135	RAB13	RAB13	member RAS oncogene family
-1.507640433	1.513127405	0.104362398	1.408765007	6232	0.169263401	0.167797922	0.912952911	0.331729019	RPS27	ribosomal protein S27
0.322180759	-0.277135642	0.111177419	-0.388313061	91181	0.34481473	0.414903842	0.712521987	0.394913372	NUP210L	nucleoporin 210 like
0.02993901	-1.516642054	-1.192418992	-0.324223062	7170	0.977416138	0.163244828	0.217515557	0.819388354	TPM3	tropomyosin 3
0.273564387	-0.384537445	-0.832516767	0.447979321	388701	0.492104441	0.337357378	0.028314841	0.403294922	C1orf189	chromosome 1 open reading frame 189
0.463982763	-2.033857422	-0.798779199	-1.235078223	25912	0.612084732	0.036395551	0.333764041	0.319485747	C1orf43	chromosome 1 open reading frame 43
0.078313667	0.166586897	-0.361471234	0.528058131	9898	0.674232736	0.375437887	0.040803221	0.045730181	UBAP2L	ubiquitin associated protein 2 like
0.30712362	0.170923003	-0.524825911	0.695748915	10456	0.563649833	0.747136095	0.275859728	0.333758745	HAX1	HCLS1 associated protein X-1
1.26349949	-1.014842805	0.557693128	-1.572535934	3570	0.215648367	0.31625878	0.534426511	0.249297076	IL6R	interleukin 6 receptor
-1.84462937	1.704465647	-0.166235043	1.870700689	126669	0.032110374	0.045713409	0.817479989	0.096044689	SHE	Src homology 2 domain containing E
0.313174575	-0.003349171	0.081320964	-0.084670135	1141	0.114629853	0.986042876	0.635948488	0.74206118	CHRNB2	cholinergic receptor nicotinic beta 2 subunit
-0.032106114	0.35961492	-0.032405993	0.392020913	103	0.916361555	0.248476446	0.905667378	0.345313703	ADAR	adenosine deaminase RNA specific
-1.274902226	-1.55E-15	-0.006906496	0.006906496	57326	0.168528074	1	0.993160681	0.995440421	PBXIP1	PBX homeobox interacting protein 1
0.978084341	1.029479598	0.802261957	0.227217641	90780	0.305820209	0.281868021	0.346547724	0.857205249	PYGO2	pygopus family PHD finger 2
0.048259591	0.715306604	1.146976954	-0.43167035	6464	0.952792861	0.385374565	0.128209391	0.69370722	SHC1	SHC adaptor protein 1
0.435550022	-0.375751411	1.043843903	-1.419595314	1163	0.537137834	0.593924739	0.109181791	0.143870157	CKS1B	CDC28 protein kinase regulatory subunit 1B
0.682954824	-1.374977242	-0.777061163	-0.597916078	100423020	0.483681221	0.167166204	0.374993548	0.646315429	MIR4258	microRNA 4258
0.169576554	-0.234549727	0.041877681	-0.276427408	80308	0.260936411	0.125865449	0.752264925	0.175552895	FLAD1	flavin adenine dinucleotide synthetase 1
-0.172419739	-0.148280611	0.176673425	-0.324954036	55891	0.274045712	0.344755832	0.212555198	0.130469534	LENEP	lens epithelial protein
0.088057188	0.045403327	-0.152293394	0.197696722	51043	0.617854415	0.796475835	0.339340192	0.406779197	ZBTB7B	zinc finger and BTB domain containing 7B
1.126886842	-0.445322637	0.989627575	-1.434950211	127579	0.103940212	0.506987959	0.109906291	0.121411935	DCST2	DC-STAMP domain containing 2
-0.315955489	0.388782961	-0.125114552	0.513897513	149095	0.335266819	0.238879196	0.666330281	0.245623359	DCST1	DC-STAMP domain containing 1
-0.182269172	-0.743986808	-0.33244225	-0.411544558	100505666	0.519738541	0.015353348	0.197328182	0.283747276	DCST1-AS1	DCST1 antisense RNA 1
-1.592063949	0.408571767	-1.347760898	1.756332665	8751	0.075729824	0.63431556	0.09131717	0.138569983	ADAM15	ADAM metallopeptidase domain 15
1.156193044	-0.043813185	0.230765487	-0.274578673	1944	1.32E-06	0.790567748	0.129962644	0.224154057	EFNA3	ephrin A3
-0.23798657	0.649556596	-0.058765954	0.70832255	7059	0.424729204	0.038863432	0.824120013	0.086806195	THBS3	thrombospondin 3
0.077866226	0.417126454	0.288448244	0.128678211	100129268	0.723111057	0.069906403	0.153496731	0.66283229	NA	NA
-2.257447666	1.461233109	0.34178734	1.119445769	4580	0.021383733	0.120026486	0.674474153	0.363580115	MTX1	metaxin 1
-1.328189707	0.826599861	0.326619518	0.499980343	2630	0.196191803	0.414394984	0.716339125	0.710800577	GBAP1	glucosylceramidase beta pseudogene 1
-0.501010865	0.649138998	0.496167599	0.152971399	2629	0.364966627	0.244137831	0.317083673	0.834843735	GBA	glucosylceramidase beta
1.025403948	-0.45368985	-0.314025357	-0.139664493	10712	0.305874201	0.646558663	0.722380069	0.915966368	FAM189B	family with sequence similarity 189 member B
1.293428693	0.328107385	0.359926486	-0.031819101	10067	0.141681369	0.701103223	0.638173439	0.977819322	SCAMP3	secretory carrier membrane protein 3
0.556509084	-0.308874131	-0.733473675	0.424599545	1196	0.494878328	0.703503242	0.318217788	0.696592203	CLK2	CDC like kinase 2
0.831788577	-0.973027591	0.0013484	-0.974375991	55870	0.047196958	0.022703808	0.99696008	0.079269204	ASH1L	ASH1 like histone lysine methyltransferase
-0.10210068	0.936304778	-0.633094348	1.569399126	55249	0.924303023	0.388601093	0.512639067	0.284236332	YY1AP1	YY1 associated protein 1
-1.807245784	1.097794504	0.264709246	0.833085258	7818	0.033747972	0.17951358	0.710870782	0.439751768	DAP3	death associated protein 3
0.060159844	-0.063860267	-0.006350652	-0.057509615	100129405	0.873533444	0.865832233	0.985006491	0.909686818	MSTO2P	misato family member 2	pseudogene
0.444406408	0.249680086	0.157811583	0.091868503	54856	0.041005761	0.231897322	0.393421123	0.73825344	GON4L	gon-4 like
1.057914508	-0.937575447	-1.081165898	0.143590452	23208	0.132469282	0.179487471	0.088575361	0.875068644	SYT11	synaptotagmin 11
5.295742735	0.21855529	0.720883421	-0.502328131	6016	8.11E-06	0.801502665	0.359260514	0.667244271	RIT1	Ras like without CAAX 1
1.747190091	-0.557264022	-0.714760063	0.15749604	22889	0.007431811	0.348458442	0.184385964	0.841550459	KHDC4	KH domain containing 4	pre-mRNA splicing factor
0.941315039	0.11469376	0.637784512	-0.523090752	9181	0.002795574	0.677934905	0.01727241	0.168548246	ARHGEF2	Rho/Rac guanine nucleotide exchange factor 2
-0.486602898	-1.055699002	0.190643234	-1.246342237	6746	0.615427875	0.282066976	0.825338265	0.342084006	SSR2	signal sequence receptor subunit 2
1.291828949	0.065579046	0.055402509	0.010176536	56893	4.29E-07	0.699593736	0.715446137	0.964326137	UBQLN4	ubiquilin 4
0.100775542	0.303216785	0.63590307	-0.332686286	57111	0.867323922	0.616341559	0.24747909	0.681631001	RAB25	RAB25	member RAS oncogene family
-0.112857758	-0.479637104	-0.09252172	-0.387115384	92312	0.673440715	0.085440168	0.699178884	0.287898051	MEX3A	mex-3 RNA binding family member A
1.566853819	-0.75213227	0.422885456	-1.175017727	4000	0.137089673	0.46461801	0.644213446	0.395760188	LMNA	lamin A/C
0.993886181	0.117444372	0.321362689	-0.203918317	64218	7.05E-07	0.39029208	0.014934029	0.269559596	SEMA4A	semaphorin 4A
0.345057649	0.873954287	-0.41851988	1.292474167	11243	0.712142342	0.355017303	0.617395578	0.309211333	PMF1	polyamine modulated factor 1
0.797306193	0.285870059	0.508653204	-0.222783145	632	0.039000208	0.434885101	0.129592157	0.648239851	BGLAP	bone gamma-carboxyglutamate protein
-1.38570801	-0.646850203	-0.586144886	-0.060705317	79957	0.171773329	0.514792435	0.509364408	0.963435841	PAQR6	progestin and adipoQ receptor family member 6
0.636161444	-0.364720236	0.14925302	-0.513973256	23381	0.026187572	0.181626254	0.532862603	0.161667183	SMG5	SMG5 nonsense mediated mRNA decay factor
0.101503688	0.229847278	0.144029481	0.085817798	84283	0.77630082	0.521926739	0.652718694	0.85779313	TMEM79	transmembrane protein 79
1.253595441	-0.895337205	-0.501741388	-0.393595817	112770	0.180471375	0.332781439	0.54068259	0.748062354	GLMP	glycosylated lysosomal membrane protein
0.250765929	-0.415530882	0.388214064	-0.803744946	391104	0.725141973	0.561361179	0.544234443	0.404799665	VHLL	VHL like
0.410592534	-0.448529375	0.033178072	-0.481707447	7203	0.223773573	0.185603142	0.910614436	0.28504994	CCT3	chaperonin containing TCP1 subunit 3
-0.741240098	1.645281172	0.363320847	1.281960326	128229	0.441376199	0.097701446	0.671266584	0.323659033	TSACC	TSSK6 activating cochaperone
-0.714933406	0.227787233	0.081076723	0.14671051	128239	0.042884827	0.496206038	0.785384363	0.742653378	IQGAP3	IQ motif containing GTPase activating protein 3
-0.093368032	-0.141561936	0.04475753	-0.186319466	164118	0.791053857	0.688291617	0.887003057	0.693882141	TTC24	tetratricopeptide repeat domain 24
0.054446598	-0.233348294	-0.332603807	0.099255514	128240	0.9101039	0.629540242	0.444380966	0.878089026	NAXE	NAD(P)HX epimerase
1.031318249	-0.652066907	-0.291744122	-0.360322785	54865	0.313991779	0.520760736	0.746953601	0.790395244	GPATCH4	G-patch domain containing 4
-0.236217478	-0.029151161	-0.016837373	-0.012313788	60484	0.153951669	0.856274364	0.906866404	0.954506247	HAPLN2	hyaluronan and proteoglycan link protein 2
-1.022649387	0.062450527	0.068462124	-0.006011597	10763	1.04E-05	0.715804193	0.655739289	0.979120604	NES	nestin
5.058439156	-0.174809154	1.499735408	-1.674544562	1382	8.83E-06	0.834345163	0.056937039	0.147246981	CRABP2	cellular retinoic acid binding protein 2
-0.099553508	0.028537996	0.32168326	-0.293145264	51093	0.925065953	0.978487841	0.734407693	0.836534465	RRNAD1	ribosomal RNA adenine dimethylase domain containing 1
0.412809291	0.012994279	2.040817836	-2.027823557	79590	0.677384259	0.989525358	0.031267182	0.139046525	MRPL24	mitochondrial ribosomal protein L24
-0.273851967	0.379597559	-0.268279615	0.647877175	3068	0.594587069	0.462352384	0.560269574	0.352060299	HDGF	heparin binding growth factor
-0.595953838	0.024443863	0.141429242	-0.116985379	5546	0.01283696	0.910971772	0.472708937	0.690614067	PRCC	proline rich mitotic checkpoint control factor
0.195404821	-0.223525587	-0.634515671	0.410990084	9047	0.682598012	0.64019683	0.148782167	0.52292632	SH2D2A	SH2 domain containing 2A
-1.068893057	-1.67E-15	0.804018867	-0.804018867	3645	0.223589448	1	0.303112061	0.488739856	INSRR	insulin receptor related receptor
-0.595752819	-1.67E-15	2.256949163	-2.256949163	149499	0.494423452	1	0.008543392	0.064597429	LRRC71	leucine rich repeat containing 71
-1.933432823	0.952751642	0.260795925	0.691955717	9826	5.79E-05	0.01901381	0.440325319	0.179833199	ARHGEF11	Rho guanine nucleotide exchange factor 11
0.69282894	-0.140496629	0.17641074	-0.316907369	55243	0.565154143	0.90672007	0.869365495	0.843881194	KIRREL1	kirre like nephrin family adhesion molecule 1
2.494243169	-0.952346131	0	-0.952346131	9447	0.009004428	0.278042193	1	0.415336907	AIM2	absent in melanoma 2
0.53738598	-1.724465852	0.216289439	-1.940755292	89886	0.577533198	0.085481053	0.80140207	0.144238404	SLAMF9	SLAM family member 9
2.00812386	-0.379590625	0.007719145	-0.387309771	477	6.63E-05	0.341495053	0.982519473	0.467011076	ATP1A2	ATPase Na+/K+ transporting subunit alpha 2
1.275367858	0.484701815	-0.047252758	0.531954574	50717	0.012143361	0.302966757	0.909249117	0.397083815	DCAF8	DDB1 and CUL4 associated factor 8
-0.669591649	1.20355636	0.378009668	0.825546692	100287049	0.326508729	0.086627532	0.53234338	0.366226291	LOC100287049	uncharacterized LOC100287049
2.086597514	-0.663832483	-0.38477289	-0.279059592	5824	0.019000868	0.422719076	0.6014482	0.80003426	PEX19	peroxisomal biogenesis factor 19
0.584062433	0.374903355	0.113197845	0.26170551	1314	0.033127591	0.155724364	0.62292147	0.450664441	COPA	COPI coat complex subunit alpha
1.62952186	0.5586008	0.349804487	0.208796314	23385	0.011586296	0.347787708	0.508245543	0.791274993	NCSTN	nicastrin
1.678592381	-0.175657752	0.300446454	-0.476104206	257106	6.30E-06	0.517551009	0.22302098	0.199062908	ARHGAP30	Rho GTPase activating protein 30
0.64080997	0.141287195	-0.504353467	0.645640662	81607	0.024211043	0.593864656	0.044026279	0.081046814	NECTIN4	nectin cell adhesion molecule 4
0.935857048	0.021439533	-0.427698212	0.449137745	9191	7.87E-05	0.908477882	0.018169239	0.08548215	DEDD	death effector domain containing
0.280328851	-0.150614526	-0.525810836	0.375196311	51506	0.676039005	0.822045251	0.384838855	0.676770151	UFC1	ubiquitin-fold modifier conjugating enzyme 1
-0.949133825	1.317566964	-0.240499173	1.558066136	27005	0.239294338	0.108425114	0.734200102	0.153797944	USP21	ubiquitin specific peptidase 21
-0.841262257	0.803016682	-0.257675427	1.060692109	5498	0.395593667	0.417001824	0.769069108	0.4241129	PPOX	protoporphyrinogen oxidase
0.900497189	-0.994663253	0.74111923	-1.735782483	8703	0.368420654	0.321683419	0.407061426	0.201627566	B4GALT3	beta-1	4-galactosyltransferase 3
0.247760637	0.309219038	-0.208344381	0.517563418	9507	0.323757038	0.22160502	0.352781901	0.131656054	ADAMTS4	ADAM metallopeptidase with thrombospondin type 1 motif 4
0.485982053	0.013311707	-0.33257093	0.345882637	4720	0.124096295	0.965229448	0.232916758	0.40325878	NDUFS2	NADH:ubiquinone oxidoreductase core subunit S2
0.570355464	-0.711991581	-0.429442464	-0.282549117	9970	0.570276893	0.479692053	0.632301243	0.833326049	NR1I3	nuclear receptor subfamily 1 group I member 3
0.35666086	-0.110639681	1.241217314	-1.351856995	654790	0.743387426	0.918998805	0.212272004	0.360098149	PCP4L1	Purkinje cell protein 4 like 1
-0.76229826	0.271427375	-0.956595135	1.22802251	100505703	0.334525374	0.728097936	0.181160083	0.249275068	NA	NA
1.854948788	0.249493212	0	0.249493212	2214	0.031572214	0.7573199	1	0.817736813	FCGR3A	Fc fragment of IgG receptor IIIa
0.734237813	-0.260847413	0.751805328	-1.012652741	11266	0.503040035	0.810897941	0.444173227	0.491321746	DUSP12	dual specificity phosphatase 12
0.792191051	0.119593263	0.311404826	-0.191811563	22926	0.134983969	0.815836082	0.500223078	0.780757298	ATF6	activating transcription factor 6
2.694235377	-0.694405922	-0.410257197	-0.284148726	25903	0.007820021	0.450178492	0.61631293	0.816516823	OLFML2B	olfactomedin like 2B
1.869476882	-0.202558229	0.320765826	-0.523324055	127933	1.68E-08	0.309526031	0.080664753	0.059319237	UHMK1	U2AF homology motif kinase 1
4.212300029	0.688874041	0	0.688874041	51478	2.49E-05	0.369058435	1	0.500986581	HSD17B7	hydroxysteroid 17-beta dehydrogenase 7
1.39108754	-0.412944648	0.250954233	-0.66389888	83540	0.211929553	0.70526945	0.796975311	0.650676811	NUF2	NUF2 component of NDC80 kinetochore complex
-1.565604045	-1.741528714	0.424660621	-2.166189335	5087	0.075911839	0.050604336	0.574802399	0.067923186	PBX1	PBX homeobox 1
-0.931705563	0.301482239	-0.479715383	0.781197621	223	0.007945595	0.346505937	0.102707489	0.078360231	ALDH9A1	aldehyde dehydrogenase 9 family member A1
0.016294642	-0.015596159	-0.089275153	0.073678994	54499	0.969634035	0.970935058	0.81575838	0.897936269	TMCO1	transmembrane and coiled-coil domains 1
0.242397739	0.06059216	-0.53129822	0.59189038	100147773	0.41523274	0.837191895	0.056000927	0.14650539	TMCO1-AS1	TMCO1 antisense RNA 1
1.233142291	-0.18853554	0.37452255	-0.563058089	100505860	0.231259008	0.851845031	0.678886183	0.678202001	NA	NA
1.378575924	0.207839984	0.560735861	-0.352895877	387597	0.177691726	0.834838389	0.531464441	0.791957341	ILDR2	immunoglobulin like domain containing receptor 2
-1.772430375	2.060197911	0.205077476	1.855120435	5451	0.114883431	0.070103061	0.832642103	0.212459143	POU2F1	POU class 2 homeobox 1
-0.33332742	-0.550600242	-0.934034736	0.383434494	9019	0.755572082	0.607959709	0.335223842	0.789463268	MPZL1	myelin protein zero like 1
-0.512342215	0.509867325	-0.593412425	1.10327975	55811	0.654159325	0.655712971	0.562587525	0.47409695	ADCY10	adenylate cyclase 10
0.577409372	-0.251104588	-0.066556489	-0.1845481	55827	0.039383654	0.346571326	0.777793563	0.602911556	DCAF6	DDB1 and CUL4 associated factor 6
0.036761786	-0.69172677	-0.588381644	-0.103345126	23432	0.943838222	0.195690947	0.217474249	0.882678349	GPR161	G protein-coupled receptor 161
1.128229153	-0.992571796	0.159144988	-1.151716784	375035	0.051211842	0.082661414	0.745521698	0.129338405	SFT2D2	SFT2 domain containing 2
-0.470842703	0.288134569	-0.622508059	0.910642628	9095	0.193973928	0.419713999	0.061534556	0.067616945	TBX19	T-box transcription factor 19
1.152616709	0.812570433	1.375889757	-0.563319324	57821	0.183289231	0.342099487	0.081297269	0.620193787	CCDC181	coiled-coil domain containing 181
0.3081017	1.016284587	0.231944268	0.784340319	2153	0.75628802	0.312414054	0.793840622	0.557338916	F5	coagulation factor V
-0.145952173	0.258947439	-0.610805595	0.869753034	55732	0.863547599	0.760643407	0.425371138	0.448813389	C1orf112	chromosome 1 open reading frame 112
0.492989735	-1.658577638	-0.881114251	-0.777463386	57147	0.496778315	0.031508399	0.182754519	0.425562383	SCYL3	SCY1 like pseudokinase 3
0.579185941	0.001556055	-1.281713282	1.283269337	22920	0.391509495	0.998143644	0.04352668	0.164336241	KIFAP3	kinesin associated protein 3
0.853836781	-0.053105409	0.044072748	-0.097178157	23215	0.000383552	0.789274496	0.804126069	0.71571239	PRRC2C	proline rich coiled-coil 2C
-0.42802467	0.224237297	-0.017246025	0.241483322	8674	0.000238751	0.027637481	0.838951015	0.070326343	VAMP4	vesicle associated membrane protein 4
2.682296088	-1.141008423	0.244303051	-1.385311474	26052	0.006965418	0.211175331	0.759799695	0.255960866	DNM3	dynamin 3
2.476620493	0.451508804	1.508082697	-1.056573893	51430	0.008326672	0.595310873	0.058708765	0.358118302	SUCO	SUN domain containing ossification factor
5.545924748	-1.39844164	0	-1.39844164	100506023	9.20E-07	0.0820669	1	0.186633631	LOC100506023	uncharacterized LOC100506023
0.336902814	-0.716907268	-0.022458235	-0.694449033	9588	0.723578534	0.454510586	0.978933019	0.587769568	PRDX6	peroxiredoxin 6
3.042245881	-0.194269522	1.901689437	-2.095958959	284525	0.001893452	0.818793743	0.020428554	0.078040551	SLC9C2	solute carrier family 9 member C2 (putative)
0.425734239	-0.570381673	0.045420078	-0.61580175	27252	0.689417685	0.593023374	0.961893749	0.666682887	KLHL20	kelch like family member 20
3.262242954	-0.79243765	0.873498833	-1.665936483	91687	0.004890764	0.445638994	0.349288768	0.237552303	CENPL	centromere protein L
0.131424418	-0.12531971	-0.399728924	0.274409214	55157	0.750226975	0.761437915	0.28622082	0.621019111	DARS2	aspartyl-tRNA synthetase 2	mitochondrial
-0.354097742	0.086878605	0.470943909	-0.384065304	60674	0.478409546	0.860996452	0.29597523	0.565632096	GAS5	growth arrest specific 5
-1.119149696	-0.521289967	-0.385585642	-0.135704326	26770	0.267641346	0.600619471	0.664672874	0.918784877	SNORD79	small nucleolar RNA	C/D box 79
-0.126941899	-0.683736586	-0.735831451	0.052094864	84614	0.747718404	0.095636809	0.048579656	0.921520001	ZBTB37	zinc finger and BTB domain containing 37
0.293697883	0.012219493	-0.034094568	0.046314061	149041	0.377002285	0.970348905	0.907704493	0.916380665	RC3H1	ring finger and CCCH-type domains 1
0.035238796	-0.824570525	0.093113681	-0.917684206	9910	0.971829043	0.413116013	0.916920819	0.495919462	RABGAP1L	RAB GTPase activating protein 1 like
1.165317486	-0.985621985	0.062066252	-1.047688237	100506087	0.295176238	0.373827	0.949506478	0.4792141	NA	NA
1.998297233	0.361715388	1.150145498	-0.788430109	64326	0.033970466	0.6825518	0.156856979	0.508054537	COP1	COP1 E3 ubiquitin ligase
-1.959618381	-1.50E-15	-0.419976337	0.419976337	730102	0.0516821	1	0.623398285	0.74291995	CRYZL2P	crystallin zeta like 2	pseudogene
0.691216708	0.350965776	-0.159045658	0.510011434	9462	0.033170447	0.256541296	0.560037125	0.220534504	RASAL2	RAS protein activator like 2
-0.540273599	0.202063576	-1.560758925	1.762822501	55103	0.580288738	0.835547565	0.085727424	0.187764221	RALGPS2	Ral GEF with PH domain and SH3 binding motif 2
0.144324858	-0.245320664	-0.029038739	-0.216281925	9917	0.696756544	0.509438176	0.929998732	0.663523726	FAM20B	FAM20B glycosaminoglycan xylosylkinase
0.577904413	0.056804711	-0.126451379	0.183256091	64222	0.111593972	0.871156739	0.687041774	0.697057999	TOR3A	torsin family 3 member A
0.803503514	-0.088747115	-0.007076465	-0.08167065	27	2.55E-06	0.464387751	0.9475964	0.614339893	ABL2	ABL proto-oncogene 2	non-receptor tyrosine kinase
0.289536256	0.25563393	-0.551872854	0.807506784	6646	0.766915997	0.793493641	0.529431446	0.539467652	SOAT1	sterol O-acyltransferase 1
1.250411668	0.234829748	0.40287133	-0.168041582	126859	0.057218956	0.707119884	0.473484981	0.840939696	AXDND1	axonemal dynein light chain domain containing 1
0.475786397	-0.206269704	-0.523433892	0.317164188	163590	0.44631985	0.73958405	0.350921007	0.703373297	TOR1AIP2	torsin 1A interacting protein 2
1.345196188	0.100450294	0.169190013	-0.068739719	26092	0.146515134	0.911008448	0.833375585	0.95453315	TOR1AIP1	torsin 1A interacting protein 1
0.71235046	0.008112323	0.405066847	-0.396954523	9857	0.022188408	0.977559691	0.12885343	0.312063462	CEP350	centrosomal protein 350
1.335048703	0.092399119	-0.33061417	0.423013289	5768	0.000738033	0.781644761	0.27521164	0.34978706	QSOX1	quiescin sulfhydryl oxidase 1
1.157248171	0.08172908	0.493520085	-0.411791005	200058	0.285762448	0.938916574	0.606252482	0.773752005	NA	NA
0.379358142	1.23722755	0.070701796	1.166525753	89884	0.728442377	0.265212329	0.942231264	0.429518413	LHX4	LIM homeobox 4
-0.68132402	-0.086948801	0.066967101	-0.153915902	57710	0.049697376	0.791246792	0.819657841	0.727103686	KIAA1614	KIAA1614
0.083711762	0.386963097	-0.537514131	0.924477228	10228	0.905411508	0.584348542	0.398384507	0.334411688	STX6	syntaxin 6
0.12231943	-0.614517348	0.20819658	-0.822713927	3140	0.819180923	0.259161766	0.664167486	0.260136819	MR1	major histocompatibility complex	class I-related
-0.801771568	1.061123053	0.162501772	0.898621281	51278	0.484345787	0.357175274	0.873251482	0.558247105	IER5	immediate early response 5
-0.376337804	-0.238452929	-0.055132532	-0.183320398	388719	0.692444732	0.801847917	0.948232188	0.885586557	LINC00272	long intergenic non-protein coding RNA 272
3.288986239	-1.102585434	0.748740855	-1.851326289	284648	0.000935952	0.20122802	0.327144078	0.114227268	LINC01686	long intergenic non-protein coding RNA 1686
0.24017383	-0.294701069	-0.223621142	-0.071079927	1660	0.331460775	0.236505052	0.312565951	0.828194584	DHX9	DExH-box helicase 9
-0.335491879	0.162805263	-0.51730753	0.680112793	81626	0.762632779	0.88335966	0.603524733	0.648680703	SHCBP1L	SHC binding and spindle associated 1 like
1.75128531	-0.701744693	0.07377364	-0.775518333	3915	8.92E-07	0.008917747	0.734161075	0.026571831	LAMC1	laminin subunit gamma 1
-4.652710266	0.573890202	0.638971836	-0.065081634	23057	8.92E-06	0.459064753	0.358752576	0.949707165	NMNAT2	nicotinamide nucleotide adenylyltransferase 2
-0.342173234	-0.11831328	-0.125473193	0.007159913	9887	0.675813546	0.884777895	0.863591694	0.994783018	SMG7	SMG7 nonsense mediated mRNA decay factor
1.552784026	-0.803708946	-0.302414529	-0.501294417	4688	0.003064579	0.093499788	0.465730815	0.420958712	NCF2	neutrophil cytosolic factor 2
2.557042194	0.919630718	-0.075611335	0.995242053	23127	0.01403255	0.340503044	0.9292692	0.439912481	COLGALT2	collagen beta(1-O)galactosyltransferase 2
-1.069959903	0.70462456	-0.627760107	1.332384667	81563	0.313213692	0.50309223	0.504749354	0.348284703	C1orf21	chromosome 1 open reading frame 21
1.262422846	0.124372059	-0.263837905	0.388209964	80267	0.00019181	0.650456067	0.288902872	0.297908334	EDEM3	ER degradation enhancing alpha-mannosidase like protein 3
4.004763021	-0.180028637	-1.160440813	0.980412176	116496	0.001025632	0.862198737	0.220720995	0.483978434	NIBAN1	niban apoptosis regulator 1
0.375923799	-0.358797286	-1.07697295	0.718175664	81627	0.592031189	0.608883943	0.097681638	0.447313414	TRMT1L	tRNA methyltransferase 1 like
0.991268315	-0.133255525	-0.64944394	0.516188415	54823	0.174432301	0.851335313	0.313985157	0.589795452	SWT1	SWT1 RNA endoribonuclease homolog
2.263664381	-0.230456439	1.17658712	-1.407043559	100288079	0.025452281	0.806776938	0.173711892	0.273563325	GS1-279B7.1	microtubule associated protein 1 light chain 3 beta pseudogene
3.785364711	0.256038442	0.124210699	0.131827743	83872	0.000183115	0.754281785	0.865061484	0.904275582	HMCN1	hemicentin 1
0.869625889	-0.289325954	0.22692511	-0.516251065	7175	0.008485201	0.338235254	0.399622057	0.207221163	TPR	translocated promoter region	nuclear basket protein
0.631263251	0.046661788	-0.182668681	0.229330469	54953	0.041498929	0.872824648	0.486432926	0.559403195	ODR4	odr-4 GPCR localization factor homolog
1.063872595	-0.61916896	-1.611273496	0.992104535	5132	0.305235694	0.546732234	0.090871369	0.472647472	PDC	phosducin
-0.744882124	-0.758493435	0.774984858	-1.533478293	5321	0.415582534	0.407275149	0.345237644	0.217299177	PLA2G4A	phospholipase A2 group IVA
-0.558431789	1.550589772	0.964164967	0.586424805	51377	0.595628605	0.15100442	0.310839803	0.677383639	UCHL5	ubiquitin C-terminal hydrolase L5
-0.34819465	0.323330545	-1.004773661	1.328104207	6738	0.388034103	0.422138651	0.010598259	0.021703697	RO60	Ro60	Y RNA binding protein
-0.375994359	0.380300407	-0.449844589	0.830144996	79577	0.476559396	0.471598786	0.34371982	0.247106172	CDC73	cell division cycle 73
0.455039129	0.55594964	0.826283824	-0.270334183	8707	0.12426079	0.064458096	0.004248266	0.484264167	B3GALT2	beta-1	3-galactosyltransferase 2
2.328754929	-0.265252417	-0.56641134	0.301158924	3075	0.018753572	0.77177349	0.491070729	0.806034718	CFH	complement factor H
2.315746518	-2.315746518	0	-2.315746518	10878	0.003832353	0.003832353	1	0.023553283	CFHR3	complement factor H related 3
-0.021322576	0.142171315	-0.189416189	0.331587504	259266	0.920768924	0.509792945	0.329768431	0.257663918	ASPM	assembly factor for spindle microtubules
1.03430095	-0.56062866	0.134461603	-0.695090263	360023	0.003013772	0.079511425	0.624101087	0.103005632	ZBTB41	zinc finger and BTB domain containing 41
-0.230109531	-0.246628308	0.365453864	-0.612082171	140609	0.826732019	0.814531234	0.697939512	0.664931703	NEK7	NIMA related kinase 7
-0.284073171	0.420874294	-0.115099064	0.535973358	9928	0.745758923	0.631570163	0.883088692	0.648890996	KIF14	kinesin family member 14
-0.025381561	-0.259259239	0.107291349	-0.366550589	83479	0.968230692	0.684842486	0.850769643	0.668947213	DDX59	DEAD-box helicase 59
0.138180417	-0.809418335	-0.416196424	-0.393221911	23271	0.896439966	0.449428599	0.661954213	0.782668115	CAMSAP2	calmodulin regulated spectrin associated protein family member 2
0.929656755	-0.444861198	-1.472535745	1.027674547	55765	0.198557895	0.530946072	0.029594429	0.285852269	INAVA	innate immunity activator
-0.891379526	-0.579948532	1.356436138	-1.93638467	647215	0.32902759	0.522137328	0.105110732	0.121731392	MROH3P	maestro heat like repeat family member 3	pseudogene
-4.226561892	0.569731637	0.045359229	0.524372407	23046	4.22E-05	0.4775092	0.949222061	0.624734449	KIF21B	kinesin family member 21B
-0.804946018	-1.17E-15	0.783523977	-0.783523977	100506546	0.400046147	1	0.360641553	0.539556967	NA	NA
-1.751507086	0.626726848	-0.785239889	1.411966737	779	0.085980046	0.523752493	0.374433108	0.289326817	CACNA1S	calcium voltage-gated channel subunit alpha1 S
-3.324207338	0.573143885	-0.102443396	0.675587281	1465	1.01E-08	0.102625229	0.734982113	0.148127981	CSRP1	cysteine and glycine rich protein 1
-0.191688766	-1.831688556	-1.069390511	-0.762298046	376693	0.85755533	0.099075401	0.271065841	0.596031003	RPS10P7	ribosomal protein S10 pseudogene 7
3.61748262	-0.219395532	0.871673555	-1.091069087	89796	2.51E-09	0.516142717	0.008768233	0.024569633	NAV1	neuron navigator 1
1.090228885	-0.341339044	0.03465594	-0.375994984	55705	2.17E-05	0.091338322	0.841751591	0.160255928	IPO9	importin 9
0.204701267	-0.463400597	-0.272460978	-0.190939619	149345	0.825051164	0.61779343	0.742401673	0.877813032	SHISA4	shisa family member 4
0.1947701	0.539354226	0.111253915	0.428100311	25802	0.217273792	0.002357948	0.424797812	0.050682069	LMOD1	leiomodin 1
-0.625989397	0.123552283	-0.861216916	0.9847692	6051	0.543393724	0.904044499	0.353353725	0.476993983	RNPEP	arginyl aminopeptidase
0.561472756	-0.451016096	-0.725612484	0.274596389	100506636	0.152800005	0.245968069	0.044832406	0.592901013	NA	NA
0.504997644	-0.470572998	0.144348458	-0.614921456	1999	0.125659797	0.151814007	0.613901349	0.162136843	ELF3	E74 like ETS transcription factor 3
0.024090134	-0.897224505	1.640711161	-2.537935667	5778	0.979299564	0.340183378	0.060545008	0.05364976	PTPN7	protein tyrosine phosphatase non-receptor type 7
-0.143976113	0.360232346	0.591057863	-0.230825518	148713	0.8390626	0.612454481	0.356858789	0.808293352	PTPRVP	protein tyrosine phosphatase receptor type V	pseudogene
-1.160865356	-1.17E-15	-0.348245471	0.348245471	59352	0.21296449	1	0.67004724	0.776052865	LGR6	leucine rich repeat containing G protein-coupled receptor 6
-0.487288678	0.519413256	0.220214178	0.299199078	4660	0.684478614	0.665008003	0.83704142	0.852193092	PPP1R12B	protein phosphatase 1 regulatory subunit 12B
1.514019356	-0.934103011	-0.966739427	0.032636416	127833	0.141538183	0.355270146	0.286739115	0.980556226	SYT2	synaptotagmin 2
0.339321042	0.043227796	-0.187596931	0.230824726	10765	0.3369239	0.901361062	0.549568632	0.62294039	KDM5B	lysine demethylase 5B
0.788139455	-0.002962524	0.711675915	-0.714638439	59349	0.093488214	0.994759535	0.090631363	0.24675868	KLHL12	kelch like family member 12
1.136404527	-0.489668853	0.864019423	-1.353688276	51094	0.050327302	0.377807966	0.091404239	0.078923089	ADIPOR1	adiponectin receptor 1
1.350154118	-2.295366669	-0.115950121	-2.179416548	100507405	0.107411098	0.00999019	0.872524667	0.0564814	NA	NA
0.664995786	0.152154395	-1.469692632	1.621847027	8497	0.430286028	0.855586004	0.061664903	0.159784338	PPFIA4	PTPRF interacting protein alpha 4
1.755285525	0.245470268	-0.15956268	0.405032948	493	8.60E-06	0.400880746	0.539600333	0.303993068	ATP2B4	ATPase plasma membrane Ca2+ transporting 4
2.378680893	0.080384483	0.179600851	-0.099216369	54900	7.20E-09	0.73424234	0.400439075	0.754737585	LAX1	lymphocyte transmembrane adaptor 1
0.862218559	-0.054788213	-0.187952704	0.133164491	9877	0.032698279	0.884666225	0.57952768	0.792854797	ZC3H11A	zinc finger CCCH-type containing 11A
0.40856782	-0.390294081	-0.809889369	0.419595288	6635	0.669111258	0.683019094	0.348409232	0.743294535	SNRPE	small nuclear ribonucleoprotein polypeptide E
0.119140526	0.679027096	-0.767952617	1.446979714	5972	0.843938668	0.27000687	0.167338985	0.087476311	REN	renin
0.319181443	-0.162120226	0.220355382	-0.382475608	22874	0.37303194	0.648174591	0.489733791	0.425189851	PLEKHA6	pleckstrin homology domain containing A6
0.610450303	-2.332247733	-1.208451437	-1.123796296	84919	0.507703287	0.018864396	0.152092615	0.366004218	PPP1R15B	protein phosphatase 1 regulatory subunit 15B
0.314617109	0.265542796	0.087467958	0.178074837	5287	0.105065347	0.166849154	0.602125273	0.480620287	PIK3C2B	phosphatidylinositol-4-phosphate 3-kinase catalytic subunit type 2 beta
0.848687484	-2.153631182	0.2614747	-2.415105882	4194	0.371431901	0.031976713	0.755795326	0.067748388	MDM4	MDM4 regulator of p53
0.575428882	-0.711839486	0.268359683	-0.980199169	5929	0.557921668	0.469704253	0.7591411	0.458258702	RBBP5	RB binding protein 5	histone lysine methyltransferase complex subunit
0.64071515	-0.296330835	-0.228328191	-0.068002643	25778	0.15714282	0.503337262	0.56361194	0.908294447	DSTYK	dual serine/threonine and tyrosine protein kinase
1.508229847	-0.208088607	0.883826172	-1.091914779	9911	0.006129672	0.673234407	0.056884696	0.111001735	TMCC2	transmembrane and coiled-coil domain family 2
0.292881093	0.284382306	0.11430497	0.170077336	81788	0.504128363	0.516429008	0.769524605	0.771323534	NUAK2	NUAK family kinase 2
-1.701962432	-1.886306616	0.032772835	-1.919079451	55220	0.007259677	0.003539398	0.948716686	0.020350646	KLHDC8A	kelch domain containing 8A
1.130865453	0.564032101	1.11E-16	0.564032101	284577	0.238286519	0.55047435	1	0.655579574	LEMD1-DT	LEMD1 divergent transcript
0.349424464	-0.792821761	-0.671374744	-0.121447016	284578	0.741848732	0.457694243	0.481626208	0.93189611	MFSD4A-AS1	MFSD4A antisense RNA 1
1.866285168	0.449191991	1.812780983	-1.363588992	85414	0.039670794	0.599793571	0.026964074	0.242555642	SLC45A3	solute carrier family 45 member 3
1.651396693	-0.325328904	0.300339538	-0.625668442	8934	0.123260062	0.753647848	0.746017955	0.6532878	RAB29	RAB29	member RAS oncogene family
1.650425724	0.402999256	0.820586734	-0.417587478	254428	0.006284063	0.459501065	0.102532402	0.56659242	SLC41A1	solute carrier family 41 member 1
1.808194265	-0.352184477	0.086025154	-0.438209631	148811	0.017456499	0.616133771	0.890738487	0.641800455	PM20D1	peptidase M20 domain containing 1
3.662688569	-0.184956235	1.340762079	-1.525718314	115019	0.000260998	0.821384211	0.07992198	0.176116468	SLC26A9	solute carrier family 26 member 9
1.116439873	-0.624506428	-0.667531682	0.043025254	23380	0.009904755	0.123992381	0.069760883	0.934852014	SRGAP2	SLIT-ROBO Rho GTPase activating protein 2
0.978748534	-0.124127526	-0.024752441	-0.099375085	9641	0.00662155	0.70142699	0.93174541	0.818797705	IKBKE	inhibitor of nuclear factor kappa B kinase subunit epsilon
0.571320589	-0.622061237	-0.138921134	-0.483140102	83593	0.233447771	0.196145415	0.741306725	0.447104967	RASSF5	Ras association domain family member 5
0.905503648	0.599333632	1.723859656	-1.124526024	9261	0.198439534	0.388412432	0.010864975	0.23234768	MAPKAPK2	MAPK activated protein kinase 2
0.059577861	-0.30505954	-0.469967542	0.164908001	11009	0.937949883	0.690827036	0.495213045	0.872439592	IL24	interleukin 24
0.135708381	-1.066707809	-0.451616233	-0.615091576	1378	0.747470672	0.019359602	0.239591224	0.283967016	CR1	complement C3b/C4b receptor 1 (Knops blood group)
0.884656395	-3.170427748	0.085616558	-3.256044307	947	0.400127689	0.006380175	0.926727551	0.029596443	CD34	CD34 molecule
-1.927380351	-0.527099731	-1.664621884	1.137522154	5362	0.052302851	0.57668531	0.060064193	0.372556251	PLXNA2	plexin A2
1.419178614	-0.347437637	-0.847671035	0.500233398	57172	0.060577934	0.629788889	0.197759858	0.605140195	CAMK1G	calcium/calmodulin dependent protein kinase IG
0.080981801	0.063253325	0.16017974	-0.096926415	50486	0.934464929	0.948787402	0.855759288	0.941520903	G0S2	G0/G1 switch 2
4.16052341	-1.360564309	0	-1.360564309	27042	0.000120436	0.127193134	1	0.248698815	UTP25	UTP25 small subunit processor component
-0.133923774	-0.632711768	-0.490820501	-0.141891267	343035	0.840567958	0.347760661	0.413999166	0.873750661	RD3	retinal degeneration 3	GUCY2D regulator
-0.540906159	-0.409719775	-0.154612404	-0.25510737	7779	0.019198087	0.067081108	0.421538407	0.377546075	SLC30A1	solute carrier family 30 member 1
1.080440626	-0.905448188	-0.449558013	-0.455890175	9926	0.068699898	0.122000504	0.379443849	0.549992376	LPGAT1	lysophosphatidylglycerol acyltransferase 1
1.28E-15	1.067715371	1.169927769	-0.102212399	25896	1	0.293235848	0.201335236	0.93926468	INTS7	integrator complex subunit 7
0.026330213	0.009803776	0.009486526	0.00031725	29937	0.970255643	0.988922603	0.98801594	0.999732807	NENF	neudesin neurotrophic factor
0.315020391	-0.27701967	0.248575615	-0.525595285	467	0.400816495	0.458997924	0.457568654	0.298722562	ATF3	activating transcription factor 3
1.461436284	0.233005934	0.405531336	-0.172525402	149647	0.163302173	0.819306715	0.657343255	0.899623593	FAM71A	family with sequence similarity 71 member A
-0.152914664	-0.367483397	-0.166195034	-0.201288363	55509	0.886994462	0.733071612	0.862921292	0.889110063	BATF3	basic leucine zipper ATF-like transcription factor 3
-1.946009557	0.311534633	-0.78442202	1.095956652	128387	0.01226556	0.660917505	0.225419421	0.257546354	TATDN3	TatD DNase domain containing 3
-0.378352363	0.462771116	-0.050420066	0.513191182	149643	0.719645178	0.660938354	0.957273876	0.716707517	SPATA45	spermatogenesis associated 45
0.08403567	0.434343752	-0.946891546	1.381235297	90806	0.92158212	0.612159704	0.224688305	0.237185101	ANGEL2	angel homolog 2
2.231050481	-0.628966987	0.187201809	-0.816168797	5784	1.57E-05	0.116134714	0.589431255	0.127758731	PTPN14	protein tyrosine phosphatase non-receptor type 14
-0.80815147	-1.329397315	-1.51207862	0.182681305	55105	0.444466123	0.214756255	0.11939551	0.896649834	GPATCH2	G-patch domain containing 2
0.680817045	0.061696061	0.913411143	-0.851715082	2058	0.18594857	0.902180765	0.053929462	0.215991938	EPRS1	glutamyl-prolyl-tRNA synthetase 1
0.087901379	-0.531579936	-0.245983787	-0.285596149	55699	0.867352646	0.319197731	0.602547794	0.686438235	IARS2	isoleucyl-tRNA synthetase 2	mitochondrial
-3.286056733	-1.55E-15	-2.220306336	2.220306336	4139	0.001514181	1	0.011253476	0.075917734	MARK1	microtubule affinity regulating kinase 1
0.721869668	-0.439073715	-0.511272623	0.072198908	79762	0.4546454	0.647613357	0.552623856	0.955193085	C1orf115	chromosome 1 open reading frame 115
1.112388995	0.306036876	0.011160988	0.294875888	728417	0.064945705	0.595097561	0.982641052	0.702141393	LOC728417	uncharacterized LOC728417
2.755246601	-0.167089093	1.305488116	-1.472577209	79802	0.001104834	0.816478676	0.05457299	0.139383502	HHIPL2	HHIP like 2
1.02942625	-0.527821922	-1.777470764	1.249648842	9015	0.100897952	0.386862116	0.003684934	0.135078204	TAF1A	TATA-box binding protein associated factor	RNA polymerase I subunit A
-1.111010319	1.445259824	0.274347298	1.170912526	375056	0.235184771	0.12755811	0.738420578	0.347385615	MIA3	MIA SH3 domain ER export factor 3
1.874854208	-0.369424871	1.314862775	-1.684287645	388743	0.021472366	0.625484629	0.06378663	0.108861345	CAPN8	calpain 8
-0.395339605	0.700220219	0.75483109	-0.054610871	824	0.605234278	0.363788651	0.276221735	0.957395796	CAPN2	calpain 2
-0.201466784	0.359387103	-1.282529164	1.641916267	7159	0.871115468	0.772445647	0.256828929	0.330773241	TP53BP2	tumor protein p53 binding protein 2
1.183211632	0.661537891	0.778777799	-0.117239908	100506213	0.198457726	0.464929722	0.338809784	0.922520009	NA	NA
0.624430992	-1.090770435	-0.103320849	-0.987449586	441124	0.552250677	0.304043403	0.912013164	0.484410758	GTF2IP20	general transcription factor IIi pseudogene 20
0.152876677	-0.66115472	0.500371807	-1.161526526	100288102	0.64967106	0.06120473	0.108318956	0.017582734	NA	NA
-1.827704544	0.083142089	0.204323874	-0.121181785	8560	0.008642513	0.894772665	0.716737337	0.885748582	DEGS1	delta 4-desaturase	sphingolipid 1
-2.254852017	0.651860317	-0.461215093	1.11307541	80232	0.003048183	0.335241978	0.443653668	0.223746788	WDR26	WD repeat domain 26
-0.185435325	-0.091097313	0.003041719	-0.094139033	127602	0.484044796	0.729622046	0.989687832	0.789928529	DNAH14	dynein axonemal heavy chain 14
-0.174508168	0.647650916	-0.745768012	1.393418929	3930	0.85267471	0.493397121	0.379977901	0.276998175	LBR	lamin B receptor
-0.145125582	0.41304552	-0.423384167	0.836429688	9725	0.887141787	0.686873273	0.644349375	0.544094769	TMEM63A	transmembrane protein 63A
0.421199633	-1.78733337	-0.040853709	-1.746479662	7044	0.558023404	0.02091718	0.949102624	0.081713839	LEFTY2	left-right determination factor 2
0.044780106	-0.103686375	1.424147178	-1.527833553	163859	0.96016766	0.907951161	0.088651944	0.214197316	SDE2	SDE2 telomere maintenance homolog
0.921381715	-0.035797881	-0.081485455	0.045687573	64746	0.003883293	0.898931799	0.746826626	0.903830058	ACBD3	acyl-CoA binding domain containing 3
2.284797752	-0.407071794	-0.358137851	-0.048933943	375057	0.0315303	0.682533929	0.687429487	0.97069699	STUM	stum	mechanosensory transduction mediator homolog
1.566945946	-0.322776122	1.67E-16	-0.322776122	339500	0.091821019	0.717910309	1	0.787555616	ZNF678	zinc finger protein 678
0.255789391	0.521028843	-0.326651315	0.847680158	100130093	0.811295923	0.627616092	0.733407232	0.556996313	NA	NA
0.370045139	-1.019211655	0.17397546	-1.193187114	65094	0.726944978	0.341612682	0.854184504	0.405207424	JMJD4	jumonji domain containing 4
0.660183557	0.92969274	0.969256469	-0.039563729	7483	0.438064505	0.278791079	0.20946276	0.972128369	WNT9A	Wnt family member 9A
1.825150911	-1.173552752	-0.841466238	-0.332086513	728728	0.073015739	0.236508102	0.3392174	0.799074298	NA	NA
0.532729985	0.2811317	2.141266229	-1.86013453	89780	0.64473505	0.807338228	0.049479908	0.238111341	WNT3A	Wnt family member 3A
-2.975384875	-1.78E-15	-1.292953794	1.292953794	375	0.003722513	1	0.122707263	0.29443105	ARF1	ADP ribosylation factor 1
-1.444526244	-1.67E-15	-0.200709694	0.200709694	79169	0.134490799	1	0.810351269	0.872837441	C1orf35	chromosome 1 open reading frame 35
-2.196845839	-2.83E-15	0.971686151	-0.971686151	2987	0.010368809	1	0.173803364	0.357549877	GUK1	guanylate kinase 1
-3.333473958	-1.67E-15	-1.437939605	1.437939605	200205	0.001099271	1	0.077386743	0.227648383	IBA57	iron-sulfur cluster assembly factor IBA57
-0.208686622	0.307342085	-0.047037755	0.35437984	84033	0.101305271	0.020428133	0.668486507	0.042328489	OBSCN	obscurin	cytoskeletal calmodulin and titin-interacting RhoGEF
-2.602562889	-2.16E-15	0.261406427	-0.261406427	100169751	0.006961018	1	0.736037183	0.822025338	RNA5S1	RNA	5S ribosomal 1
-0.786799624	-0.436374426	-1.115059922	0.678685496	10638	0.481794821	0.695020931	0.270036164	0.649730198	NA	NA
1.037049993	-0.756832362	-0.27542494	-0.481407422	126731	0.009036911	0.046683919	0.396056877	0.324453218	CCSAP	centriole	cilia and spindle associated protein
0.66731248	0.013075111	0.563547123	-0.550472012	55746	0.024927493	0.962268275	0.03295176	0.149707407	NUP133	nucleoporin 133
1.994194662	-0.093143766	1.310125924	-1.40326969	23456	0.043652066	0.920348725	0.128305375	0.269828879	ABCB10	ATP binding cassette subfamily B member 10
0.615404661	-0.908538433	0.018961349	-0.927499782	2590	0.200996292	0.065785122	0.964025885	0.1532909	GALNT2	polypeptide N-acetylgalactosaminyltransferase 2
-0.406377814	0.19124497	-0.333204575	0.524449544	183	0.189267853	0.528833424	0.227025646	0.205863747	AGT	angiotensinogen
-0.491936017	-0.16859815	-1.440245201	1.271647051	10753	0.584684146	0.85085458	0.085263827	0.297789224	CAPN9	calpain 9
0.219077373	0.416401427	0.366920945	0.049480483	84886	0.702696453	0.470564773	0.477071062	0.948663517	C1orf198	chromosome 1 open reading frame 198
0.385646456	-0.289888231	-0.208723867	-0.081164364	440730	0.118381862	0.233473444	0.334082823	0.79983341	TRIM67	tripartite motif containing 67
-1.2309997	-1.136183386	-0.454359696	-0.68182369	128061	0.175731869	0.209673226	0.56793269	0.567772812	C1orf131	chromosome 1 open reading frame 131
2.217860087	-1.618790876	0.753809275	-2.372600151	54583	0.02544809	0.092152118	0.366489177	0.06780152	EGLN1	egl-9 family hypoxia inducible factor 1
-0.486931649	-1.167001516	0.087014454	-1.254015969	80003	0.379303285	0.044580667	0.859084257	0.10079382	PCNX2	pecanex 2
-0.53432426	-2.011127674	-1.058167943	-0.952959731	148641	0.633631926	0.084772752	0.297277118	0.52737502	SLC35F3	solute carrier family 35 member F3
0.732846894	-0.020925545	0.462828239	-0.483753785	6894	0.003481031	0.924512091	0.028901501	0.115233631	TARBP1	TAR (HIV-1) RNA binding protein 1
1.042768534	-0.408623039	0.159122069	-0.567745108	51742	0.204508768	0.612129506	0.824771959	0.599618214	ARID4B	AT-rich interaction domain 4B
0.6188953	0.579225159	-0.314128738	0.893353896	9453	0.526647638	0.553201557	0.718332696	0.496142362	GGPS1	geranylgeranyl diphosphate synthase 1
-1.633611874	0.240387382	-0.228072313	0.468459696	148789	0.09769295	0.799971611	0.788123829	0.713117965	B3GALNT2	beta-1	3-N-acetylgalactosaminyltransferase 2
3.39928289	-0.289461293	-0.52650802	0.237046728	2786	0.000857377	0.737487202	0.497624764	0.837729049	GNG4	G protein subunit gamma 4
4.291983065	-0.262656007	-0.416114148	0.153458141	1130	2.25E-05	0.732061415	0.545650944	0.881313367	LYST	lysosomal trafficking regulator
0.263539647	-0.120275509	-0.040943822	-0.079331686	4811	0.723089481	0.871350717	0.950837581	0.9365253	NID1	nidogen 1
0.942603779	-0.796088471	0.854554064	-1.650642535	128178	0.381019905	0.457983621	0.374720295	0.256452405	EDARADD	EDAR associated death domain
0.899219025	-0.170583181	0.441655118	-0.612238299	88	0.015065295	0.61615202	0.157138463	0.189255569	ACTN2	actinin alpha 2
0.074036308	0.629907093	0.467753707	0.162153386	56776	0.941333046	0.533472058	0.604539181	0.904383956	FMN2	formin 2
1.304711298	-0.099845793	0.059999145	-0.159844938	51029	0.073674373	0.885999884	0.923253202	0.864182447	DESI2	desumoylating isopeptidase 2
-0.615682324	1.710613295	0.605694549	1.104918746	3192	0.546450148	0.104957182	0.507577213	0.421720926	HNRNPU	heterogeneous nuclear ribonucleoprotein U
-0.149859506	1.635502926	-0.149859506	1.785362432	100507030	0.858411081	0.063922302	0.841925358	0.125570591	NA	NA
-0.655590932	0.29329505	-0.426789536	0.720084586	51097	0.521083231	0.773017342	0.639546248	0.598646451	SCCPDH	saccharopine dehydrogenase (putative)
1.862920735	-0.875323705	0.524671103	-1.399994808	25909	0.072782494	0.382199888	0.555765477	0.29971492	AHCTF1	AT-hook containing transcription factor 1
0.550824447	1.504577808	1.347142993	0.157434816	100507048	0.594607837	0.156289133	0.155880467	0.909386564	NA	NA
-0.107396689	0.69564051	0.175468103	0.520172407	57116	0.926582451	0.552574352	0.866369032	0.739761735	ZNF695	zinc finger protein 695
1.702580399	-0.182596274	0.158168111	-0.340764385	93474	0.000636287	0.662928353	0.67288063	0.545333736	ZNF670	zinc finger protein 670
2.732284076	-0.19689246	0.620056858	-0.816949318	7678	0.014272727	0.847091177	0.499757321	0.552739184	ZNF124	zinc finger protein 124
-0.017432001	2.432498633	-0.777155319	3.209653953	343563	0.983822751	0.010268443	0.319098386	0.01136639	OR2T29	olfactory receptor family 2 subfamily T member 29
0.352447948	-1.226626813	0.018163977	-1.24479079	403239	0.726971522	0.233048923	0.983920958	0.362906353	OR2T27	olfactory receptor family 2 subfamily T member 27
-0.122408439	0.219344655	-0.120212004	0.339556659	401994	0.854500634	0.742723648	0.840444319	0.705017691	OR14I1	olfactory receptor family 14 subfamily I member 1
1.284947167	-1.011435618	1.529817131	-2.541252749	10771	0.18512298	0.292365759	0.083274897	0.057335867	ZMYND11	zinc finger MYND-type containing 11
-0.402399477	0.345082433	-0.757948441	1.103030874	22982	0.637486375	0.685891435	0.326216041	0.340458976	DIP2C	disco interacting protein 2 homolog C
-0.556870069	0.744882053	-0.177542968	0.922425022	23185	0.237094853	0.119270791	0.668001767	0.14844038	LARP4B	La ribonucleoprotein 4B
-0.850954712	-0.092902338	-0.089840089	-0.003062249	100288619	0.004065678	0.7232674	0.701923483	0.99304633	NA	NA
-0.50550785	-1.03893881	0.678614851	-1.717553661	23560	0.589253295	0.27343228	0.420136614	0.180911946	GTPBP4	GTP binding protein 4
1.907277079	1.135515807	0.521205552	0.614310255	3422	0.039404385	0.20241701	0.505760577	0.600173435	IDI1	isopentenyl-diphosphate delta isomerase 1
1.784385855	0.097196547	1.580184506	-1.482987959	22884	0.023213786	0.893926202	0.024424615	0.141570608	WDR37	WD repeat domain 37
-0.245408411	-0.029446683	-0.178208943	0.14876226	5214	0.258045754	0.890078964	0.355515566	0.604081453	PFKP	phosphofructokinase	platelet
-5.089422141	-2.72E-15	-0.366577511	0.366577511	1645	1.11E-06	1	0.568899067	0.70337788	AKR1C1	aldo-keto reductase family 1 member C1
-0.739739599	-1.55E-15	0.145746242	-0.145746242	1109	0.435740404	1	0.862556746	0.908095408	AKR1C4	aldo-keto reductase family 1 member C4
-3.122233565	1.671333599	-0.547078098	2.218411697	79861	0.018506398	0.182405665	0.617845271	0.186884014	TUBAL3	tubulin alpha like 3
-1.085533839	-0.573472331	-0.54145482	-0.032017511	10276	0.270205203	0.555299231	0.533752448	0.980319493	NET1	neuroepithelial cell transforming 1
-0.535247851	-0.13712098	-0.211231882	0.074110902	54906	0.014180084	0.495184669	0.246094045	0.782302699	TASOR2	transcription activation suppressor family member 2
-1.979385576	1.614147704	-1.979385576	3.59353328	2665	0.065034811	0.126401585	0.041376989	0.016013297	GDI2	GDP dissociation inhibitor 2
-0.091541996	0.18391487	0.851557957	-0.667643086	54522	0.903409849	0.807497825	0.21687608	0.511972657	ANKRD16	ankyrin repeat domain 16
1.351585765	-0.090318663	-0.293823549	0.203504887	84893	0.003217699	0.822784874	0.419340354	0.707183839	FBH1	F-box DNA helicase 1
-3.24735034	-2.22E-15	-0.439667812	0.439667812	57713	0.000622077	1	0.538511846	0.680867691	SFMBT2	Scm like with four mbt domains 2
0.298920783	-1.185679864	-0.766527801	-0.419152064	3698	0.758092752	0.230844735	0.381840242	0.747564848	ITIH2	inter-alpha-trypsin inhibitor heavy chain 2
-0.198548162	2.005783701	0.290855553	1.714928148	22944	0.843589484	0.058393526	0.746811829	0.213918291	KIN	Kin17 DNA and RNA binding protein
0.417239092	-1.295025929	-0.709750334	-0.585275595	83860	0.675865096	0.203744182	0.429496462	0.662075277	TAF3	TATA-box binding protein associated factor 3
-1.713821665	1.502132791	0.2253619	1.276770891	219731	0.012868407	0.026301548	0.689329491	0.142409438	PROSER2-AS1	PROSER2 antisense RNA 1
-0.871096839	0.908735062	0.579629119	0.329105943	26019	0.429215819	0.409912663	0.554882899	0.822396183	UPF2	UPF2 regulator of nonsense mediated mRNA decay
-0.731260702	0.40155757	-0.162553852	0.564111421	55526	0.059378816	0.283499315	0.622853077	0.262183697	DHTKD1	dehydrogenase E1 and transketolase domain containing 1
-1.910427693	-0.514661693	-1.561415208	1.046753515	55176	0.073763636	0.615076862	0.099818021	0.448005397	SEC61A2	SEC61 translocon subunit alpha 2
-0.865166492	-0.502074098	-0.141571957	-0.360502141	11164	0.031968801	0.193807806	0.675422341	0.479255363	NUDT5	nudix hydrolase 5
-0.776092466	0.569731637	1.164013192	-0.594281555	8872	0.459694937	0.585948361	0.221381432	0.671409125	CDC123	cell division cycle 123
-0.201926082	-0.209329242	-1.012116768	0.802787526	10133	0.73389856	0.724565354	0.069003474	0.31986978	OPTN	optineurin
1.679349702	-1.860779258	0.709874912	-2.570654169	55388	0.106813573	0.076278908	0.43273146	0.068651995	MCM10	minichromosome maintenance 10 replication initiation factor
0.110224657	-0.691050511	0.180448367	-0.871498878	5264	0.665488121	0.013079196	0.43161284	0.018548445	PHYH	phytanoyl-CoA 2-hydroxylase
-0.218701438	-0.068573533	2.320061421	-2.388634954	222389	0.8524567	0.953476703	0.038224565	0.142053666	BEND7	BEN domain containing 7
-1.378908876	-0.005439384	-1.363373448	1.357934063	8559	0.201653477	0.995885328	0.16018426	0.343502707	PRPF18	pre-mRNA processing factor 18
1.633856392	-0.149783058	1.346411505	-1.496194563	55691	0.119552682	0.882525266	0.149448706	0.279207379	FRMD4A	FERM domain containing 4A
-1.611655273	0.144635087	-0.144219225	0.288854311	83641	0.137645258	0.890616107	0.878157723	0.837847601	FAM107B	family with sequence similarity 107 member B
-3.04888793	1.024918943	-0.554182448	1.57910139	100507309	0.003566154	0.274392964	0.504168114	0.211830415	NA	NA
1.071837194	-0.278785668	0.804562059	-1.083347727	51182	0.107504354	0.664637129	0.172181719	0.218047982	HSPA14	heat shock protein family A (Hsp70) member 14
1.333865264	-1.758180042	0.068103025	-1.826283067	79723	0.180541132	0.08293341	0.937475722	0.172203417	SUV39H2	suppressor of variegation 3-9 homolog 2
-0.828766064	-1.39E-15	0.982520631	-0.982520631	64421	0.402681721	1	0.27089588	0.458645905	DCLRE1C	DNA cross-link repair 1C
-2.182168245	1.215041064	0.041629407	1.173411657	55301	0.000950449	0.041215584	0.933768347	0.130807419	OLAH	oleoyl-ACP hydrolase
-0.361602755	0.577075388	-0.156942073	0.734017461	414149	0.478134015	0.262825266	0.729272354	0.287565315	ACBD7	acyl-CoA binding domain containing 7
-0.599659428	0.358905399	-0.254128595	0.613033994	221061	0.402887591	0.614351486	0.689578295	0.522139815	FAM171A1	family with sequence similarity 171 member A1
2.921466844	-1.803905767	0	-1.803905767	8516	0.001828176	0.036733529	1	0.109807435	ITGA8	integrin subunit alpha 8
-1.572348034	-1.55E-15	-1.572348034	1.572348034	80013	0.068934946	1	0.044284846	0.166433674	MINDY3	MINDY lysine 48 deubiquitinase 3
0.743575679	-1.47111205	-0.579989706	-0.891122344	8029	0.497192818	0.187328175	0.553186997	0.543685462	CUBN	cubilin
-2.254512926	1.53287885	0.097690086	1.435188764	387640	0.01034398	0.067258848	0.891130263	0.190828007	SKIDA1	SKI/DACH domain containing 1
-1.717678242	1.61733983	-1.279357453	2.896697283	23412	0.132841836	0.15554519	0.206318974	0.063390998	COMMD3	COMM domain containing 3
0.816697216	-0.188460309	0.034271142	-0.222731451	56243	0.137653888	0.724031559	0.942675137	0.755687992	KIAA1217	KIAA1217
1.767051155	0.294240142	0.343188731	-0.048948589	100169750	0.008253976	0.626879117	0.527108178	0.95177451	PRINS	psoriasis associated non-protein coding RNA induced by stress
0.209743833	0.379323238	-1.612992949	1.992316187	57584	0.841581244	0.718099679	0.098422199	0.168351924	ARHGAP21	Rho GTPase activating protein 21
-3.018363297	-2.05E-15	0.421776015	-0.421776015	53904	0.000931432	1	0.54387161	0.684864707	MYO3A	myosin IIIA
-1.336854276	-1.67E-15	0.027496077	-0.027496077	2572	0.155776118	1	0.973190839	0.982125196	GAD2	glutamate decarboxylase 2
-1.540575115	0.482675727	1.192679494	-0.710003767	731789	0.107171509	0.601600551	0.159401306	0.567334809	FAM238B	family with sequence similarity 238 member B
0.494366225	-0.434807064	-1.363771963	0.928964899	23590	0.588033865	0.633447612	0.10623801	0.449854109	PDSS1	decaprenyl diphosphate synthase subunit 1
-0.082919308	-0.244807464	-0.321828929	0.077021464	10006	0.876356111	0.646856412	0.502199063	0.914201257	ABI1	abl interactor 1
-1.034151459	0.483975345	-1.0344283	1.518403645	387644	0.370431517	0.67233202	0.317880575	0.32806987	FAM238C	family with sequence similarity 238 member C
1.330636012	0.066664283	1.253861787	-1.187197504	91452	0.189592453	0.94628517	0.168082717	0.376521462	ACBD5	acyl-CoA binding domain containing 5
-0.088953599	-0.247525742	-0.210393186	-0.037132556	387646	0.659486901	0.228580124	0.251607874	0.890682652	LRRC37A6P	leucine rich repeat containing 37 member A6	pseudogene
-1.35245731	0.496157281	-0.132393552	0.628550833	57608	0.01375886	0.329561109	0.768358914	0.356539631	JCAD	junctional cadherin 5 associated
-2.770609273	1.383813485	-0.369350738	1.753164223	6935	8.21E-06	0.006436973	0.369517535	0.009341567	ZEB1	zinc finger E-box binding homeobox 1
-0.241523398	-0.555530287	0.145685519	-0.701215806	3799	0.81515584	0.592010739	0.874672201	0.613946945	KIF5B	kinesin family member 5B
0.014616004	-0.443008584	-0.61711626	0.174107676	3688	0.984730069	0.563712963	0.371773509	0.865117842	ITGB1	integrin subunit beta 1
-2.000224181	-1.151625418	-0.704123164	-0.447502254	56288	0.013895041	0.133875102	0.297328705	0.654691113	PARD3	par-3 family cell polarity regulator
1.031337724	1.0064089	-0.068503024	1.074911924	8453	0.354311376	0.365786682	0.944483083	0.469646379	CUL2	cullin 2
-1.668792126	2.218807953	0.3644552	1.854352753	1390	0.078229811	0.023158363	0.653743475	0.139314991	CREM	cAMP responsive element modulator
-0.383303968	-0.37942675	-0.616884453	0.237457704	57209	0.224352079	0.228881338	0.036222635	0.568360205	ZNF248	zinc finger protein 248
2.666617149	-0.406060464	0.137501187	-0.54356165	7581	0.012578997	0.677714483	0.874715986	0.678395515	ZNF33A	zinc finger protein 33A
-0.993581207	0.575837884	0.366359927	0.209477957	100505652	0.277637904	0.524599303	0.649909632	0.862294208	NA	NA
0.116351103	0.086878543	-0.066636092	0.153514635	441666	0.67705778	0.755552831	0.78941435	0.682089635	LOC441666	zinc finger protein 91 pseudogene
0.971260266	-0.585524236	0.256375233	-0.84189947	9790	0.315049086	0.541025855	0.763827562	0.512737281	BMS1	BMS1 ribosome biogenesis factor
0.870903917	-0.858205276	0.97803632	-1.836241596	5979	0.378298591	0.385139694	0.271640159	0.172887052	RET	ret proto-oncogene
-1.565353634	1.288389622	0.079421785	1.208967837	83937	0.132319962	0.210772428	0.929705314	0.376012733	RASSF4	Ras association domain family member 4
-3.304442217	0.672498645	-0.197693519	0.870192164	253725	0.000229092	0.362025906	0.762047435	0.378943496	WASHC2C	WASH complex subunit 2C
-0.861532428	-0.041745236	-0.016567411	-0.025177825	728407	0.49701542	0.97357199	0.988271662	0.988117486	PARGP1	poly(ADP-ribose) glycohydrolase pseudogene 1
-7.477185217	0.27351155	-0.186013215	0.459524765	653129	1.01E-11	0.581106359	0.67425235	0.490655803	NA	NA
-1.287216996	-1.28E-15	-0.47439133	0.47439133	9721	0.176763165	1	0.569474248	0.703800543	GPRIN2	G protein regulated inducer of neurite outgrowth 2
1.859911979	0.188216579	-2.22E-16	0.188216579	643650	0.0344916	0.81943442	1	0.864852219	LINC00842	long intergenic non-protein coding RNA 842
-3.260579179	-2.72E-15	0.447319094	-0.447319094	439965	0.000596571	1	0.531344905	0.675504281	SHLD2P3	shieldin complex subunit 2 pseudogene 3
1.092131651	-1.89649351	0.948100024	-2.844593535	244	0.302161154	0.081694592	0.316183567	0.054007018	NA	NA
-5.095931988	0.553374205	-0.067360128	0.620734333	55747	1.89E-06	0.461813525	0.919617644	0.537448106	NA	NA
1.128816019	-0.340166665	0.538540684	-0.878707349	2662	0.020221981	0.452375378	0.190816115	0.156530508	GDF10	growth differentiation factor 10
-0.22474032	0.862647492	-0.342610783	1.205258275	143162	0.841561232	0.446448298	0.733603605	0.428182129	FRMPD2	FERM and PDZ domain containing 2
0.81869306	-0.454864055	0.786590955	-1.24145501	57705	0.252247137	0.519312374	0.220047346	0.197915381	WDFY4	WDFY family member 4
-1.913637226	1.058417849	0.073625572	0.984792277	196740	0.049362232	0.258802674	0.928728551	0.429214977	VSTM4	V-set and transmembrane domain containing 4
-1.105366944	-0.253116866	0.023362264	-0.27647913	100506733	0.010801601	0.522935413	0.947134091	0.602279457	FAM170B-AS1	FAM170B antisense RNA 1
3.145491287	0.274326129	-2.78E-16	0.274326129	55847	0.00093925	0.734052155	1	0.799948483	CISD1	CDGSH iron sulfur domain 1
1.42119521	-0.376588458	-1.11E-16	-0.376588458	728640	0.170711767	0.709699212	1	0.781233903	FAM133CP	family with sequence similarity 133	member A pseudogene
-0.610038251	-0.090250837	-0.283204787	0.19295395	219623	0.156606042	0.829290276	0.452753305	0.731420263	TMEM26	transmembrane protein 26
-1.160707341	-0.375693048	-2.402694665	2.027001617	29119	0.205973355	0.676028978	0.007136517	0.104892541	CTNNA3	catenin alpha 3
-1.091641225	0.498274932	0.229219335	0.269055596	3189	0.032324953	0.303478414	0.592525719	0.674880939	HNRNPH3	heterogeneous nuclear ribonucleoprotein H3
-2.670161632	0.939075041	-0.098340125	1.037415166	55680	6.23E-07	0.01656959	0.760436074	0.043124039	RUFY2	RUN and FYVE domain containing 2
-1.607602456	0.584831444	-1.310235198	1.895066643	1763	0.08742576	0.518993341	0.116871488	0.129630898	DNA2	DNA replication helicase/nuclease 2
0.245505635	-0.197300356	0.006979491	-0.204279847	80312	0.399966569	0.497240698	0.978438523	0.599394255	TET1	tet methylcytosine dioxygenase 1
-1.943234362	0.446782061	0.621036804	-0.174254743	55749	0.061835377	0.652379317	0.485673943	0.895537483	CCAR1	cell division cycle and apoptosis regulator 1
-4.532273155	-0.300892671	-0.195511871	-0.105380801	9559	1.86E-05	0.705986747	0.783834598	0.921402716	VPS26A	VPS26	retromer complex component A
-1.701458582	-1.05E-15	-0.680063503	0.680063503	50674	0.11479139	1	0.468369568	0.627358678	NEUROG3	neurogenin 3
0.267029476	-1.112629648	0.323052993	-1.43568264	5464	0.658720612	0.077771737	0.551147626	0.088806483	PPA1	inorganic pyrophosphatase 1
1.627013266	-0.349331493	1.11E-16	-0.349331493	64106	0.100143514	0.71402694	1	0.784567344	NPFFR1	neuropeptide FF receptor 1
-1.392655884	0.573890202	-0.621387959	1.195278161	55222	0.162402761	0.555690545	0.476652618	0.363630633	LRRC20	leucine rich repeat containing 20
-0.78217458	0.763158252	-0.243861101	1.007019353	4838	0.424251159	0.435402636	0.778873198	0.44287401	NODAL	nodal growth differentiation factor
0.310323857	-1.10254087	-0.811450262	-0.291090608	5551	0.771667985	0.309161245	0.400459353	0.839121494	PRF1	perforin 1
-0.156906691	-1.055717162	0.321545416	-1.377262577	219793	0.876963189	0.30473974	0.723188172	0.317903604	TBATA	thymus	brain and testes associated
0.279355313	0.064345077	-0.570905846	0.635250923	219699	0.468156731	0.866343249	0.10770154	0.225159593	UNC5B	unc-5 netrin receptor B
-1.186663755	-0.276530729	-0.169624722	-0.106906006	55315	0.207265935	0.763925798	0.836705947	0.930954846	SLC29A3	solute carrier family 29 member 3
-0.64414482	0.188195534	0.061382869	0.126812665	64072	0.101865411	0.6204929	0.856276468	0.803095101	CDH23	cadherin related 23
-0.503511653	-0.496947921	-0.317183578	-0.179764342	414152	0.25241888	0.258429303	0.415837	0.756600925	C10orf105	chromosome 10 open reading frame 105
-1.159333001	-0.992754909	-1.238684303	0.245929394	5660	0.219314097	0.29013099	0.145833361	0.842740928	PSAP	prosaposin
-0.104657569	0.102808215	-0.007400267	0.110208482	9469	0.428830412	0.436889965	0.949678214	0.533197525	CHST3	carbohydrate sulfotransferase 3
0.006563943	0.101097706	-0.146356731	0.247454436	9806	0.986202129	0.790168994	0.667212631	0.628163978	SPOCK2	SPARC (osteonectin)	cwcv and kazal like domains proteoglycan 2
-1.222597228	-0.010754971	-0.156732803	0.145977832	54788	1.05E-05	0.958105695	0.396924138	0.596578467	DNAJB12	DnaJ heat shock protein family (Hsp40) member B12
-1.612121231	1.495018976	-0.407410088	1.902429065	317662	0.172676323	0.204370882	0.692898566	0.227615808	FAM149B1	family with sequence similarity 149 member B1
0.08642512	0.504321188	0.996982372	-0.492661184	118491	0.895405114	0.446667127	0.102753839	0.578041594	CFAP70	cilia and flagella associated protein 70
-0.665381274	0.024780419	0.207857867	-0.183077448	5532	0.005674415	0.908126294	0.286927426	0.527409925	PPP3CB	protein phosphatase 3 catalytic subunit beta
0.791952977	-0.127114851	-0.1593686	0.032253749	58529	0.015865606	0.673937492	0.556303575	0.936420584	MYOZ1	myozenin 1
0.664298097	0.458595569	0.449740018	0.008855551	79933	0.331633202	0.49971357	0.459865879	0.992198224	SYNPO2L	synaptopodin 2 like
2.639676802	-1.845425674	0.99974487	-2.845170544	7417	0.016332973	0.080421629	0.276459219	0.047360271	VDAC2	voltage dependent anion channel 2
-0.149859506	3.188227709	-0.149859506	3.338087215	253264	0.846754138	0.000583655	0.828953412	0.004433496	ZNF503-AS1	ZNF503 antisense RNA 1
1.869044318	0.863495958	0.757467123	0.106028835	3778	0.058266061	0.362328756	0.371428282	0.932765906	KCNMA1	potassium calcium-activated channel subfamily M alpha 1
-0.114672253	-1.634626319	0.116903742	-1.751530061	100128292	0.901271579	0.08983712	0.887563751	0.169279958	DLG5-AS1	DLG5 antisense RNA 1
-0.788943046	0.213312197	1.121639486	-0.908327289	11128	0.392083938	0.815239807	0.180391812	0.461452642	POLR3A	RNA polymerase III subunit A
-1.162961091	0.60123802	0.659965764	-0.058727745	6229	0.201242251	0.501497222	0.410958645	0.96071838	RPS24	ribosomal protein S24
-1.833718989	0.273814437	-0.476510235	0.750324671	2894	0.003175803	0.617148158	0.335463302	0.312619753	GRID1	glutamate ionotropic receptor delta type subunit 1
1.416390004	-0.342121549	-0.692747589	0.350626039	728118	0.121608099	0.699250101	0.385919796	0.767706143	NUTM2A	NUT family member 2A
0.946541087	-0.617734612	-1.996271489	1.378536878	9060	0.248105824	0.446045989	0.01152546	0.211444102	PAPSS2	3'-phosphoadenosine 5'-phosphosulfate synthase 2
0.220338604	0.157530487	0.375761687	-0.2182312	5728	0.588919106	0.698644795	0.308052842	0.689377493	PTEN	phosphatase and tensin homolog
-1.998184121	-0.525037751	0.096876236	-0.621913987	3434	0.031167456	0.546527871	0.900514152	0.594058945	IFIT1	interferon induced protein with tetratricopeptide repeats 1
-1.277900384	-1.395879837	-0.364063091	-1.031816746	100507596	0.139225681	0.108291416	0.628014685	0.364019793	NA	NA
0.813785682	-1.019044896	0.353841812	-1.372886708	9585	0.292627676	0.191423571	0.604573911	0.18966827	KIF20B	kinesin family member 20B
-0.923179831	0.570513985	-0.536592333	1.107106317	3363	0.128601021	0.337887219	0.314231878	0.171587725	HTR7	5-hydroxytryptamine receptor 7
-0.323006308	-0.136866642	-0.495802568	0.358935926	10556	0.25655999	0.625485924	0.059630584	0.344607233	RPP30	ribonuclease P/MRP subunit p30
-1.175606785	0.879378288	-1.062655688	1.942033976	84333	0.221844299	0.356340782	0.217181418	0.136648475	PCGF5	polycomb group ring finger 5
-1.020600669	0.310963512	-0.091331291	0.402294803	5507	0.00503813	0.342992009	0.752763192	0.36008443	PPP1R3C	protein phosphatase 1 regulatory subunit 3C
-4.189492328	0.155944212	-0.264967653	0.420911866	80351	2.69E-05	0.837308996	0.696936436	0.680090867	TNKS2	tankyrase 2
-3.434343593	1.679134212	-1.095555539	2.77468975	143282	0.002431597	0.101829479	0.224516379	0.047873265	FGFBP3	fibroblast growth factor binding protein 3
-1.092183647	0.399920904	0.052284573	0.347636331	9044	0.248274565	0.667316615	0.949773154	0.780304632	BTAF1	B-TFIID TATA-box binding protein associated factor 1
-0.831894481	0.26244293	0.033768711	0.228674219	3416	0.217538575	0.691543383	0.954382758	0.79639646	IDE	insulin degrading enzyme
-0.712525549	-0.767525875	-0.669884457	-0.097641418	3832	0.35632187	0.321348485	0.332876662	0.924025881	KIF11	kinesin family member 11
-2.184914448	1.509621853	0.063545367	1.446076486	54536	0.019469033	0.093131253	0.934390727	0.221576931	EXOC6	exocyst complex component 6
0.002195766	-0.032665626	-0.969624046	0.93695842	55165	0.998242489	0.973859192	0.284757496	0.486606526	CEP55	centrosomal protein 55
0.850449553	-0.24641714	0.286209029	-0.532626169	51196	0.252768612	0.736011231	0.661883482	0.587987574	PLCE1	phospholipase C epsilon 1
-3.028411294	0.74140984	-0.347154795	1.088564635	23232	0.004446335	0.436091955	0.681591942	0.394851202	TBC1D12	TBC1 domain family member 12
1.017821203	-1.871650948	0.278449404	-2.150100353	1557	0.310884638	0.07127961	0.753419771	0.118062419	CYP2C19	cytochrome P450 family 2 subfamily C member 19
0.755704277	-0.363383055	-0.112593449	-0.250789606	142827	0.341644869	0.644199573	0.872549526	0.81179774	ACSM6	acyl-CoA synthetase medium chain family member 6
2.181652326	-1.340217976	0.702555406	-2.042773382	10580	0.0301724	0.165278403	0.407673793	0.117736716	SORBS1	sorbin and SH3 domain containing 1
-0.0801481	-0.231124081	0.305603861	-0.536727942	5832	0.67882195	0.240623237	0.089704713	0.050122118	ALDH18A1	aldehyde dehydrogenase 18 family member A1
-0.77576392	0.167165819	-0.473935179	0.641100999	26123	0.030791344	0.619477558	0.1267363	0.165900239	TCTN3	tectonic family member 3
-0.24421891	1.766068777	1.385826013	0.380242764	953	0.81174765	0.097652697	0.14268121	0.782301578	ENTPD1	ectonucleoside triphosphate diphosphohydrolase 1
-2.794127891	0.64680266	-0.236550116	0.883352776	100127889	6.82E-05	0.248205482	0.631408519	0.240133855	NA	NA
0.444621148	0.126142994	0.129645454	-0.00350246	387707	0.272256268	0.751630383	0.716227886	0.994766459	CC2D2B	coiled-coil and C2 domain containing 2B
-1.633714086	0.240387382	-0.930729931	1.171117314	7093	0.094114749	0.797694356	0.274959418	0.357378205	TLL2	tolloid like 2
0.116923004	0.002471229	0.198633923	-0.196162693	118788	0.889934658	0.997665646	0.792813284	0.862632081	PIK3AP1	phosphoinositide-3-kinase adaptor protein 1
-2.398062852	0.768716449	0.500708736	0.268007714	80019	0.000140072	0.139687982	0.275173984	0.692656112	UBTD1	ubiquitin domain containing 1
-1.910416155	-0.482564445	-0.995231216	0.512666772	112817	0.050701459	0.603155812	0.238224129	0.68015454	HOGA1	4-hydroxy-2-oxoglutarate aldolase 1
-2.3494533	-0.997683737	-0.509796619	-0.487887118	118812	0.000385225	0.080738861	0.304297405	0.5084268	MORN4	MORN repeat containing 4
-1.099155845	0.533115104	-0.448611257	0.981726361	55361	0.213407954	0.539337634	0.563370214	0.401725491	PI4K2A	phosphatidylinositol 4-kinase type 2 alpha
-0.401685213	0.942474227	0.529667839	0.412806388	55118	0.524466992	0.145229942	0.351302806	0.625051824	CRTAC1	cartilage acidic protein 1
-0.48814419	-0.917097392	-0.507663417	-0.409433976	27291	0.616411911	0.350938376	0.560746782	0.753625805	R3HCC1L	R3H domain and coiled-coil containing 1 like
-0.097895931	0.165292529	0.101174995	0.064117534	84795	0.688937353	0.500921428	0.643950681	0.844799549	PYROXD2	pyridine nucleotide-disulphide oxidoreductase domain 2
0.157008246	-1.021046181	-0.248570407	-0.772475775	3257	0.594005297	0.002422575	0.349537039	0.062102634	HPS1	HPS1 biogenesis of lysosomal organelles complex 3 subunit 1
1.167105968	-0.790061115	0.913240747	-1.703301862	60495	0.076517938	0.219434299	0.117504537	0.055874011	HPSE2	heparanase 2 (inactive)
-1.282788594	0.87626107	-0.525321471	1.401582542	81894	0.227752731	0.404809877	0.574503723	0.322614752	SLC25A28	solute carrier family 25 member 28
-0.357827492	-0.151215147	0.052816887	-0.204032034	1244	0.280235994	0.643629916	0.856263399	0.641753488	ABCC2	ATP binding cassette subfamily C member 2
-1.39589596	0.446782061	0.698967503	-0.252185442	23268	0.140802322	0.627802291	0.399660954	0.837932053	DNMBP	dynamin binding protein
-0.776092466	1.36814133	0.969083525	0.399057805	100188954	0.46894344	0.208658743	0.315388444	0.779982939	DNMBP-AS1	DNMBP antisense RNA 1
-1.669358769	0.146957312	-1.574381488	1.7213388	1369	0.119961014	0.887290393	0.102356398	0.225600588	CPN1	carboxypeptidase N subunit 1
1.284947167	-1.284947167	0.757467123	-2.04241429	10613	0.168734077	0.168734077	0.357065813	0.106601133	ERLIN1	ER lipid raft associated 1
-1.602507104	-0.609304538	-1.406692395	0.797387857	55280	0.080691297	0.49047206	0.086006707	0.501048416	CWF19L1	CWF19 like cell cycle control factor 1
-0.469675982	0.200961774	0.095481644	0.10548013	6319	0.0388486	0.352760738	0.618467472	0.713335632	SCD	stearoyl-CoA desaturase
-0.321361352	0.222050576	0.149350555	0.072700021	90271	0.184497674	0.352898487	0.482477753	0.818585134	OLMALINC	oligodendrocyte maturation-associated long intergenic non-coding RNA
0.333006557	-0.29718102	0.236096064	-0.533277084	25956	0.53300802	0.577540655	0.620468182	0.457855525	SEC31B	SEC31 homolog B	COPII coat complex component
2.541598263	-2.214858765	0.838285215	-3.05314398	5076	0.012568384	0.026533497	0.319861359	0.023139682	PAX2	paired box 2
-0.114485686	0.016705876	-0.287028245	0.303734122	55719	0.782040925	0.967763047	0.441449289	0.585514168	SLF2	SMC5-SMC6 complex localization factor 2
-0.076162657	-0.720075026	-0.217009589	-0.503065437	57715	0.894027198	0.21780372	0.672024402	0.514409758	SEMA4G	semaphorin 4G
-0.196367481	0.63038398	-0.314111726	0.944495706	84545	0.757509564	0.327627091	0.581954231	0.275900006	MRPL43	mitochondrial ribosomal protein L43
-1.774310104	-1.50E-15	-0.582091973	0.582091973	100038246	0.070600633	1	0.489708817	0.643891046	TLX1NB	TLX1 neighbor
-2.802525104	2.617852187	-2.179574856	4.797427042	8945	0.006960435	0.010742795	0.016332	0.001088418	BTRC	beta-transducin repeat containing E3 ubiquitin protein ligase
-1.01420026	-0.249012923	-0.978463064	0.729450141	30819	0.16996421	0.729596537	0.140486144	0.453298141	KCNIP2	potassium voltage-gated channel interacting protein 2
-0.133435445	-1.400529675	-0.506849375	-0.8936803	79591	0.89718172	0.185930125	0.584679618	0.521245893	ARMH3	armadillo like helical domain containing 3
0.105976404	-0.809418335	-0.185864844	-0.623553491	8861	0.919524793	0.444098141	0.843024586	0.658554373	LDB1	LIM domain binding 1
-1.707793824	0.787810406	-0.535838635	1.323649041	23082	0.002291552	0.11855844	0.228522002	0.05497948	PPRC1	PPARG related coactivator 1
-1.11860265	0.035820045	0.113550313	-0.077730268	9221	0.321565586	0.974317113	0.909171914	0.958472098	NOLC1	nucleolar and coiled-body phosphoprotein 1
-1.620519284	-0.024467383	-0.401283226	0.376815843	5309	0.057549972	0.975888967	0.581099643	0.729085963	PITX3	paired like homeodomain 3
-1.583547895	-0.168503038	-0.549780156	0.381277118	8729	0.008835861	0.758098241	0.269019792	0.604371596	GBF1	golgi brefeldin A resistant guanine nucleotide exchange factor 1
0.710936833	-1.50715255	-0.245240731	-1.261911819	51684	0.481475712	0.145005416	0.784749249	0.354218819	SUFU	SUFU negative regulator of hedgehog signaling
2.765449662	-0.473607119	2.22E-16	-0.473607119	114815	0.002320533	0.550965546	1	0.655978345	SORCS1	sortilin related VPS10 domain containing receptor 1
-0.511272623	0.919102464	1.401153895	-0.482051431	282996	0.616791745	0.37212382	0.136224292	0.724613279	RBM20	RNA binding motif protein 20
-0.973767023	-0.149746295	-0.157019133	0.007272838	57678	0.006139557	0.638610538	0.582367559	0.986392684	GPAM	glycerol-3-phosphate acyltransferase	mitochondrial
0.948506682	-0.139251833	0.715655259	-0.854907092	6975	0.382626992	0.896914317	0.460032293	0.555161165	TECTB	tectorin beta
0.819591332	-0.506939037	0.772493067	-1.279432104	51703	0.326754797	0.54070939	0.302130519	0.256106894	ACSL5	acyl-CoA synthetase long chain family member 5
0.379784121	-0.546102291	0.94611689	-1.492219181	143187	0.741178144	0.635393712	0.36258541	0.339006925	VTI1A	vesicle transport through interaction with t-SNAREs 1A
-3.771694431	-2.16E-15	-1.257302926	1.257302926	84632	0.000568703	1	0.136519916	0.312474425	AFAP1L2	actin filament associated protein 1 like 2
-1.606494343	-0.124148217	0.053293844	-0.177442062	142940	0.101318029	0.895279061	0.949618401	0.888485811	TRUB1	TruB pseudouridine synthase family member 1
-1.006008285	0.958502648	0.375662447	0.5828402	26033	0.102135363	0.118129658	0.481178468	0.46647013	ATRNL1	attractin like 1
-0.191976642	-0.885508058	0.30463932	-1.190147378	5406	0.742766417	0.141717845	0.56167903	0.141052662	PNLIP	pancreatic lipase
-0.591031619	0.246246921	-0.043842534	0.290089455	6571	0.004735494	0.195826516	0.792138667	0.253486188	SLC18A2	solute carrier family 18 member A2
-0.169792747	0.009053659	-0.008035164	0.017088823	118987	0.450064433	0.96761042	0.967860961	0.954445616	PDZD8	PDZ domain containing 8
0.31198245	-0.893123994	0.165654938	-1.058778932	22841	0.773931533	0.414836372	0.864500538	0.470296899	RAB11FIP2	RAB11 family interacting protein 2
-0.038347081	-0.765229406	-0.996063064	0.230833658	255082	0.928352485	0.085612268	0.016433494	0.687281913	CASC2	cancer susceptibility 2
0.912954484	-0.003154563	0.057444547	-0.06059911	2834	0.031844679	0.993669092	0.871711211	0.909562579	PRLHR	prolactin releasing hormone receptor
2.332179391	-0.235044304	-2.22E-16	-0.235044304	143384	0.028378566	0.812757848	1	0.859810453	CACUL1	CDK2 associated cullin domain 1
-1.05377253	-0.527351676	-1.371842884	0.844491209	404636	0.169743557	0.483202826	0.051955926	0.404035304	DENND10	DENN domain containing 10
1.208754427	-0.636363942	1.054822792	-1.691186733	119559	0.273069569	0.559063584	0.284526168	0.253747889	SFXN4	sideroflexin 4
-2.969075413	-0.663980028	-0.158999857	-0.504980171	196051	0.000521062	0.357571562	0.803273482	0.599007862	PLPP4	phospholipid phosphatase 4
-4.470086618	0.674328702	-0.641221716	1.315550418	10579	9.35E-05	0.459684561	0.432301961	0.286427006	TACC2	transforming acidic coiled-coil containing protein 2
-2.905731602	-1.89E-15	-1.053769061	1.053769061	118663	0.005724341	1	0.219463276	0.40741597	BTBD16	BTB domain containing 16
-0.37940303	0.786309478	-0.002855521	0.789164999	1755	0.458198888	0.133646027	0.994979903	0.255224242	DMBT1	deleted in malignant brain tumors 1
-0.066364465	-0.056021689	-1.117151337	1.061129648	375940	0.95326855	0.960544512	0.278176987	0.487912557	DMBT1L1	deleted in malignant brain tumors 1 like 1 (pseudogene)
0.418514208	-1.016851308	-1.213538955	0.196687647	399815	0.650370017	0.277540686	0.152529648	0.873526434	C10orf88B	C10orf88B (pseudogene)
-0.338473782	-1.50E-15	1.262731757	-1.262731757	118672	0.692625333	1	0.11122675	0.278738635	PSTK	phosphoseryl-tRNA kinase
-1.018447011	-0.236181935	-0.389838761	0.153656825	64376	0.38818138	0.839796337	0.709496043	0.921874929	IKZF5	IKAROS family zinc finger 5
-1.531510762	1.661038329	0.154629493	1.506408836	36	0.10102221	0.077182951	0.847432198	0.221157214	ACADSB	acyl-CoA dehydrogenase short/branched chain
0.464335087	-2.215034725	0.120933779	-2.335968503	9184	0.621339673	0.0276574	0.885268032	0.075850018	BUB3	BUB3 mitotic checkpoint protein
-1.274066342	0.630533943	-0.962415578	1.592949521	51363	0.045983206	0.30259598	0.086930234	0.061091513	CHST15	carbohydrate sulfotransferase 15
3.61657516	0.227913457	0.856441048	-0.628527591	4942	1.01E-05	0.706456612	0.125425957	0.441808271	OAT	ornithine aminotransferase
1.912235859	0.241031297	-3.89E-16	0.241031297	9679	0.056246845	0.799838722	1	0.850040425	FAM53B	family with sequence similarity 53 member B
-0.231303583	-0.981968007	0.183827743	-1.165795751	387718	0.79289349	0.272839583	0.815495159	0.330105468	TEX36	testis expressed 36
0.575571128	-0.77933079	0.263977734	-1.043308524	26098	0.252034832	0.126529397	0.55148969	0.127303455	EDRF1	erythroid differentiation regulatory factor 1
0.018863993	-0.661459761	-0.155797378	-0.505662383	118611	0.974398664	0.268887562	0.767257635	0.523822144	C10orf90	chromosome 10 open reading frame 90
-0.111796626	-0.064494531	-0.206977692	0.142483161	10539	0.862205206	0.920218379	0.719774792	0.869033091	GLRX3	glutaredoxin 3
0.155209407	0.782991136	-0.044871632	0.827862767	51272	0.271812277	2.08E-05	0.718274525	0.000278058	BET1L	Bet1 golgi vesicular membrane trafficking protein like
0.235339526	-0.055643168	-0.112334078	0.056690911	60626	0.076299817	0.661731123	0.328699695	0.739407555	RIC8A	RIC8 guanine nucleotide exchange factor A
-0.632005735	0.344104895	0.084760189	0.259344706	23410	0.019349442	0.178790594	0.704466865	0.442049713	SIRT3	sirtuin 3
0.455419592	0.276050871	-0.031048251	0.307099123	5719	0.00210855	0.043122944	0.787366965	0.087897143	PSMD13	proteasome 26S subunit	non-ATPase 13
-3.655626984	0.662548232	0.351872084	0.310676148	80162	5.18E-10	0.042279054	0.210530064	0.454541093	PGGHG	protein-glucosylgalactosylhydroxylysine glucosidase
-4.874155129	-3.39E-15	-0.132531122	0.132531122	10581	3.33E-06	1	0.842498489	0.894582921	IFITM2	interferon induced transmembrane protein 2
5.155132083	0.452313593	0	0.452313593	8519	1.14E-06	0.536018774	1	0.643805907	IFITM1	interferon induced transmembrane protein 1
5.847618706	0.236715656	0.543971188	-0.307255532	10410	5.25E-10	0.631363865	0.225937655	0.642435245	IFITM3	interferon induced transmembrane protein 3
-1.621333129	0.46274945	0.465647659	-0.002898209	338707	4.18E-05	0.141724326	0.100946539	0.994352969	B4GALNT4	beta-1	4-N-acetyl-galactosaminyltransferase 4
-5.001340314	-1.668966795	-0.085147035	-1.58381976	11187	4.61E-08	0.007571886	0.865593411	0.047419923	PKP3	plakophilin 3
-6.98470117	-5.00E-15	0.112686107	-0.112686107	59307	4.84E-11	1	0.803911531	0.86846644	SIGIRR	single Ig and TIR domain containing
-2.410334523	-2.16E-15	-0.792925376	0.792925376	338440	0.016994615	1	0.345881721	0.526832058	ANO9	anoctamin 9
-0.527690734	-0.249426366	0.096317031	-0.345743397	81490	0.259925162	0.58914148	0.815010927	0.576951669	PTDSS2	phosphatidylserine synthase 2
1.144109194	-0.552068602	0.654219136	-1.206287738	6050	0.32179243	0.628901076	0.523026171	0.433754034	RNH1	ribonuclease/angiogenin inhibitor 1
2.021581483	-0.174428382	0.697812397	-0.872240779	3265	0.055506425	0.861681633	0.439539431	0.518407116	HRAS	HRas proto-oncogene	GTPase
-1.735527134	-1.61E-15	-1.611316435	1.611316435	692247	0.054622299	1	0.046883249	0.171867311	LMNTD2-AS1	LMNTD2 antisense RNA 1
-1.634241133	0.834247797	0.323515501	0.510732296	8045	0.016719967	0.19460424	0.566301509	0.546315506	RASSF7	Ras association domain family member 7
1.284947167	0.238681043	-1.11E-16	0.238681043	3665	0.169664253	0.79340296	1	0.845166046	IRF7	interferon regulatory factor 7
1.124367406	-0.240536931	-0.191125506	-0.049411425	10522	0.000147436	0.318309206	0.373910476	0.876858137	DEAF1	DEAF1 transcription factor
0.30887529	0.140541293	-0.243828085	0.384369377	283232	0.383194581	0.688988239	0.4404259	0.417910578	TMEM80	transmembrane protein 80
-8.698784812	1.276978982	0.156116636	1.120862346	64787	7.12E-16	0.000964279	0.596383855	0.018930363	EPS8L2	EPS8 like 2
-0.011287159	0.069239815	0.022751553	0.046488262	6888	0.903023479	0.45827193	0.783815834	0.708869286	TALDO1	transaldolase 1
0.096415298	-0.084924801	-0.284743908	0.199819107	347862	0.655468961	0.694131479	0.151553419	0.49237846	GATD1	glutamine amidotransferase like class 1 domain containing 1
-0.638974583	0.79674151	0.370041204	0.426700306	100506518	0.204187593	0.117814184	0.404772702	0.520185249	NA	NA
0.267727025	0.499606348	0.485779033	0.013827315	171391	0.44005989	0.157993878	0.126709311	0.976084768	LOC171391	uncharacterized LOC171391
2.979077705	0.016557954	0.456609238	-0.440051284	51286	0.000112481	0.978470132	0.409962701	0.594439312	CEND1	cell cycle exit and neuronal differentiation 1
0.883388353	0.134935193	0.027314386	0.107620807	79751	8.26E-07	0.275444443	0.801911967	0.51214212	SLC25A22	solute carrier family 25 member 22
0.127577827	0.01433973	-0.149074658	0.163414388	55367	0.488300043	0.937487632	0.367564341	0.507945465	PIDD1	p53-induced death domain protein 1
0.00122719	0.188770618	0.031512641	0.157257978	6181	0.991593109	0.117765701	0.762569462	0.321095825	RPLP2	ribosomal protein lateral stalk subunit P2
0.974663153	-1.48439829	-0.755676197	-0.728722094	619565	0.294985661	0.117851922	0.362138568	0.55522051	SNORA52	small nucleolar RNA	H/ACA box 52
1.174807661	0.090651643	-0.0398004	0.130452043	57104	2.35E-06	0.605611036	0.79934315	0.579907427	PNPLA2	patatin like phospholipase domain containing 2
0.44036408	-0.828129661	-0.027911944	-0.800217717	283229	0.289030681	0.054827627	0.939134894	0.156295298	CRACR2B	calcium release activated channel regulator 2B
-0.44820635	0.167776718	0.073059195	0.094717523	977	1.13E-05	0.037151452	0.287427833	0.35592646	CD151	CD151 molecule (Raph blood group)
-0.587709093	0.174698234	-0.00256789	0.177266124	5441	7.07E-05	0.144075741	0.980245976	0.263097948	POLR2L	RNA polymerase II	I and III subunit L
-0.009099144	0.008331985	0.067594554	-0.059262569	7106	0.938209618	0.9434093	0.522095974	0.707219961	TSPAN4	tetraspanin 4
0.652842259	0.05461523	0.092777228	-0.038161998	66005	0.000943317	0.74459451	0.537698176	0.865123339	CHID1	chitinase domain containing 1
0.026249681	-0.467536523	0.472052461	-0.939588984	161	0.969561782	0.499544272	0.446749581	0.315677663	AP2A2	adaptor related protein complex 2 subunit alpha 2
-0.051275213	-0.138296984	-0.048689394	-0.08960759	727897	0.824192004	0.550805087	0.813563345	0.772403888	MUC5B	mucin 5B	oligomeric mucus/gel-forming
0.111014662	0.032249398	-0.188158146	0.220407545	54472	0.705920135	0.912550727	0.47689272	0.577492612	TOLLIP	toll interacting protein
0.15685702	-2.019813677	0.558939979	-2.578753656	9024	0.855118701	0.028371028	0.470083656	0.035850018	BRSK2	BR serine/threonine kinase 2
0.09677094	-1.147269316	-0.414565932	-0.732703384	10077	0.925874145	0.278113147	0.656748205	0.600934591	TSPAN32	tetraspanin 32
1.386164075	0.909858489	0.502343113	0.407515375	10984	0.002631419	0.034279778	0.174296241	0.454125491	KCNQ1OT1	KCNQ1 opposite strand/antisense transcript 1
1.806647714	-1.886221403	-1.123368967	-0.762852436	4676	0.064506415	0.054584504	0.187720807	0.542982353	NAP1L4	nucleosome assembly protein 1 like 4
1.727489547	-0.726744543	-0.91779064	0.191046097	114879	0.06355926	0.416269815	0.255408546	0.872295333	OSBPL5	oxysterol binding protein like 5
3.311451042	-0.91808645	-2.78E-16	-0.91808645	7748	0.00207521	0.331639473	1	0.466655006	ZNF195	zinc finger protein 195
1.15350272	-0.210943651	0.928235031	-1.139178682	417	0.197330264	0.809327754	0.244004255	0.337427767	ART1	ADP-ribosyltransferase 1
0.189167645	0.877117736	0.073326854	0.803790882	57053	0.844258475	0.367698928	0.932121477	0.535853581	CHRNA10	cholinergic receptor nicotinic alpha 10 subunit
0.085938265	-0.12916149	0.069785896	-0.198947386	4928	0.691957001	0.552646774	0.718958484	0.496101163	NUP98	nucleoporin 98 and 96 precursor
0.669068598	-0.574898436	0.447411772	-1.022310208	27315	0.547963013	0.605191855	0.652553815	0.494473703	PGAP2	post-GPI attachment to proteins 2
-1.40026611	0.527897154	-0.552340934	1.080238089	6786	0.012682511	0.310188942	0.237650651	0.128697382	STIM1	stromal interaction molecule 1
0.506380176	-0.006730765	0.205636572	-0.212367338	6240	0.081582826	0.980698042	0.413082342	0.571149875	RRM1	ribonucleotide reductase catalytic subunit M1
1.006617297	0.020968861	0.15420911	-0.133240249	143496	0.188964758	0.977617293	0.817694043	0.894315112	OR52B4	olfactory receptor family 52 subfamily B member 4
-0.624532601	-0.088068027	1.180479645	-1.268547672	143501	0.547978818	0.932140406	0.21209034	0.366199492	C11orf40	chromosome 11 putative open reading frame 40
-0.570706843	0.317375452	-0.382251112	0.699626564	143502	0.601450233	0.770859276	0.695202707	0.632961777	OR52I2	olfactory receptor family 52 subfamily I member 2
0.817998461	0.405254917	1.323587276	-0.918332359	117854	0.329407278	0.625416872	0.086544709	0.412542597	TRIM6	tripartite motif containing 6
0.665544596	-1.839412445	-0.794543327	-1.044869118	85363	0.527811723	0.092177809	0.401479499	0.460974059	TRIM5	tripartite motif containing 5
-0.556888242	-1.291216002	-1.183045718	-0.108170283	3263	0.52986048	0.154863094	0.145605752	0.927127711	HPX	hemopexin
-0.439716733	0.181160326	-0.015978231	0.197138556	10612	0.06400396	0.426636926	0.936952851	0.517775135	TRIM3	tripartite motif containing 3
1.038059979	-0.350538457	1.280632237	-1.631170694	23647	0.103182764	0.569156683	0.029335418	0.059612287	ARFIP2	ADP ribosylation factor interacting protein 2
1.856574599	-0.964160895	1.240228491	-2.204389386	26515	0.088856095	0.362468317	0.195759188	0.128798011	TIMM10B	translocase of inner mitochondrial membrane 10B
0.368717905	-1.491185479	0.369146238	-1.860331717	144132	0.475613104	0.008682072	0.425421933	0.013521862	DNHD1	dynein heavy chain domain 1
5.708870235	-0.347559607	0.721957421	-1.069517027	23378	9.93E-07	0.663508124	0.317939699	0.323805988	RRP8	ribosomal RNA processing 8
6.193732208	-0.530940892	0	-0.530940892	3611	7.14E-08	0.462624553	1	0.582753782	ILK	integrin linked kinase
5.224888889	-1.240732265	0	-1.240732265	6881	2.31E-06	0.122847493	1	0.243104086	TAF10	TATA-box binding protein associated factor 10
5.425135019	-0.560173998	0.222835156	-0.783009155	1200	8.81E-07	0.458941753	0.740293856	0.440662115	TPP1	tripeptidyl peptidase 1
-0.580298163	1.800958481	-0.033624488	1.834582969	8642	0.518933215	0.056215167	0.966471616	0.138578752	DCHS1	dachsous cadherin-related 1
-3.78953771	-2.33E-15	0.221426531	-0.221426531	8495	9.85E-05	1	0.74845054	0.830575101	PPFIBP2	PPFIA binding protein 2
-1.235098237	-0.859369131	-0.468207022	-0.39116211	7275	0.200276919	0.367106634	0.579977535	0.757192717	TUB	TUB bipartite transcription factor
0.298951583	0.308516678	-1.121829282	1.43034596	65975	0.778657211	0.771784916	0.246899365	0.322459239	STK33	serine/threonine kinase 33
1.41858361	-0.69772121	0.656130685	-1.353851895	9866	0.037279406	0.283028247	0.259830691	0.126956508	TRIM66	tripartite motif containing 66
0.638785477	0.286988791	-0.102043381	0.389032173	6157	0.33689114	0.662814929	0.862073067	0.659552832	RPL27A	ribosomal protein L27a
-0.356091451	1.449984504	1.173809205	0.2761753	677826	0.713790598	0.14668129	0.186642939	0.831877212	SNORA3B	small nucleolar RNA	H/ACA box 3B
0.370951596	-0.89790079	-0.662661099	-0.235239691	6764	0.596189877	0.208163608	0.295584526	0.801623582	DENND2B	DENN domain containing 2B
-2.357677924	-1.11E-15	-0.451307062	0.451307062	56672	0.019425639	1	0.589314022	0.718306692	AKIP1	A-kinase interacting protein 1
-0.393118701	0.481498821	-0.378677185	0.860176005	56673	0.457389785	0.364573607	0.424090043	0.231440307	C11orf16	chromosome 11 open reading frame 16
-1.494322101	-2.06780516	-1.508658324	-0.559146836	56674	0.071596229	0.016353311	0.04444719	0.599761107	TMEM9B	TMEM9 domain family member B
-0.631227941	0.023868909	-0.104852591	0.1287215	23258	0.216790294	0.961920585	0.814745234	0.847887231	DENND5A	DENN domain containing 5A
-0.741427974	-0.315015903	-0.468130644	0.153114741	10527	0.002182622	0.146116895	0.021281553	0.588760025	IPO7	importin 7
-1.795707344	2.396838024	0.987444565	1.40939346	7702	0.040719092	0.008723936	0.191868761	0.213270392	ZNF143	zinc finger protein 143
-2.391468009	-0.280953815	-0.468091871	0.187138056	23075	0.01091847	0.742469292	0.542028489	0.870264543	SWAP70	switching B cell complex subunit SWAP70
-0.453157992	-0.097223763	0.412026079	-0.509249842	440028	0.641474325	0.920186584	0.636001134	0.696249897	LINC02709	long intergenic non-protein coding RNA 2709
-0.669636753	-0.431956852	-0.3759571	-0.055999751	283104	0.168701164	0.367100578	0.379844231	0.929741951	SBF2-AS1	SBF2 antisense RNA 1
-1.826953004	-1.333242496	-0.57623936	-0.757003135	81846	0.11162739	0.237816175	0.562434785	0.611555869	SBF2	SET binding factor 2
0.89566301	-0.297178429	1.003426315	-1.300604744	272	0.008729509	0.341610584	0.001704354	0.005151224	AMPD3	adenosine monophosphate deaminase 3
-1.041895929	-1.052677494	-1.458624956	0.405947462	100463486	0.309829326	0.304995366	0.119330578	0.764963271	MTRNR2L8	MT-RNR2 like 8
-1.012939101	0.547745385	0.11231027	0.435435116	50862	0.203460781	0.484524902	0.871840565	0.677345204	RNF141	ring finger protein 141
-0.733335251	-0.209974898	-0.217107715	0.007132817	9646	1.47E-06	0.058582365	0.031376476	0.959762141	CTR9	CTR9 homolog	Paf1/RNA polymerase II complex component
-0.43338725	-1.28E-15	1.289701906	-1.289701906	58486	0.625526501	1	0.115976213	0.285313785	ZBED5	zinc finger BED-type containing 5
-2.131342271	-1.50E-15	0.154586714	-0.154586714	374378	0.043720491	1	0.862264541	0.907898832	GALNT18	polypeptide N-acetylgalactosaminyltransferase 18
4.794877687	-0.22523246	0.109584372	-0.334816832	55031	8.28E-11	0.533433188	0.733782907	0.490717502	USP47	ubiquitin specific peptidase 47
2.37792905	-0.381463727	0.526065138	-0.907528865	27122	0.022320318	0.692918032	0.543842012	0.485841707	DKK3	dickkopf WNT signaling pathway inhibitor 3
0.662067052	-0.615238315	0.264431559	-0.879669874	9645	0.031282002	0.043580507	0.310513539	0.032748021	MICAL2	microtubule associated monooxygenase	calponin and LIM domain containing 2
1.82660415	0.174953946	0.479600097	-0.30464615	55742	0.047558064	0.840805869	0.54010307	0.794406152	PARVA	parvin alpha
-2.874107726	0.656741696	0.228603008	0.428138688	100506305	0.010610353	0.522607959	0.802546889	0.75500222	LINC00958	long intergenic non-protein coding RNA 958
-0.273697119	0.763220261	-0.118870894	0.882091155	406	0.625921911	0.18366769	0.812404321	0.249043024	ARNTL	aryl hydrocarbon receptor nuclear translocator like
-0.261508145	0.232387452	0.110876093	0.121511359	84188	0.576934433	0.619746478	0.790728552	0.8461991	FAR1	fatty acyl-CoA reductase 1
0.348815977	-0.519442987	-0.0827217	-0.436721287	10418	0.452332166	0.267667643	0.840876211	0.482645829	SPON1	spondin 1
0.468159403	-0.245352942	0.342194341	-0.587547283	1315	0.196284289	0.490787089	0.287197743	0.225395531	COPB1	COPI coat complex subunit beta 1
-3.3859798	1.880969062	0.009732789	1.871236272	5140	5.06E-05	0.008767772	0.986606504	0.042741127	PDE3B	phosphodiesterase 3B
-5.036319174	0.367908754	-0.413175255	0.781084009	10944	1.48E-06	0.61274063	0.525948166	0.425678369	C11orf58	chromosome 11 open reading frame 58
-2.207900302	-0.248600058	-0.545669357	0.297069299	144100	0.015382183	0.766347699	0.468658682	0.791210551	PLEKHA7	pleckstrin homology domain containing A7
-1.780217387	-0.227035666	-2.313622131	2.086586465	6207	0.120497425	0.837613024	0.029317679	0.171540429	RPS13	ribosomal protein S13
-1.210172019	-0.085438057	-0.594115842	0.508677785	5286	0.080101437	0.897230408	0.322026518	0.568248461	PIK3C2A	phosphatidylinositol-4-phosphate 3-kinase catalytic subunit type 2 alpha
1.00759041	-0.444744805	1.153687538	-1.598432343	4925	0.291308774	0.637057638	0.181006683	0.214941724	NUCB2	nucleobindin 2
-2.454076008	-0.087484779	0.369288273	-0.456773053	374383	0.017444064	0.926625023	0.664651078	0.720513186	NCR3LG1	natural killer cell cytotoxicity receptor 3 ligand 1
-2.830341018	0.166125422	-0.522802873	0.688928296	6833	0.005587772	0.855401701	0.523641579	0.574795392	ABCC8	ATP binding cassette subfamily C member 8
-2.783087174	-2.39E-15	0.291661979	-0.291661979	10083	0.00285503	1	0.690390424	0.790326945	USH1C	USH1 protein network component harmonin
-1.018446254	0.27351155	-0.029402124	0.302913674	3746	0.318108595	0.785846011	0.973921774	0.822472544	KCNC1	potassium voltage-gated channel subfamily C member 1
-0.597017163	-0.817238402	-0.271550168	-0.545688234	6288	0.52012544	0.381079273	0.742529555	0.660259378	SAA1	serum amyloid A1
-0.674751864	1.76870392	0.784169766	0.984534154	11234	0.37727079	0.029070612	0.254842878	0.337904692	HPS5	HPS5 biogenesis of lysosomal organelles complex 2 subunit 2
-0.897353047	0.942852485	-0.308565087	1.251417572	2965	0.154127584	0.135431398	0.574327595	0.139409453	GTF2H1	general transcription factor IIH subunit 1
-0.421363099	-1.710813985	-0.800147928	-0.910666058	160287	0.686642187	0.113399487	0.395539335	0.517330971	LDHAL6A	lactate dehydrogenase A like 6A
-1.286184222	1.393218937	-0.172514874	1.565733812	7251	0.073469028	0.054286442	0.778768656	0.101691272	TSG101	tumor susceptibility 101
0.247565136	-0.225677805	1.393599926	-1.619277731	55293	0.819392572	0.835099202	0.162129599	0.273574626	UEVLD	UEV and lactate/malate dehyrogenase domains
-0.072474579	1.045542885	-0.969699085	2.015241969	54503	0.936407457	0.258438033	0.241898589	0.110970592	ZDHHC13	zinc finger DHHC-type palmitoyltransferase 13
1.971294385	0.222059993	-0.033758347	0.25581834	89797	0.000108562	0.584769765	0.925694366	0.638548596	NAV2	neuron navigator 2
2.682296088	-2.682296088	0	-2.682296088	100126784	0.001279604	0.001279604	1	0.010807685	LOC100126784	uncharacterized LOC100126784
-2.135226577	-2.39E-15	-0.194004596	0.194004596	203859	0.023551971	1	0.804282018	0.868718056	ANO5	anoctamin 5
-1.772388552	-1.049179459	0.159118636	-1.208298094	91057	1.16E-05	0.002291933	0.55426247	0.006928039	CCDC34	coiled-coil domain containing 34
-2.882593307	0.669616016	-0.292796286	0.962412303	55366	0.006107729	0.479491309	0.728152892	0.449214879	LGR4	leucine rich repeat containing G protein-coupled receptor 4
-0.610556659	2.407734016	0.540015798	1.867718219	497258	0.556017128	0.029503091	0.560382473	0.188253899	BDNF-AS	BDNF antisense RNA
2.516768636	-1.061228733	0.025877935	-1.087106668	627	0.024871609	0.315445975	0.977846603	0.44066383	BDNF	brain derived neurotrophic factor
-1.043827399	0.850613671	-1.043827399	1.89444107	196074	0.311080841	0.406819111	0.259124486	0.175652807	METTL15	methyltransferase like 15
-0.163326689	-1.451257588	1.057713911	-2.508971499	120526	0.860393344	0.130430987	0.212872991	0.056117518	DNAJC24	DnaJ heat shock protein family (Hsp40) member C24
0.037439739	-0.221364253	0.368334002	-0.589698255	79832	0.923424049	0.571537362	0.297873951	0.267540669	QSER1	glutamine and serine rich 1
-0.805147233	-0.17764043	-0.602205665	0.424565235	55346	0.076950333	0.683685436	0.134042263	0.47022397	TCP11L1	t-complex 11 like 1
-0.052416779	-0.143816234	-0.279849738	0.136033504	283267	0.915632145	0.771544089	0.52943667	0.837703929	LINC00294	long intergenic non-protein coding RNA 294
1.908145725	-1.235852305	0.436528369	-1.672380675	1479	0.063547351	0.216484465	0.619038561	0.212713803	CSTF3	cleavage stimulation factor subunit 3
1.698728389	0.322974512	0.542644793	-0.219670281	25758	0.064350709	0.712157952	0.490384915	0.851412547	KIAA1549L	KIAA1549 like
3.146922287	-1.98867904	0.857330874	-2.846009913	100131378	0.004782925	0.056938034	0.339661895	0.043660588	C11orf91	chromosome 11 open reading frame 91
-3.325082614	2.971642995	-0.667131351	3.638774345	966	0.000295713	0.000846299	0.328337275	0.001837795	CD59	CD59 molecule (CD59 blood group)
1.862163742	-0.015606912	2.09784028	-2.113447192	26273	0.073882296	0.987478944	0.028011133	0.125761089	FBXO3	F-box protein 3
0.386139112	-0.152146305	-0.459718139	0.307571834	4076	0.118056684	0.525821083	0.042407927	0.342598841	CAPRIN1	cell cycle associated protein 1
-0.322726385	-0.137524812	0.074318241	-0.211843053	55226	0.212190271	0.588201658	0.742907073	0.534710885	NAT10	N-acetyltransferase 10
-1.902552798	1.26203975	-0.085292496	1.347332245	25841	0.010341717	0.073569221	0.88738521	0.147850324	ABTB2	ankyrin repeat and BTB domain containing 2
0.101381945	1.070393944	-0.523861147	1.59425509	51074	0.929701594	0.357448808	0.611572936	0.308312196	APIP	APAF1 interacting protein
0.555754736	1.98431409	1.184373346	0.799940744	8050	0.583767896	0.061866419	0.200421558	0.556919977	PDHX	pyruvate dehydrogenase complex component X
3.573983546	-0.151774398	0.146367321	-0.298141719	960	1.19E-14	0.344935742	0.309513413	0.172717067	CD44	CD44 molecule (Indian blood group)
3.052425903	-0.19702473	-0.473144313	0.276119583	100507164	1.64E-14	0.165122737	0.001098876	0.148060261	NA	NA
-1.888066952	1.881087671	-0.344664375	2.225752046	54765	0.023280468	0.023726242	0.618711547	0.042866138	TRIM44	tripartite motif containing 44
1.217503299	-0.941295688	0.979215314	-1.920511001	79899	0.137165429	0.2445662	0.178787997	0.084019428	PRR5L	proline rich 5 like
-0.818404657	-0.163322187	-0.405907536	0.242585349	8539	0.016094624	0.602309806	0.157897845	0.564357732	API5	apoptosis inhibitor 5
-2.174828516	1.316484821	-0.955435996	2.271920816	55761	0.000674145	0.023077283	0.059001576	0.005035402	TTC17	tetratricopeptide repeat domain 17
-2.108447043	1.97332237	-0.434475184	2.407797554	51144	0.025347405	0.034856756	0.580947385	0.052512607	HSD17B12	hydroxysteroid 17-beta dehydrogenase 12
-0.822531012	-0.174767203	-0.330617973	0.15585077	100507245	0.036218867	0.636188202	0.322349719	0.752776457	NA	NA
1.134931635	-1.481285285	-0.972283207	-0.509002079	100507282	0.222409988	0.1164288	0.241729092	0.677620759	NA	NA
1.535751696	-1.535751696	0.873901511	-2.409653207	221120	0.128590153	0.128590153	0.324200345	0.078912218	ALKBH3	alkB homolog 3	alpha-ketoglutarate dependent dioxygenase
-0.330707742	0.366746237	-0.174483084	0.541229321	729799	0.55995701	0.518468042	0.73014074	0.478091813	SEC14L1P1	SEC14 like 1 pseudogene 1
-3.616345914	-2.16E-15	-0.350895265	0.350895265	390110	0.000423699	1	0.645238325	0.758505925	ACCSL	1-aminocyclopropane-1-carboxylate synthase homolog (inactive) like
-2.067400262	1.067715371	-2.067400262	3.135115632	84680	0.070270221	0.333317993	0.045287172	0.043221638	ACCS	1-aminocyclopropane-1-carboxylate synthase homolog (inactive)
1.50E-15	-1.33E-15	1.741084828	-1.741084828	60529	1	1	0.032577968	0.139907545	ALX4	ALX homeobox 4
-0.076845753	-0.105539867	-0.223238923	0.117699056	90139	0.864526527	0.814801967	0.580980859	0.845588129	TSPAN18	tetraspanin 18
-2.792347028	0.633609845	-1.939596187	2.573206032	56981	0.008719356	0.512491832	0.034628307	0.058333148	PRDM11	PR/SET domain 11
-1.442347295	0.555865117	0.19206702	0.363798097	100507338	0.141123823	0.560302925	0.821264291	0.775525592	NA	NA
1.228329397	0.162072302	-0.102249185	0.264321486	1408	0.001189784	0.617643696	0.724284172	0.54465692	CRY2	cryptochrome circadian regulator 2
-2.702211116	1.982760504	0.485652571	1.497107934	9479	0.009625698	0.047600511	0.567453985	0.246858968	MAPK8IP1	mitogen-activated protein kinase 8 interacting protein 1
-2.053890667	-1.83E-15	-0.709066584	0.709066584	143678	0.025382954	1	0.358930379	0.538091783	C11orf94	chromosome 11 open reading frame 94
0.254945219	0.050811591	-0.746823147	0.797634737	9409	0.747371888	0.948740075	0.298272577	0.455513686	PEX16	peroxisomal biogenesis factor 16
0.714740294	-0.458351391	0.736790066	-1.195141456	120071	0.250810377	0.45649211	0.188300395	0.156492976	LARGE2	LARGE xylosyl- and glucuronyltransferase 2
-0.366461835	-0.981721556	0.246461642	-1.228183198	51317	0.688365735	0.28931652	0.762743103	0.322116925	PHF21A	PHD finger protein 21A
1.130865453	1.485964935	1.11E-16	1.485964935	90993	0.196820775	0.095238735	1	0.205772951	CREB3L1	cAMP responsive element binding protein 3 like 1
0.202476635	-0.077471348	0.417796515	-0.495267863	8525	0.511631284	0.80069942	0.139917108	0.237997297	DGKZ	diacylglycerol kinase zeta
1.269259451	-0.839620984	0.803591395	-1.643212379	4192	0.209161517	0.400173079	0.368680506	0.224861818	MDK	midkine
-0.153914265	-0.839547242	0.635198447	-1.474745689	55626	0.843123428	0.287952844	0.366542396	0.168854208	AMBRA1	autophagy and beclin 1 regulator 1
0.549001529	0.262316329	0.198075742	0.064240587	9776	0.010483192	0.18880118	0.263912821	0.805888662	ATG13	autophagy related 13
0.856580446	0.433739366	-1.23944479	1.673184156	392	0.406766086	0.67217082	0.18629341	0.232106182	ARHGAP1	Rho GTPase activating protein 1
-3.153206457	-2.55E-15	-1.039818318	1.039818318	79797	0.001524474	1	0.185122341	0.370383623	ZNF408	zinc finger protein 408
0.23769997	-0.543370041	0.115912106	-0.659282147	2147	0.337361672	0.037043822	0.597550315	0.056645793	F2	coagulation factor II	thrombin
0.375562904	-0.548452003	-0.094379874	-0.454072128	9793	0.044735747	0.005553407	0.551763393	0.067643893	CKAP5	cytoskeleton associated protein 5
-2.20691797	0.547303151	1.052965791	-0.50566264	100507401	0.036180884	0.581222283	0.242636367	0.703404105	LRP4-AS1	LRP4 antisense RNA 1
-3.672101212	2.37855736	0.703664699	1.674892661	4038	0.000171399	0.006746382	0.324465563	0.125410792	LRP4	LDL receptor related protein 4
-1.646465462	0.058167496	0.037645658	0.020521838	79096	0.002451325	0.902302187	0.929215553	0.974243546	C11orf49	chromosome 11 open reading frame 49
1.318345888	-1.318345888	1.904315678	-3.222661566	84364	0.157509518	0.157509518	0.028518912	0.01510264	ARFGAP2	ADP ribosylation factor GTPase activating protein 2
-0.472174009	-0.406608615	-0.165822324	-0.240786291	1643	0.30496083	0.375179804	0.683290595	0.692842157	DDB2	damage specific DNA binding protein 2
-0.154789849	-0.200678194	-0.196780533	-0.003897661	53	0.703182525	0.621808331	0.588905229	0.994282267	ACP2	acid phosphatase 2	lysosomal
0.895500711	0.166319863	0.087943842	0.078376021	10062	0.025688375	0.656680108	0.79234773	0.87562705	NR1H3	nuclear receptor subfamily 1 group H member 3
-0.377143519	0.498703661	-0.372494093	0.871197753	8567	0.512766125	0.388911592	0.47041228	0.265367049	MADD	MAP kinase activating death domain
0.315080856	0.087291408	0.13944033	-0.052148922	5913	0.361250415	0.798141029	0.648510549	0.909262433	RAPSN	receptor associated protein of the synapse
-0.184992513	0.10416636	-0.275553873	0.379720233	10658	0.612121828	0.774701881	0.401474034	0.440131852	CELF1	CUGBP Elav-like family member 1
-1.018355498	-1.17E-15	-0.260888375	0.260888375	55709	0.30827915	1	0.767343933	0.843536757	KBTBD4	kelch repeat and BTB domain containing 4
-0.994963556	-0.359360704	-0.192253783	-0.16710692	399888	0.324378069	0.718629839	0.829174537	0.900459115	FAM180B	family with sequence similarity 180 member B
1.018432061	-0.079662578	0.727365934	-0.807028512	23788	0.002673428	0.788281424	0.012356014	0.054465171	MTCH2	mitochondrial carrier 2
-0.939370792	0.390987404	-0.168327346	0.55931475	79841	0.111147447	0.494380214	0.740930227	0.466633815	AGBL2	ATP/GTP binding protein like 2
0.684908306	-0.700514819	0.100253233	-0.800768052	23360	0.053759359	0.049043042	0.739329359	0.088856244	FNBP4	formin binding protein 4
0.565012489	-0.675205762	0.057869916	-0.733075679	23279	0.119550392	0.06656721	0.853583258	0.131389509	NUP160	nucleoporin 160
-1.332555991	-0.267025571	-0.398876393	0.131850822	5795	0.00028643	0.379752894	0.150025971	0.744136168	PTPRJ	protein tyrosine phosphatase receptor type J
-0.992980972	0.323748935	-0.092705883	0.416454817	219537	0.000575116	0.190051772	0.667957321	0.20808383	SMTNL1	smoothelin like 1
-0.657708009	0.009701372	-0.003214	0.012915372	9246	0.000155111	0.94462561	0.979474025	0.94505195	UBE2L6	ubiquitin conjugating enzyme E2 L6
5.992909256	-0.332466313	1.221322618	-1.55378893	100507106	2.02E-07	0.656688006	0.079972365	0.132912373	NA	NA
6.335016864	-0.248836475	0.489662725	-0.7384992	219539	3.99E-08	0.724668166	0.441468305	0.439024142	YPEL4	yippee like 4
1.42119521	0.014428914	-1.11E-16	0.014428914	10978	0.160554086	0.988304625	1	0.991282631	CLP1	cleavage factor polyribonucleotide kinase subunit 1
-6.883109193	-1.160805108	-0.135923823	-1.024881285	25921	4.18E-09	0.091656581	0.818112243	0.256143855	ZDHHC5	zinc finger DHHC-type palmitoyltransferase 5
-4.530829861	-3.22E-15	0.136321009	-0.136321009	219541	1.48E-05	1	0.845280248	0.89645924	MED19	mediator complex subunit 19
-0.148945157	0.344584675	-0.362993815	0.70757849	1500	0.876877731	0.720424503	0.673599615	0.58477533	CTNND1	catenin delta 1
-0.183425366	-0.79767823	-0.306440438	-0.491237792	219952	0.859424138	0.444807279	0.741067543	0.724042241	OR6Q1	olfactory receptor family 6 subfamily Q member 1
1.146628576	0.38296381	1.113640673	-0.730676863	390195	0.298675328	0.724887425	0.260390681	0.617368456	OR5AN1	olfactory receptor family 5 subfamily AN member 1
0.488332801	-0.439264538	-0.490122335	0.050857797	54948	0.364764304	0.413888255	0.31059467	0.943249292	MRPL16	mitochondrial ribosomal protein L16
0.214586687	-0.196891664	0.16546631	-0.362357974	2694	0.608732265	0.638389492	0.658688739	0.52030734	CBLIF	cobalamin binding intrinsic factor
-0.432984475	-1.116060384	-0.423490111	-0.692570273	219990	0.260750419	0.007849112	0.22036553	0.183209772	OOSP2	oocyte secreted protein 2
0.886193304	-1.992776908	-1.427669903	-0.565107005	921	0.238516908	0.013468745	0.041518647	0.569396704	CD5	CD5 molecule
-0.539924935	0.221065603	-0.16180708	0.382872683	55048	0.001617271	0.146078475	0.229690523	0.065564054	VPS37C	VPS37C subunit of ESCRT-I
-0.374854667	0.399534573	0.349406035	0.050128538	51524	0.463497306	0.435063144	0.44517384	0.941302172	TMEM138	transmembrane protein 138
-0.127723632	0.02658766	-1.532445587	1.559033247	51259	0.879359309	0.974786523	0.05373231	0.178421379	TMEM216	transmembrane protein 216
-1.667783434	1.267832008	-0.935413752	2.20324576	9066	0.135081055	0.249669763	0.339438175	0.14079971	SYT7	synaptotagmin 7
-0.183915269	0.091015434	-0.236349244	0.327364678	113157	0.39912798	0.67412371	0.230613752	0.266896499	RPLP0P2	ribosomal protein lateral stalk subunit P0 pseudogene 2
-1.544685617	1.21403965	-0.834519308	2.048558958	747	0.093495657	0.180852427	0.298766394	0.097037446	DAGLA	diacylglycerol lipase alpha
-0.493052968	-0.971819812	-0.620636591	-0.351183222	7439	0.622418046	0.336507609	0.489770652	0.793261487	BEST1	bestrophin 1
-2.783905219	1.540231068	-1.053960897	2.594191966	100507502	0.002659251	0.069733621	0.157330157	0.026308363	NA	NA
0.031462555	0.712868264	0.820022411	-0.107154147	2495	0.976740963	0.511495955	0.400363497	0.941006132	FTH1	ferritin heavy chain 1
-1.226339193	-0.320138453	0.314995855	-0.635134309	3619	0.019922247	0.5130515	0.472367078	0.336879111	INCENP	inner centromere protein
1.09674892	-1.123160242	-0.323719072	-0.799441171	256364	0.354633671	0.343449575	0.757447495	0.611963577	EML3	EMAP like 3
-5.643239401	1.692048021	-0.350191023	2.042239044	23193	6.22E-07	0.036974072	0.608284553	0.057732114	GANAB	glucosidase II alpha subunit
-2.42731584	0.9006297	-0.895139393	1.795769093	221092	0.028349135	0.387801488	0.338418218	0.204963393	HNRNPUL2	heterogeneous nuclear ribonucleoprotein U like 2
-0.253485204	-0.216244506	0.061691699	-0.277936205	79842	0.061252457	0.105722448	0.593481357	0.120099594	ZBTB3	zinc finger and BTB domain containing 3
-0.149657912	-0.508269045	0.097831933	-0.606100978	5436	0.453847305	0.018171345	0.582678511	0.03297849	POLR2G	RNA polymerase II subunit G
0.10990699	-0.037092375	2.124664165	-2.16175654	10629	0.909094455	0.969256234	0.02226949	0.106918643	TAF6L	TATA-box binding protein associated factor 6 like
-0.619440362	0.011754638	-0.035929221	0.047683859	10482	3.31E-06	0.901209097	0.672136888	0.707913294	NXF1	nuclear RNA export factor 1
0.415078711	0.097803826	0.12741649	-0.029612665	6811	0.128208524	0.711420509	0.590804947	0.933339089	STX5	syntaxin 5
0.612693097	-0.372163555	0.073761198	-0.445924754	54663	0.124272555	0.340263107	0.830573737	0.393156074	WDR74	WD repeat domain 74
-2.470407356	2.777689987	0.069318653	2.708371334	26855	0.032311425	0.017803941	0.942750582	0.074136445	RNU2-2P	RNA	U2 small nuclear 2	pseudogene
0.651417975	-0.337532703	-0.234626171	-0.102906532	23642	0.301609895	0.588326933	0.673498531	0.901718988	SNHG1	small nucleolar RNA host gene 1
-0.813284115	-0.545931365	0.683573775	-1.22950514	9304	0.420793893	0.587020674	0.448851833	0.36551898	SNORD22	small nucleolar RNA	C/D box 22
-1.177699779	1.377777378	-1.177699779	2.555477157	9298	0.215302833	0.150326065	0.168189329	0.052440536	SNORD31	small nucleolar RNA	C/D box 31
-0.044521468	0.009705441	-0.030630389	0.04033583	6520	0.793713264	0.954499678	0.840526938	0.859763663	SLC3A2	solute carrier family 3 member 2
-0.424398621	0.266062651	-0.17745464	0.443517291	1128	0.045332039	0.194128859	0.327800299	0.11109185	CHRM1	cholinergic receptor muscarinic 1
0.028661841	-0.435742628	-0.247941124	-0.187801504	9356	0.967708836	0.54043816	0.696034725	0.843357752	SLC22A6	solute carrier family 22 member 6
-0.328529314	0.275000409	-0.196257188	0.471257596	9376	0.267870888	0.351190662	0.454934059	0.237317463	SLC22A8	solute carrier family 22 member 8
-1.323171613	-0.46044868	-0.442100167	-0.018348514	283238	0.004274963	0.2698957	0.237478916	0.973395036	SLC22A24	solute carrier family 22 member 24
-2.172864208	0.843755708	-0.083992301	0.927748008	2011	0.001377874	0.1591209	0.871924689	0.244203043	MARK2	microtubule affinity regulating kinase 2
-0.284906559	-0.547772669	-0.304991967	-0.242780701	283248	0.369640858	0.093890644	0.285283475	0.566139427	RCOR2	REST corepressor 2
0.036060747	-3.010668187	-0.226729667	-2.78393852	79829	0.965265339	0.001709489	0.759821086	0.020572448	NAA40	N-alpha-acetyltransferase 40	NatD catalytic subunit
0.483529172	-0.467070797	-0.479785596	0.012714799	55611	0.399855458	0.415776472	0.351434398	0.986699994	OTUB1	OTU deubiquitinase	ubiquitin aldehyde binding 1
0.169107888	0.498505261	2.072264376	-1.573759115	28992	0.87901082	0.654448372	0.048716472	0.298390157	MACROD1	mono-ADP ribosylhydrolase 1
0.890384587	-0.283616084	-0.868011473	0.584395389	10963	0.407220739	0.789969234	0.367221047	0.682904888	STIP1	stress induced phosphoprotein 1
0.028199199	-0.427520425	-0.302838695	-0.124681729	83706	0.98241808	0.73870203	0.791520101	0.942107834	FERMT3	fermitin family member 3
-1.118067619	0.161660813	0.140009549	0.021651263	84304	2.77E-05	0.430093803	0.444606988	0.93666079	NUDT22	nudix hydrolase 22
-0.79730734	0.102576097	-0.011350168	0.113926266	3338	0.000892337	0.614891444	0.950193989	0.676707983	DNAJC4	DnaJ heat shock protein family (Hsp40) member C4
0.125778818	0.455329414	-1.218950502	1.674279917	7423	0.903136426	0.660344616	0.197865116	0.236600114	VEGFB	vascular endothelial growth factor B
0.104585265	0.550952828	1.099856375	-0.548903547	5331	0.912033449	0.562403454	0.204361251	0.666404325	PLCB3	phospholipase C beta 3
-0.82913733	0.763382057	-0.39360693	1.156988986	50801	0.380726142	0.418869682	0.639120076	0.362357252	KCNK4	potassium two pore domain channel subfamily K member 4
-0.568462962	-0.281690483	1.005148719	-1.286839202	283234	0.478246777	0.72385568	0.169452637	0.237551639	CCDC88B	coiled-coil domain containing 88B
0.284994498	-0.398998203	-0.372225947	-0.026772257	8986	0.691295834	0.579068815	0.563004301	0.977768346	RPS6KA4	ribosomal protein S6 kinase A4
0.059905791	-0.086150481	-0.044962927	-0.041187554	116085	0.706007319	0.588293598	0.751441514	0.846486092	SLC22A12	solute carrier family 22 member 12
-0.311446605	-0.857353903	-0.476044861	-0.381309043	116071	0.744792999	0.37490797	0.579126615	0.766372947	BATF2	basic leucine zipper ATF-like transcription factor 2
-0.156286281	0.356070553	0.285277582	0.070792971	402	0.763433275	0.495218565	0.540715519	0.918968129	ARL2	ADP ribosylation factor like GTPase 2
0.452037016	-0.022344038	0.089202746	-0.111546784	29907	0.073455882	0.926145496	0.67976645	0.730564361	SNX15	sorting nexin 15
0.79527806	0.647943919	0.110796955	0.537146964	29901	0.427194416	0.516428063	0.900701119	0.687367304	SAC3D1	SAC3 domain containing 1
-0.293490066	0.034069416	-0.116472998	0.150542415	7542	0.085290501	0.834900042	0.429528473	0.495062036	ZFPL1	zinc finger protein like 1
1.625327441	-0.795816442	1.112014216	-1.907830658	100130348	0.131969466	0.449639704	0.242959027	0.184263696	TMEM262	transmembrane protein 262
-0.138349475	0.383545681	-0.006917494	0.390463175	738	0.636697899	0.199589832	0.978868012	0.325617466	VPS51	VPS51 subunit of GARP complex
-0.01360035	1.10222727	0.823004589	0.279222681	740	0.987581461	0.217208353	0.29980042	0.81188802	MRPL49	mitochondrial ribosomal protein L49
0.655205999	0.244256246	0.015177595	0.229078651	84447	0.047687235	0.438338547	0.956690996	0.586344026	SYVN1	synoviolin 1
-0.097366512	-0.418497456	0.110899708	-0.529397163	23649	0.894450183	0.570193001	0.865854488	0.59223146	POLA2	DNA polymerase alpha 2	accessory subunit
-0.484972557	0.646204876	-0.652975311	1.299180186	10435	0.16566291	0.070192631	0.043255733	0.009901978	CDC42EP2	CDC42 effector protein 2
-0.784520075	-0.111785902	-0.202654004	0.090868102	5977	0.001358161	0.595774526	0.288169503	0.747275225	DPF2	double PHD fingers 2
0.019808511	-0.213100998	0.403102023	-0.616203022	220359	0.962847148	0.617536881	0.296797161	0.287950173	TIGD3	tigger transposable element derived 3
-0.636050718	-0.051279178	-1.425355482	1.374076304	83786	0.539333523	0.960318358	0.134442035	0.32704554	FRMD8	FERM domain containing 8
-0.105555829	-0.690753241	0.096868562	-0.787621803	283131	0.911417591	0.469865874	0.90912343	0.538238465	NEAT1	nuclear paraspeckle assembly transcript 1
0.22126475	-0.675925625	-0.198856346	-0.477069279	693197	0.656517076	0.184148377	0.654981806	0.476752165	MIR612	microRNA 612
0.693952305	0.031915629	-0.085553956	0.117469585	378938	0.087104556	0.934566518	0.805783366	0.821907923	MALAT1	metastasis associated lung adenocarcinoma transcript 1
0.770129465	-0.206296984	-0.241679911	0.035382927	57410	0.018864613	0.497943273	0.376925266	0.930508287	SCYL1	SCY1 like pseudokinase 1
-0.168612633	-0.113151881	0.024088365	-0.137240246	4054	0.631171452	0.746880946	0.93868059	0.770393632	LTBP3	latent transforming growth factor beta binding protein 3
0.736544066	-0.010707618	0.599224419	-0.609932037	23625	0.074810833	0.978359137	0.102523581	0.258203244	FAM89B	family with sequence similarity 89 member B
0.528747729	-0.07661534	-0.021515188	-0.055100152	254102	0.034886125	0.744578449	0.91841536	0.861212421	EHBP1L1	EH domain binding protein 1 like 1
-4.229185828	1.246702446	0.560925013	0.685777433	4296	5.67E-05	0.139726757	0.447015191	0.534279593	MAP3K11	mitogen-activated protein kinase kinase kinase 11
0.995529855	-0.139100575	0.793874523	-0.932975097	399909	0.00055168	0.564909558	0.001512896	0.008974736	PCNX3	pecanex 3
0.471249302	-0.099217521	0.564004042	-0.663221563	6494	0.144178385	0.751489604	0.056018633	0.126646298	SIPA1	signal-induced proliferation-associated 1
-0.016235965	0.605904968	0.238329814	0.367575153	5970	0.932611895	0.005003815	0.176478693	0.165202787	RELA	RELA proto-oncogene	NF-kB subunit
1.487471479	-0.695003914	0.046896739	-0.741900654	91056	8.97E-08	0.000801793	0.764712986	0.00495216	AP5B1	adaptor related protein complex 5 subunit beta 1
0.101628506	0.022945371	-0.870191307	0.893136678	5017	0.923440071	0.982687105	0.363235341	0.531285548	OVOL1	ovo like transcriptional repressor 1
0.319622305	-0.905327287	-0.185042968	-0.720284319	100507675	0.515463952	0.076622113	0.672701436	0.279834693	NA	NA
0.423176354	0.081067306	-0.094736937	0.175804243	254122	0.033685986	0.664657327	0.57186261	0.485374025	SNX32	sorting nexin 32
0.82025555	0.108365943	0.328997236	-0.220631293	1072	0.003947489	0.667290159	0.155367744	0.515619857	CFL1	cofilin 1
0.71544456	0.242007851	0.245329122	-0.003321271	80198	0.011392657	0.352736211	0.293894933	0.992320544	MUS81	MUS81 structure-specific endonuclease subunit
0.580878075	0.394081718	0.419434043	-0.025352326	30008	0.028935651	0.124559146	0.071270263	0.939254333	EFEMP2	EGF containing fibulin extracellular matrix protein 2
-1.244728171	0.412150224	0.462851412	-0.050701188	1521	0.017977901	0.399705165	0.293106883	0.937825456	CTSW	cathepsin W
0.624594909	-0.128448589	0.120871099	-0.249319688	9158	0.078104702	0.705215719	0.690701754	0.585019669	FIBP	FGF1 intracellular binding protein
-0.193950023	0.199309142	0.076339105	0.122970037	11007	0.599609248	0.589645984	0.816729659	0.803477724	CCDC85B	coiled-coil domain containing 85B
0.113438328	-0.048014811	-0.087544673	0.039529862	8061	0.720135971	0.87928414	0.757110585	0.925731228	FOSL1	FOS like 1	AP-1 transcription factor subunit
0.089755456	0.433185655	-0.033621648	0.466807304	254187	0.780166305	0.188442923	0.906861934	0.286627011	TSGA10IP	testis specific 10 interacting protein
0.244448375	-0.342447306	0.001537098	-0.343984404	1474	0.43780564	0.280952822	0.995609857	0.416151502	CST6	cystatin E/M
0.076350682	0.288316684	-0.195663564	0.483980248	55690	0.719556615	0.185395502	0.309896731	0.102087425	PACS1	phosphofurin acidic cluster sorting protein 1
2.376245435	-2.376245435	0.222835156	-2.599080591	64837	0.003670196	0.003670196	0.730180902	0.013999481	KLC2	kinesin light chain 2
-0.076118526	0.005680362	-0.031496585	0.037176947	10897	0.676498418	0.975098381	0.846639831	0.879010826	YIF1A	Yip1 interacting factor homolog A	membrane trafficking protein
-0.534742709	0.242502409	-0.168632896	0.411135304	256472	0.004313664	0.155778218	0.264427061	0.077581597	TMEM151A	transmembrane protein 151A
-0.853829746	-1.39E-15	1.13032837	-1.13032837	57124	0.410756969	1	0.228627006	0.416877802	CD248	CD248 molecule
-0.262859559	-0.603436887	-0.234928222	-0.368508665	3177	0.813567542	0.58950918	0.813707828	0.805369445	SLC29A2	solute carrier family 29 member 2
-1.439392186	-0.301230546	0.687201664	-0.98843221	266743	0.015897337	0.584084972	0.17226419	0.189658246	NPAS4	neuronal PAS domain protein 4
-1.94101138	0.282077133	0.01086013	0.271217003	246330	2.80E-09	0.132570751	0.946663787	0.273630311	PELI3	pellino E3 ubiquitin protein ligase family member 3
-1.978679363	0.786907283	1.014944198	-0.228036915	100505554	0.005444655	0.224806337	0.086656334	0.789042564	NA	NA
-0.329050216	0.205288748	-0.003980842	0.20926959	10072	0.014744497	0.10954047	0.97127565	0.217024438	DPP3	dipeptidyl peptidase 3
0.533758158	-0.992931068	1.928540569	-2.921471637	582	0.535542205	0.255335371	0.020108803	0.01907434	BBS1	Bardet-Biedl syndrome 1
0.182071681	0.149674277	0.349712266	-0.200037989	8722	0.414147319	0.500705107	0.089536737	0.502330069	CTSF	cathepsin F
-0.46259115	-0.711056966	-0.250379547	-0.460677419	55231	0.645361106	0.481113206	0.780220036	0.732297029	CCDC87	coiled-coil domain containing 87
-0.464055156	-1.39E-15	1.290449192	-1.290449192	9973	0.608043111	1	0.122106403	0.293626334	CCS	copper chaperone for superoxide dismutase
-0.463874815	0.328313099	-0.291463889	0.619776988	83759	0.176924198	0.333007136	0.336527473	0.178632569	RBM4B	RNA binding motif protein 4B
-1.19236242	0.493300233	0.24711537	0.246184863	6712	0.014594063	0.278011186	0.538802826	0.68221466	SPTBN2	spectrin beta	non-erythrocytic 2
-0.948783528	-0.604127209	0.512705615	-1.116832823	79703	0.106671614	0.293704658	0.318348271	0.153495809	C11orf80	chromosome 11 open reading frame 80
0.242730785	0.040625992	0.012766729	0.027859263	5091	0.223214928	0.835111307	0.941669196	0.915232887	PC	pyruvate carboxylase
-0.337713827	0.092128415	-0.265877125	0.35800554	78999	0.008343923	0.429160706	0.017802082	0.030919694	LRFN4	leucine rich repeat and fibronectin type III domain containing 4
-2.503429952	0.282046002	-0.253306558	0.53535256	254439	0.014911147	0.764968751	0.764033693	0.67271859	C11orf86	chromosome 11 open reading frame 86
-1.112023517	-1.560829486	-0.662207415	-0.898622072	91683	0.212774891	0.086581719	0.401015647	0.446576031	SYT12	synaptotagmin 12
2.65162546	-1.707093773	0.622950248	-2.330044021	29984	0.01152744	0.086778285	0.469226694	0.081870165	RHOD	ras homolog family member D
-2.420957475	-1.89E-15	-0.597135607	0.597135607	22992	0.02483341	1	0.507877711	0.657785518	KDM2A	lysine demethylase 2A
-4.154197655	0.823257657	0.010510572	0.812747085	156	0.000203239	0.368925601	0.989647714	0.506279651	GRK2	G protein-coupled receptor kinase 2
-4.104499276	-3.11E-15	-1.429476276	1.429476276	338692	0.001041437	1	0.145383161	0.323631536	ANKRD13D	ankyrin repeat domain 13D
-3.44871686	-2.39E-15	-0.2858389	0.2858389	54961	0.000520287	1	0.700135879	0.797131174	SSH3	slingshot protein phosphatase 3
0.341489102	-2.214219848	-1.308322384	-0.905897463	57804	0.737833408	0.040873821	0.162684372	0.510037061	POLD4	DNA polymerase delta 4	accessory subunit
0.891342546	-0.762480771	0.727024347	-1.489505118	57571	0.415292762	0.484793733	0.456847092	0.312763592	CARNS1	carnosine synthase 1
-2.88362721	1.732720057	-0.695149066	2.427869123	57175	0.003549378	0.059008274	0.377672563	0.049593095	CORO1B	coronin 1B
-0.696433545	1.399388213	1.802229196	-0.402840983	390212	0.35568416	0.072992618	0.013438714	0.687537386	GPR152	G protein-coupled receptor 152
-0.65123415	0.562869646	1.52827509	-0.965405443	57010	0.534626672	0.590956457	0.114115912	0.493162107	CABP4	calcium binding protein 4
0.867574854	0.060092928	1.836102627	-1.776009699	80194	0.373959669	0.950336323	0.044837711	0.181202817	TMEM134	transmembrane protein 134
-0.215410584	0.40005264	-0.197535078	0.597587719	9049	0.464976072	0.182615275	0.453953028	0.140154677	AIP	aryl hydrocarbon receptor interacting protein
-1.243144951	-0.22457486	-0.883584362	0.659009502	9600	0.19689111	0.811406846	0.300953576	0.60285691	PITPNM1	phosphatidylinositol transfer protein membrane associated 1
0.234982972	0.406975392	0.782883042	-0.37590765	10263	0.734140039	0.557689455	0.215221644	0.685717981	CDK2AP2	cyclin dependent kinase 2 associated protein 2
-0.616995868	0.491698414	-0.045151409	0.536849823	51475	0.06876931	0.140257864	0.875865467	0.225271506	CABP2	calcium binding protein 2
-2.275273858	-0.040038565	-0.149148976	0.109110411	2950	4.08E-10	0.831746445	0.381185826	0.666699205	GSTP1	glutathione S-transferase pi 1
-1.39600965	0.259181862	0.101403523	0.157778339	100505621	0.001369934	0.491085963	0.76199234	0.753422224	C11orf72	chromosome 11 putative open reading frame 72
0.015566298	-1.094455712	1.793472976	-2.887928688	4723	0.986966606	0.259465132	0.046996633	0.034385295	NDUFV1	NADH:ubiquinone oxidoreductase core subunit V1
-1.036660376	-0.654851031	0.310717945	-0.965568976	254552	0.048317559	0.197362701	0.486655978	0.15853648	NUDT8	nudix hydrolase 8
-0.878813946	0.036874152	-0.003598724	0.040472875	347853	7.43E-05	0.832429175	0.981569042	0.862544583	TBX10	T-box transcription factor 10
-0.492574141	0.15953075	-0.229493635	0.389024386	222	0.027665463	0.447583845	0.227808141	0.175307684	ALDH3B2	aldehyde dehydrogenase 3 family member B2
-3.400644437	0.569562582	-0.112592454	0.682155036	53838	2.28E-12	0.011614617	0.542152615	0.021944984	C11orf24	chromosome 11 open reading frame 24
-0.314632062	0.192363841	0.29461023	-0.102246389	4041	0.491084739	0.672448338	0.471276063	0.866691722	LRP5	LDL receptor related protein 5
-2.252312772	-0.615846079	-0.026953077	-0.588893002	55291	0.01027711	0.443067665	0.969807091	0.58303956	PPP6R3	protein phosphatase 6 regulatory subunit 3
-2.802474857	1.27113137	-0.476894199	1.748025569	9633	0.007393623	0.187553002	0.572575898	0.177290073	TESMIN	testis expressed metallothionein like protein
-0.914684313	-0.147354718	-0.251126912	0.103772194	1374	0.010775622	0.652037091	0.393802662	0.812502887	CPT1A	carnitine palmitoyltransferase 1A
0.053765651	-0.376567127	-0.11056804	-0.265999087	116535	0.860705405	0.228565975	0.687171135	0.519886085	MRGPRF	MAS related GPR family member F
-0.150602447	-0.524857722	-0.342845476	-0.182012246	219931	0.888448782	0.626037592	0.721497831	0.899446425	TPCN2	two pore segment channel 2
0.490507542	0.222433434	0.193691753	0.028741681	26579	0.40472984	0.703321852	0.71077624	0.970680453	MYEOV	myeloma overexpressed
0.72295566	-1.168689164	-0.596396047	-0.572293117	8500	0.514533137	0.29667682	0.547371728	0.699418747	PPFIA1	PTPRF interacting protein alpha 1
-0.646340911	-0.181347274	-0.346674775	0.165327501	22941	0.060668779	0.581191939	0.245498658	0.707117388	SHANK2	SH3 and multiple ankyrin repeat domains 2
-2.021799624	-1.39E-15	-0.493484446	0.493484446	55191	0.028926085	1	0.524991983	0.670731709	NADSYN1	NAD synthetase 1
0.506271514	0.821474975	1.34187517	-0.520400195	55199	0.667562437	0.487729701	0.212133316	0.741837793	FAM86C1P	family with sequence similarity 86 member C1	pseudogene
0.137454215	-0.145614434	0.659881066	-0.8054955	220074	0.815748169	0.805042088	0.220644531	0.315435345	LRTOMT	leucine rich transmembrane and O-methyltransferase domain containing
2.022079529	-1.344298352	-0.276291682	-1.06800667	2348	0.049996445	0.179350985	0.751810008	0.418795816	FOLR1	folate receptor alpha
-0.308241121	0.305237258	0.235255037	0.069982221	81570	0.053427809	0.055558956	0.094695325	0.730424546	CLPB	caseinolytic mitochondrial matrix peptidase chaperone subunit B
-0.067374309	-0.286778623	-0.311501445	0.024722822	5138	0.751002853	0.187173841	0.113223371	0.930747443	PDE2A	phosphodiesterase 2A
-1.940401518	1.041646606	0.707209502	0.334437104	9873	0.024245592	0.202991494	0.329170316	0.755459147	FCHSD2	FCH and double SH3 domains 2
0.718104163	-0.39004783	-1.114592059	0.724544229	23201	0.362628488	0.618036946	0.122498123	0.491355326	FAM168A	family with sequence similarity 168 member A
0.037991018	-0.065966685	-0.684111184	0.618144499	58473	0.955087685	0.92210542	0.265376091	0.497433678	PLEKHB1	pleckstrin homology domain containing B1
-0.563249294	0.041023713	0.219098778	-0.178075065	5870	0.194229081	0.92282841	0.564774387	0.754263605	RAB6A	RAB6A	member RAS oncogene family
1.116828172	-1.116828172	0.977073822	-2.093901995	51287	0.247896997	0.247896997	0.258006338	0.112508504	COA4	cytochrome c oxidase assembly factor 4 homolog
-0.140405889	-0.119906424	-0.288107834	0.16820141	374407	0.687773228	0.731283342	0.36119955	0.71958747	DNAJB13	DnaJ heat shock protein family (Hsp40) member B13
-0.593041941	1.108147717	-0.032072635	1.140220352	7351	0.564915421	0.287724826	0.972106436	0.4117894	UCP2	uncoupling protein 2
0.558396384	0.601775088	-0.558431789	1.160206877	7352	0.539893245	0.509238971	0.493688329	0.346041465	UCP3	uncoupling protein 3
-0.029608594	-0.571478244	0.049465452	-0.620943696	26005	0.943209313	0.180316997	0.894165982	0.273726822	C2CD3	C2 domain containing 3 centriole elongation regulator
-2.690033914	-0.143906324	-0.208775302	0.064868978	283208	1.19E-06	0.705830184	0.541711838	0.898899009	P4HA3	prolyl 4-hydroxylase subunit alpha 3
-0.859138926	0.532559909	-0.330929188	0.863489097	283209	0.053170426	0.215687913	0.384365963	0.138389249	PGM2L1	phosphoglucomutase 2 like 1
-1.326178648	0.402535879	0.355153786	0.047382093	10008	0.056798719	0.544236108	0.549655853	0.957346135	KCNE3	potassium voltage-gated channel subfamily E regulatory subunit 3
-0.703714739	-0.051289232	0.11273432	-0.164023552	387787	0.202832422	0.924307135	0.815505562	0.820942186	LIPT2	lipoyl(octanoyl) transferase 2
-1.72744881	2.268218833	-1.099082318	3.367301151	100287896	0.045453739	0.011311704	0.143556674	0.005900581	LOC100287896	uncharacterized LOC100287896
-2.620480689	0.54824798	-1.400837909	1.94908589	10714	0.000893239	0.416071325	0.028776395	0.040728889	POLD3	DNA polymerase delta 3	accessory subunit
0.334302335	-0.279516459	-0.141233363	-0.138283096	143570	0.51208163	0.58288698	0.755684973	0.838929036	XRRA1	X-ray radiation resistance associated 1
1.177327089	-1.177327089	0.901842701	-2.07916979	9789	0.217084465	0.217084465	0.287710457	0.109538895	SPCS2	signal peptidase complex subunit 2
0.845035544	-1.459605752	-0.031794389	-1.427811363	11309	0.461882317	0.21054322	0.975116691	0.356288514	SLCO2B1	solute carrier organic anion transporter family member 2B1
-0.915331828	-0.004824609	-0.397691294	0.392866685	408	0.220865372	0.99473871	0.545496334	0.689666488	ARRB1	arrestin beta 1
0.677364664	0.965703936	0.439237439	0.526466497	81544	0.548452533	0.394747945	0.662751646	0.727218535	GDPD5	glycerophosphodiester phosphodiesterase domain containing 5
-0.660084346	-0.712856228	-1.0872952	0.374438972	871	0.46282734	0.428425126	0.184079562	0.754731906	SERPINH1	serpin family H member 1
-2.75496984	-1.55E-15	-0.169246667	0.169246667	100506113	0.003677463	1	0.821127325	0.880140098	UVRAG-DT	UVRAG divergent transcript
0.243302843	0.918818658	0.558560217	0.36025844	7405	0.824863623	0.40762889	0.571537721	0.807081168	UVRAG	UV radiation resistance associated
-1.031037748	0.18659331	0.303431526	-0.116838216	2615	0.065489479	0.726614611	0.526651346	0.870201069	LRRC32	leucine rich repeat containing 32
-3.305659706	0.238528302	0.007786602	0.2307417	726	2.29E-11	0.305502927	0.969712297	0.456780829	CAPN5	calpain 5
-1.417873061	0.446782061	-0.090069629	0.53685169	220032	0.159532588	0.649267114	0.918127121	0.683605662	GDPD4	glycerophosphodiester phosphodiesterase domain containing 4
-2.487642135	1.006429792	-0.092314926	1.098744719	1207	0.012418122	0.275530179	0.909444887	0.372200131	CLNS1A	chloride nucleotide-sensitive channel 1A
-0.891435969	-0.041107487	0.16983766	-0.210945147	51773	0.238105907	0.95573648	0.79782929	0.831976036	RSF1	remodeling and spacing factor 1
-0.816754576	-0.507592324	-0.13339501	-0.374197314	92105	0.021932951	0.136293105	0.652195526	0.402665303	INTS4	integrator complex subunit 4
1.290840757	-1.274382764	0.259810526	-1.53419329	79053	0.056146991	0.05904172	0.651296104	0.087243155	ALG8	ALG8 alpha-1	3-glucosyltransferase
-1.314860093	1.298276823	0.422638194	0.875638629	283219	0.119223136	0.123639004	0.563784342	0.427266906	KCTD21	potassium channel tetramerization domain containing 21
-1.210574463	0.739408937	-0.782823771	1.522232708	57558	0.150405929	0.370932987	0.29174081	0.17619538	USP35	ubiquitin specific peptidase 35
1.67E-15	0.367908754	2.393963043	-2.026054289	79731	1	0.635801696	0.002557948	0.063638734	NARS2	asparaginyl-tRNA synthetase 2	mitochondrial
2.009707268	-0.716303298	0.225457501	-0.941760799	60492	0.066064701	0.494249676	0.808805357	0.502830995	CCDC90B	coiled-coil domain containing 90B
-0.441687138	0.041515625	-0.348432112	0.389947737	1740	0.12642016	0.881898602	0.174545116	0.30547068	DLG2	discs large MAGUK scaffold protein 2
2.527340598	-0.915231518	1.068532049	-1.983763567	220047	0.009121487	0.303727811	0.183940275	0.104441673	CCDC83	coiled-coil domain containing 83
3.404187254	0.281978724	-0.854636222	1.136614946	8301	0.000111699	0.688031483	0.183738066	0.236066875	PICALM	phosphatidylinositol binding clathrin assembly protein
1.945000384	-1.585955763	-0.107249205	-1.478706558	8726	0.014194863	0.039947983	0.868826208	0.1411144	EED	embryonic ectoderm development
-1.774800666	0.226063781	0.960285029	-0.734221248	100506355	0.147118464	0.84909022	0.371426379	0.645894722	NA	NA
0.316470311	-0.924598075	-0.917408639	-0.007189436	8322	0.762017885	0.380935044	0.332268302	0.99590327	FZD4	frizzled class receptor 4
0.136437336	-0.440070105	0.6544171	-1.094487204	65084	0.847647734	0.537484867	0.309823572	0.25915415	TMEM135	transmembrane protein 135
2.194534193	-0.26877454	-0.475626129	0.206851589	2915	3.00E-07	0.344806613	0.071003367	0.584665948	GRM5	glutamate metabotropic receptor 5
1.103472558	-1.62327417	-0.70943814	-0.91383603	159989	0.284614989	0.122171092	0.438220523	0.504647251	DEUP1	deuterosome assembly protein 1
2.546048045	-2.546048045	0.137501187	-2.683549232	85459	0.002033449	0.002033449	0.829980182	0.011051522	CEP295	centrosomal protein 295
-0.108014723	0.48185503	-0.437406903	0.919261933	341208	0.846699819	0.393160732	0.386294913	0.229485073	HEPHL1	hephaestin like 1
0.083948496	0.946455083	-0.37056113	1.317016213	154810	0.932696796	0.347126497	0.677559895	0.329949569	AMOTL1	angiomotin like 1
1.063558994	0.135734431	0.52449207	-0.388757639	10929	0.025298799	0.758975695	0.195146935	0.514468927	SRSF8	serine and arginine rich splicing factor 8
0.88028972	0.099829485	0.201338695	-0.10150921	23052	0.243049177	0.892622817	0.7610873	0.918505035	ENDOD1	endonuclease domain containing 1
0.545385739	-0.602853305	-0.271459573	-0.331393732	84441	0.349967419	0.302856183	0.599837407	0.668982193	MAML2	mastermind like transcriptional coactivator 2
2.111032017	-0.571850672	-0.387121121	-0.184729551	79780	0.030323794	0.531990407	0.635393395	0.879756979	CCDC82	coiled-coil domain containing 82
-1.718342759	-1.61E-15	0.162340404	-0.162340404	143872	0.096086284	1	0.85486809	0.902920405	ARHGAP42	Rho GTPase activating protein 42
-1.86545969	2.401776231	-1.314173328	3.715949559	5241	0.099056209	0.038041144	0.187499533	0.01882558	PGR	progesterone receptor
0.624384209	-1.265289428	-0.394311197	-0.870978231	85016	0.574088287	0.261236544	0.690824566	0.559115762	CFAP300	cilia and flagella associated protein 300
0.081724109	0.609149095	-0.657666039	1.266815135	330	0.935855002	0.55059347	0.472259014	0.358249945	BIRC3	baculoviral IAP repeat containing 3
1.587900011	-0.809619959	-0.550474788	-0.259145171	329	0.084909068	0.364707158	0.488650811	0.826901096	BIRC2	baculoviral IAP repeat containing 2
1.462135833	0.186597101	-0.125836984	0.312434084	114908	0.011760543	0.72446646	0.790255898	0.660312309	TMEM123	transmembrane protein 123
2.04099541	0.206282866	0.921834485	-0.715551619	727869	0.034484609	0.819648605	0.262911063	0.557199108	NA	NA
-0.771714908	0.151631872	-0.38850897	0.540140842	4316	0.007953722	0.564522482	0.110060346	0.136641228	MMP7	matrix metallopeptidase 7
1.552316066	0.074496292	0.630879396	-0.556383104	79659	0.00195061	0.863756402	0.116799895	0.345452129	DYNC2H1	dynein cytoplasmic 2 heavy chain 1
2.313384741	0.174549278	0.035674534	0.138874744	414301	1.98E-07	0.545911029	0.889702269	0.71934112	DDI1	DNA damage inducible 1 homolog 1
1.145352774	1.336611598	0.93735189	0.399259708	143884	0.224306767	0.159230492	0.264586193	0.747408847	CWF19L2	CWF19 like cell cycle control factor 2
0.858224944	-0.576249517	-0.171393973	-0.404855544	4863	0.412991494	0.580557665	0.853646153	0.771599792	NPAT	nuclear protein	coactivator of histone transcription
0.819690358	-0.261247521	-0.087960358	-0.173287163	472	0.004039922	0.30724459	0.697037583	0.609684177	ATM	ATM serine/threonine kinase
-0.77067649	0.994530161	-0.669760569	1.664290731	160140	0.415883213	0.296746714	0.428990186	0.196836496	C11orf65	chromosome 11 open reading frame 65
-0.158574884	1.031649387	-0.149362149	1.181011536	143888	0.791200922	0.097581031	0.780418402	0.153205442	POGLUT3	protein O-glucosyltransferase 3
1.373837176	0.83678629	0.567332373	0.269453917	5962	0.192544645	0.420320722	0.539697229	0.845292807	RDX	radixin
-0.233285143	-0.536097094	-0.482383806	-0.053713288	57569	0.589894429	0.223438781	0.220781813	0.926002995	ARHGAP20	Rho GTPase activating protein 20
1.420510854	-0.659490626	0.290290494	-0.94978112	5519	0.171161947	0.516429889	0.748371591	0.486505586	PPP2R1B	protein phosphatase 2 scaffold subunit Abeta
0.427836437	0.380265046	-0.332694045	0.712959092	79796	0.149660342	0.197628103	0.207139216	0.077970282	ALG9	ALG9 alpha-1	2-mannosyltransferase
-0.340477436	0.244834011	-0.140510312	0.385344323	91893	0.754127971	0.821689222	0.884971209	0.791536349	FDXACB1	ferredoxin-fold anticodon binding domain containing 1
1.187300882	-0.530176857	-0.003531828	-0.526645029	64776	0.219969282	0.577336244	0.996673521	0.679288276	C11orf1	chromosome 11 open reading frame 1
0.268778314	-0.841173352	-1.286543251	0.445369899	1410	0.801970937	0.436109706	0.19005561	0.756861662	CRYAB	crystallin alpha B
1.555002601	-0.579867771	0.624761046	-1.204628817	3316	0.047563827	0.437924567	0.351938072	0.235173107	HSPB2	heat shock protein family B (small) member 2
0.760317871	0.551803656	-0.280806464	0.83261012	85458	0.505517815	0.627900949	0.782247047	0.586015021	DIXDC1	DIX domain containing 1
0.534881033	0.805598881	0.354790828	0.450808053	3606	0.285129083	0.114460917	0.424587585	0.49769232	IL18	interleukin 18
-0.168809759	0.490589628	-0.417061507	0.907651135	83875	0.738935499	0.338399116	0.362267784	0.191840841	BCO2	beta-carotene oxygenase 2
-2.050980346	-1.94E-15	-0.064838981	0.064838981	100506870	0.021024854	1	0.929720286	0.953110219	NA	NA
0.287357289	-0.004435396	-0.040871576	0.03643618	9177	0.726742621	0.995688688	0.955607237	0.973606931	HTR3B	5-hydroxytryptamine receptor 3B
1.195349306	0.135693117	1.243932619	-1.108239501	25996	0.2566861	0.89566421	0.189727446	0.428740461	REXO2	RNA exonuclease 2
-1.279753377	2.07898355	0.640406145	1.438577405	54827	0.164394327	0.030147447	0.427888303	0.240218205	NXPE4	neurexophilin and PC-esterase domain family member 4
-0.759210869	0.444526473	-0.465733242	0.910259715	9159	0.498755528	0.690793029	0.641533941	0.544977992	PCSK7	proprotein convertase subtilisin/kexin type 7
-0.187433061	0.222922266	-0.103731128	0.326653394	23621	0.360683351	0.279309194	0.568836371	0.238840531	BACE1	beta-secretase 1
0.913299503	-0.440067055	-1.10922068	0.669153625	22897	0.076707399	0.377355344	0.020144131	0.318571472	CEP164	centrosomal protein 164
-1.081557305	2.585504581	-1.081557305	3.667061885	100129201	0.2028175	0.005458463	0.156789777	0.003671851	PRR13P3	proline rich 13 pseudogene 3
1.810028153	-0.068765442	0.261243708	-0.330009149	57453	3.08E-05	0.835888722	0.383829766	0.461914118	DSCAML1	DS cell adhesion molecule like 1
-0.473352006	-0.28009243	0.345949259	-0.626041689	84000	0.642197677	0.782944272	0.703912042	0.646906392	TMPRSS13	transmembrane serine protease 13
1.096347811	-0.43293777	0.209769483	-0.642707253	9354	0.260383693	0.651755333	0.806459967	0.617733357	UBE4A	ubiquitination factor E4A
1.157389022	-0.087379469	-0.299205056	0.211825587	4297	1.64E-05	0.664688191	0.108950027	0.436278427	KMT2A	lysine methyltransferase 2A
1.059181205	-0.563811174	-0.486411471	-0.077399703	143941	0.108983165	0.381094535	0.397847591	0.92780462	TTC36	tetratricopeptide repeat domain 36
1.234032267	0.050007896	-0.056664163	0.106672058	84866	0.133349493	0.949890114	0.936545759	0.920416065	TMEM25	transmembrane protein 25
1.133025081	-0.865164594	-0.221410485	-0.643754109	56912	0.3273745	0.45196829	0.828350435	0.674858869	IFT46	intraflagellar transport 46
1.32478975	-0.692867982	0.219909512	-0.912777495	372	0.001349883	0.062865082	0.490497601	0.067313382	ARCN1	archain 1
0.714410897	-0.250824604	-0.037645351	-0.213179253	23187	0.020514572	0.383915488	0.882608081	0.578776482	PHLDB1	pleckstrin homology like domain family B member 1
0.079077115	-0.458575534	-0.156634578	-0.301940956	11181	0.93970206	0.661748921	0.86700266	0.829643786	TREH	trehalase
3.200942373	-0.475121651	0.357243926	-0.832365577	1656	2.03E-08	0.174291268	0.249828286	0.081304356	DDX6	DEAD-box helicase 6
0.807904015	0.18848149	0.06059539	0.1278861	643	0.197512255	0.75843607	0.911877178	0.876279873	CXCR5	C-X-C motif chemokine receptor 5
-0.064372159	0.313202163	-0.001378344	0.314580507	283149	0.909100257	0.580143287	0.997818774	0.678196581	BCL9L	BCL9 like
-0.580142294	-0.060386325	0.032036425	-0.092422751	2542	3.27E-05	0.573808761	0.737929162	0.521674867	SLC37A4	solute carrier family 37 member 4
-0.418733898	-0.240361904	-0.07599074	-0.164371164	10525	0.096276153	0.326983115	0.725824049	0.613740478	HYOU1	hypoxia up-regulated 1
-0.066955301	0.320135214	-0.550506317	0.870641531	25988	0.862440991	0.4117573	0.123667597	0.105793983	HINFP	histone H4 transcription factor
0.518844916	-0.14064958	-0.286229767	0.145580187	64137	0.022727995	0.507787494	0.141654561	0.608481086	ABCG4	ATP binding cassette subfamily G member 4
1.712438092	0.209352063	-0.028655105	0.238007168	79671	2.29E-08	0.262881758	0.861560799	0.340348153	NLRX1	NLR family member X1
1.559584627	-1.100145228	-1.213204463	0.113059234	79849	0.100764189	0.238025189	0.149762365	0.926533939	PDZD3	PDZ domain containing 3
0.468047269	-0.075066251	-0.007525273	-0.067540979	867	0.097927413	0.78261654	0.975303195	0.853113911	CBL	Cbl proto-oncogene
-0.200029483	0.531473131	0.374932131	0.156541	4162	0.503031089	0.086188651	0.169298165	0.694823227	MCAM	melanoma cell adhesion molecule
1.091069142	-1.251543411	-0.207257086	-1.044286326	79102	0.137913597	0.091822882	0.745321193	0.282523646	RNF26	ring finger protein 26
0.49124254	0.289997719	-0.741899751	1.03189747	7070	0.6267257	0.773546419	0.414429671	0.448594581	THY1	Thy-1 cell surface antigen
-0.609730539	-0.708705645	0.12103048	-0.829736125	23365	0.526620668	0.462653398	0.887640256	0.520794707	ARHGEF12	Rho guanine nucleotide exchange factor 12
-0.47305945	-0.504138606	-0.108319921	-0.395818685	84959	0.660002172	0.639330172	0.910100415	0.783456231	UBASH3B	ubiquitin associated and SH3 domain containing B
-2.166499895	-0.913512206	-0.660645473	-0.252866733	79864	0.041317388	0.366176357	0.463191489	0.850442938	JHY	junctional cadherin complex regulator
-1.075389082	0.616000718	-0.522852058	1.138852776	7753	0.07757171	0.297648003	0.322248764	0.156756171	ZNF202	zinc finger protein 202
-3.624027656	0.219184847	-0.118878973	0.33806382	390260	0.000906013	0.812830799	0.885776341	0.785521869	OR6X1	olfactory receptor family 6 subfamily X member 1
0.947104022	0.441413878	-0.040864079	0.482277957	90952	0.076962462	0.393274862	0.928858132	0.485398819	ESAM	endothelial cell adhesion molecule
0.822386752	0.022183786	-0.586167263	0.60835105	79684	0.097928642	0.962947562	0.1811094	0.348441172	MSANTD2	Myb/SANT DNA binding domain containing 2
0.834900053	0.844626468	0.780146716	0.064479753	100507283	0.389508558	0.384125536	0.369118903	0.960071475	LOC100507283	uncharacterized LOC100507283
3.180829849	-0.049914641	-0.995310243	0.945395602	64221	1.50E-06	0.913188577	0.024089843	0.13609788	ROBO3	roundabout guidance receptor 3
0.3262123	-0.197762292	-0.257550446	0.059788155	54538	0.316405606	0.539936404	0.375004234	0.889591041	ROBO4	roundabout guidance receptor 4
1.102880867	-0.269235314	-0.041500998	-0.227734316	220296	0.112769631	0.688700249	0.944833084	0.800324841	HEPACAM	hepatic and glial cell adhesion molecule
1.494183242	1.012906684	-0.457649943	1.470556627	219855	0.12437136	0.288836956	0.587631493	0.252334583	SLC37A2	solute carrier family 37 member 2
4.450574913	-0.042472778	0	-0.042472778	9538	1.84E-05	0.956617698	1	0.967657044	EI24	EI24 autophagy associated transmembrane protein
2.174260353	0.872416887	1.004374669	-0.131957783	3703	0.03780049	0.37997471	0.26183247	0.920289278	STT3A	STT3 oligosaccharyltransferase complex catalytic subunit A
8.88E-16	1.872769859	0	1.872769859	1111	1	0.044314959	1	0.124354222	CHEK1	checkpoint kinase 1
1.740718143	-0.237875917	0.170512945	-0.408388862	160065	2.67E-06	0.368839486	0.469578477	0.253575306	PATE1	prostate and testis expressed 1
-0.649556158	0.763382057	0.72074517	0.042636887	338667	0.51368633	0.443801855	0.419326009	0.97435273	VSIG10L2	V-set and immunoglobulin domain containing 10 like 2
-1.815702972	0.762724283	-0.905711874	1.668436157	50937	0.063151643	0.416170163	0.283774411	0.191636551	CDON	cell adhesion associated	oncogene regulated
1.130865453	1.448802764	0.331642554	1.11716021	28960	0.200374315	0.105831009	0.668077812	0.340628563	DCPS	decapping enzyme	scavenger
0.983139449	0.251731678	0.711030921	-0.459299242	6484	0.006557354	0.441171577	0.022988137	0.298304784	ST3GAL4	ST3 beta-galactoside alpha-2	3-sialyltransferase 4
0.573924835	0.094656793	0.033482919	0.061173874	84623	0.04631107	0.728090715	0.890479753	0.866823474	KIRREL3	kirre like nephrin family adhesion molecule 3
1.116828172	0.528738374	-1.11E-16	0.528738374	9743	0.252632351	0.582637995	1	0.681521768	ARHGAP32	Rho GTPase activating protein 32
1.188347433	-0.02728368	0.390887677	-0.418171356	440072	0.002320192	0.935961179	0.208396829	0.36433113	LINC00167	long intergenic non-protein coding RNA 167
0.628644863	-0.269525319	0.01970982	-0.289235139	6768	0.032532121	0.33356219	0.936138614	0.43707103	ST14	ST14 transmembrane serine protease matriptase
-0.361404561	0.956707001	-0.426336268	1.383043268	100128239	0.725517351	0.357688241	0.643753023	0.322579674	LINC02731	long intergenic non-protein coding RNA 2731
2.963565635	-0.255241994	0.355216217	-0.610458211	112937	1.32E-05	0.615005822	0.436228831	0.373662817	GLB1L3	galactosidase beta 1 like 3
0.210125038	0.388502291	-0.054847968	0.443350258	89944	0.379571054	0.113193887	0.79559642	0.173709325	GLB1L2	galactosidase beta 1 like 2
0.960276766	0.177237197	-0.439891361	0.617128558	100130507	0.088212881	0.743093642	0.367948512	0.399082666	NA	NA
1.020005402	-0.508215344	-0.184995362	-0.323219982	27087	0.020891226	0.223037872	0.613698937	0.557053799	B3GAT1	beta-1	3-glucuronyltransferase 1
-4.001621747	-2.78E-15	-0.68234002	0.68234002	283177	7.43E-05	1	0.342340936	0.523749411	B3GAT1-DT	B3GAT1 diverget transcript
-0.243791651	0.502406698	0.020627312	0.481779386	440073	0.416071464	0.103512212	0.938097537	0.23599038	IQSEC3	IQ motif and Sec7 domain ArfGEF 3
0.113993037	0.079688643	0.05625184	0.023436803	6539	0.742836115	0.81844565	0.856201412	0.959839224	SLC6A12	solute carrier family 6 member 12
1.617152067	-1.593686261	0.426110933	-2.019797194	6540	0.016652162	0.018049455	0.446556452	0.024361905	SLC6A13	solute carrier family 6 member 13
1.16380843	-1.902174799	0.007474907	-1.909649707	5927	0.230798214	0.057792192	0.992990407	0.146698203	KDM5A	lysine demethylase 5A
-1.580973101	-1.83E-15	0.264350572	-0.264350572	283358	0.106530867	1	0.754339371	0.834621527	B4GALNT3	beta-1	4-N-acetyl-galactosaminyltransferase 3
-0.122537988	-0.296356043	0.23329729	-0.529653334	100049716	0.501415793	0.114492118	0.161515232	0.040372911	NINJ2-AS1	NINJ2 antisense RNA 1
-0.749822336	0.138874519	0.06556142	0.073313099	65125	0.033680686	0.675076614	0.824580433	0.868711523	WNK1	WNK lysine deficient protein kinase 1
3.477527204	0.064200208	0.538313479	-0.474113271	23085	0.000671585	0.940384708	0.486255591	0.681299755	ERC1	ELKS/RAB6-interacting/CAST family member 1
0.28009243	2.265005966	0.331642554	1.933363411	100292680	0.743265814	0.015048527	0.664950995	0.104325984	LINC00942	long intergenic non-protein coding RNA 942
-0.411691755	1.884623909	0.419687037	1.464936873	654429	0.68782776	0.078048851	0.647211285	0.293142089	LRTM2	leucine rich repeats and transmembrane domains 2
-0.414342617	0.001734804	-0.067198271	0.068933075	775	0.004337803	0.989242891	0.561197007	0.690334526	CACNA1C	calcium voltage-gated channel subunit alpha1 C
0.360823018	-0.054234193	-0.997064121	0.942829928	283440	0.55084427	0.928202387	0.076775635	0.25189034	ITFG2-AS1	ITFG2 antisense RNA 1
-0.019440951	-1.215621173	-0.426262841	-0.789358332	2288	0.984274158	0.227500224	0.630101561	0.552842445	FKBP4	FKBP prolyl isomerase 4
1.058981097	0.351798526	1.07724084	-0.725442314	55846	0.14560435	0.619370259	0.10077018	0.447336555	ITFG2	integrin alpha FG-GAP repeat containing 2
-0.896772703	1.623083767	-0.074694547	1.697778314	83714	0.04967185	0.001298025	0.846752378	0.008239947	NRIP2	nuclear receptor interacting protein 2
2.029533545	-2.031298075	0.836787938	-2.868086013	2305	0.059333873	0.059134218	0.365559616	0.048155534	FOXM1	forkhead box M1
-0.547904558	-0.107649404	-0.138482023	0.030832619	7289	0.175154586	0.784640053	0.694618792	0.953430258	TULP3	TUB like protein 3
1.047025475	0.143541321	0.373725246	-0.230183924	8074	0.295966371	0.884306562	0.672574512	0.861942547	FGF23	fibroblast growth factor 23
1.466775392	-0.554587808	0.561549289	-1.116137097	2251	0.202644175	0.623104866	0.578333388	0.46290948	FGF6	fibroblast growth factor 6
-1.981592837	1.368022841	-1.840567137	3.208589978	57102	0.053464989	0.170663525	0.045754509	0.022606934	C12orf4	chromosome 12 open reading frame 4
0.534604405	-0.221737104	-0.652419227	0.430682123	10635	0.329010583	0.682193273	0.187909214	0.554354239	RAD51AP1	RAD51 associated protein 1
1.130865453	-0.161164274	1.11E-16	-0.161164274	7450	0.241958735	0.864996689	1	0.899140938	VWF	von Willebrand factor
-1.58500695	0.25807502	-0.006993023	0.265068043	928	4.80E-08	0.160345872	0.965093743	0.276952824	CD9	CD9 molecule
1.763044379	-0.842113991	0.786043558	-1.628157548	7132	0.017008612	0.224895024	0.206155248	0.086904181	TNFRSF1A	TNF receptor superfamily member 1A
-0.646838668	0.341970346	-0.794807072	1.136777418	6337	0.234401045	0.523549034	0.108279609	0.124479896	SCNN1A	sodium channel epithelial 1 subunit alpha
0.144104563	-0.334453659	0.032408138	-0.366861797	4055	0.748436417	0.459557705	0.935642106	0.544363104	LTBR	lymphotoxin beta receptor
-0.227379841	0.195521589	-0.037590043	0.233111632	678655	0.255127404	0.325503231	0.830418575	0.380891998	CD27-AS1	CD27 antisense RNA 1
0.311625022	-0.183595902	0.454556745	-0.638152647	939	0.478243847	0.674661926	0.252998312	0.283584195	CD27	CD27 molecule
-0.095113716	0.186010528	-0.018618943	0.20462947	55080	0.810607074	0.640087391	0.958138661	0.701134759	TAPBPL	TAP binding protein like
0.677672436	0.21358185	-0.124186928	0.337768778	6843	0.004739365	0.322984972	0.517181741	0.2465258	VAMP1	vesicle associated membrane protein 1
1.144210791	-0.322826762	-0.221753194	-0.101073567	51258	7.95E-05	0.168656549	0.285155821	0.741661421	MRPL51	mitochondrial ribosomal protein L51
-2.526687518	0.514523521	-1.062825846	1.577349366	9918	0.009926352	0.564223085	0.191761063	0.19628687	NCAPD2	non-SMC condensin I complex subunit D2
0.309847513	-0.345031954	-0.429139322	0.084107368	25900	0.650286007	0.613916528	0.484447233	0.926708193	IFFO1	intermediate filament family orphan 1
0.393103321	-0.483443593	-0.241817654	-0.241625938	4839	0.286600663	0.193609824	0.459812512	0.620935203	NOP2	NOP2 nucleolar protein
0.575013937	-0.00875801	0.258657252	-0.267415262	1108	0.28780445	0.986870753	0.588447203	0.708582067	CHD4	chromodomain helicase DNA binding protein 4
0.120635842	-0.371706104	-2.524294328	2.152588223	100127974	0.880083146	0.642960443	0.002165578	0.056949125	NA	NA
0.992943435	-0.274775212	-0.074270428	-0.200504785	57121	3.68E-05	0.149177095	0.654183185	0.4230655	LPAR5	lysophosphatidic acid receptor 5
-0.150467119	0.222336624	-0.246904391	0.469241015	84519	0.489063389	0.310516731	0.211510348	0.118111567	ACRBP	acrosin binding protein
0.023224692	1.092187033	-0.913390256	2.005577289	171017	0.980210075	0.252345149	0.28338061	0.122966484	ZNF384	zinc finger protein 384
1.827967096	0.180591308	0.246116184	-0.065524876	50813	3.08E-06	0.518200044	0.328624392	0.86051967	COPS7A	COP9 signalosome subunit 7A
0.127985778	0.234192113	-0.05308468	0.287276793	8079	0.59061165	0.329558541	0.802373458	0.371631665	MLF2	myeloid leukemia factor 2
0.311238482	0.784610796	-2.190937134	2.97554793	5763	0.690493389	0.321239812	0.005172968	0.009950433	PTMS	parathymosin
-1.618499733	-0.044765668	-0.217992752	0.173227084	3902	0.000635284	0.910254804	0.541523301	0.745428549	LAG3	lymphocyte activating 3
0.01695489	-0.218746696	-0.306608148	0.087861452	920	0.963315409	0.554892279	0.358255249	0.859057201	CD4	CD4 molecule
0.821584167	-0.019758768	0.028019502	-0.04777827	27239	3.03E-05	0.895489176	0.835079936	0.812947336	GPR162	G protein-coupled receptor 162
0.802846414	0.133679435	0.092509697	0.041169738	10536	0.000223942	0.453044916	0.560278913	0.862204387	P3H3	prolyl 3-hydroxylase 3
-5.149707282	-3.55E-15	0.221314275	-0.221314275	2784	4.38E-07	1	0.715314151	0.807687681	GNB3	G protein subunit beta 3
-5.164485398	0.573890202	-0.044753921	0.618644123	83461	2.26E-06	0.457652451	0.947960362	0.549554951	CDCA3	cell division cycle associated 3
0.21850143	-0.025304135	0.083955624	-0.109259759	8078	0.034480076	0.793946138	0.338514144	0.404813652	USP5	ubiquitin specific peptidase 5
0.153613573	0.118650702	-0.068659082	0.187309783	7167	0.483497687	0.5873067	0.724838045	0.523734466	TPI1	triosephosphate isomerase 1
0.289585954	0.818489419	-0.281969417	1.100458836	84727	0.664214864	0.228304263	0.63668458	0.227354585	SPSB2	splA/ryanodine receptor domain and SOCS box containing 2
1.44E-15	-1.55E-15	2.043882609	-2.043882609	283345	1	1	0.010309296	0.072127623	RPL13P5	ribosomal protein L13 pseudogene 5
-0.85783284	2.078875791	-0.275341395	2.354217186	171220	0.344275377	0.03022658	0.731437149	0.062472047	DSTNP2	DSTN pseudogene 2
-0.095260191	1.548343552	0.567068607	0.981274945	10233	0.924932396	0.137927121	0.53283955	0.472649758	LRRC23	leucine rich repeat containing 23
0.292961615	-0.130329736	0.011096397	-0.141426133	5777	0.23436737	0.590774581	0.959009607	0.663174543	PTPN6	protein tyrosine phosphatase non-receptor type 6
1.664732284	0.075752563	1.11E-16	0.075752563	10436	0.128712092	0.943016351	1	0.957509443	EMG1	EMG1 N1-specific pseudouridine methyltransferase
2.456260631	-0.048550183	0.166587162	-0.215137345	10162	2.81E-09	0.832695842	0.421740188	0.488092069	LPCAT3	lysophosphatidylcholine acyltransferase 3
-0.477790609	0.364056853	0.653655709	-0.289598856	360030	0.661057048	0.738024667	0.504011283	0.842639392	NANOGNB	NANOG neighbor homeobox
0.071558871	-0.152457207	0.539188432	-0.691645639	100506112	0.922351803	0.835568818	0.415958915	0.485551711	NA	NA
-0.091299641	-0.232252563	1.086085601	-1.318338164	144568	0.929222784	0.821347712	0.24654723	0.345230028	A2ML1	alpha-2-macroglobulin like 1
-1.684192184	1.283856089	0.458527666	0.825328423	5858	0.007132518	0.032686725	0.367447318	0.281888039	PZP	PZP alpha-2-macroglobulin like
0.767487113	0.783338523	1.614881842	-0.831543319	642846	0.44147118	0.432258254	0.080660016	0.533007605	LOC642846	DEAD/H (Asp-Glu-Ala-Asp/His) box polypeptide 11-like
-1.494760045	-2.00E-15	0.088962844	-0.088962844	440081	0.115595201	1	0.913583219	0.942320622	DDX12P	DEAD/H-box helicase 12	pseudogene
0.39679579	1.432930564	0.735588945	0.697341619	408186	0.679912324	0.147385972	0.396222393	0.589535954	LOC408186	alpha-2-macroglobulin like 1 pseudogene
0.942412222	-0.265415681	0.750073315	-1.015488996	283420	0.228221149	0.729374816	0.281571322	0.329642501	CLEC9A	C-type lectin domain containing 9A
-1.088004224	2.455467538	-1.216504068	3.671971606	3822	0.258518054	0.016936727	0.161946608	0.008895011	KLRC2	killer cell lectin like receptor C2
-0.33114713	0.191807197	-1.048922903	1.2407301	3821	0.778985764	0.870774217	0.326457977	0.436674182	KLRC1	killer cell lectin like receptor C1
-0.850201773	-0.646986865	0.13959809	-0.786584956	100506182	0.003421025	0.019489198	0.543558193	0.032003347	NA	NA
-1.293760823	1.201489575	-0.30266102	1.504150595	54682	0.189714601	0.2217367	0.72556839	0.252921147	MANSC1	MANSC domain containing 1
2.093642558	-0.279509835	-1.414096479	1.134586644	1389	0.026088975	0.749753339	0.083664198	0.340153999	CREBL2	cAMP responsive element binding protein like 2
0.685197402	-0.647449722	0.852522756	-1.499972478	2842	0.356898928	0.383395383	0.204961317	0.140344104	GPR19	G protein-coupled receptor 19
0.399008901	-0.609467911	0.188691047	-0.798158959	1027	0.591228428	0.414568844	0.775798086	0.425596308	CDKN1B	cyclin dependent kinase inhibitor 1B
1.44E-15	-1.39E-15	2.479212736	-2.479212736	81575	1	1	0.001165975	0.019250782	APOLD1	apolipoprotein L domain containing 1
-4.107050307	1.82410462	0.384989965	1.439114655	693198	1.69E-05	0.018722992	0.549364923	0.145827029	MIR613	microRNA 613
-0.740030231	0.436036137	0.100096603	0.335939534	51202	0.139460273	0.374221456	0.817705926	0.607141852	DDX47	DEAD-box helicase 47
1.853258571	-1.013132087	0.135708163	-1.14884025	9052	0.05804563	0.282867367	0.87015354	0.361823255	GPRC5A	G protein-coupled receptor class C group 5 member A
2.651813353	-0.283416614	0.04602809	-0.329444705	57613	2.04E-05	0.547962115	0.912693919	0.602213293	FAM234B	family with sequence similarity 234 member B
-3.632365035	-1.77635932	0.468193802	-2.244553122	2984	2.01E-05	0.011757444	0.419209418	0.016626986	GUCY2C	guanylate cyclase 2C
1.67130872	0.568550328	-0.657580123	1.226130451	51729	0.077940648	0.532680754	0.421505983	0.320096636	WBP11	WW domain binding protein 11
2.110625499	0.413654304	0.550639352	-0.136985048	5800	0.009241405	0.574491785	0.405928332	0.889313031	PTPRO	protein tyrosine phosphatase receptor type O
0.251160275	-0.434044237	-0.061133151	-0.372911086	11171	0.818010954	0.691324777	0.950034917	0.799027627	STRAP	serine/threonine kinase receptor associated protein
-2.205127367	0.367908754	0.31248161	0.055427143	729025	0.016041966	0.662538707	0.678489381	0.960809551	SLC15A5	solute carrier family 15 member 5
0.447774292	0.051918927	-0.064307807	0.116226734	54477	0.273427724	0.897219573	0.858060191	0.829420757	PLEKHA5	pleckstrin homology domain containing A5
1.137557008	0.474291992	1.085098366	-0.610806374	53919	0.23263944	0.61276005	0.204272554	0.626983954	SLCO1C1	solute carrier organic anion transporter family member 1C1
0.866918415	-0.129797253	1.938448139	-2.068245392	6579	0.339737468	0.884880924	0.024733922	0.098310577	SLCO1A2	solute carrier organic anion transporter family member 1A2
-4.580262362	-2.00E-15	-0.531144083	0.531144083	3375	1.80E-05	1	0.462593012	0.62284123	IAPP	islet amyloid polypeptide
-0.527469261	-0.599115423	0.018715862	-0.617831285	5965	0.00443924	0.001671568	0.89869947	0.010893645	RECQL	RecQ like helicase
-1.357730859	0.461342256	0.199581346	0.26176091	10060	0.156745328	0.621566601	0.810798132	0.834166551	ABCC9	ATP binding cassette subfamily C member 9
0.31133675	-0.048948631	-0.390710998	0.341762367	9847	0.534714969	0.921824686	0.386226078	0.610834729	C2CD5	C2 calcium dependent domain containing 5
-0.35356182	0.206240927	-0.40140885	0.607649777	4033	0.306188052	0.546632834	0.197961761	0.194058833	IRAG2	inositol 1	4	5-triphosphate receptor associated 2
3.12166328	0.472355155	2.22E-16	0.472355155	11228	0.000833136	0.551537639	1	0.656442686	RASSF8	Ras association domain family member 8
1.779052502	-1.264570675	-1.113900276	-0.150670398	8082	0.118230343	0.258681246	0.265721088	0.918630589	SSPN	sarcospan
0.7816848	-0.42973226	0.192082561	-0.621814821	8496	0.16045283	0.431342931	0.692198748	0.396734647	PPFIBP1	PPFIA binding protein 1
5.096417899	0.009532229	0	0.009532229	51290	1.66E-06	0.989706842	1	0.992327831	ERGIC2	ERGIC and golgi 2
4.460876677	-0.615010633	0	-0.615010633	341350	2.62E-05	0.449326934	1	0.571432967	OVCH1	ovochymase 1
4.376790084	-0.880954109	0	-0.880954109	83857	3.92E-05	0.289994018	1	0.427029168	TMTC1	transmembrane O-mannosyltransferase targeting cadherins 1
-0.085305946	-0.716572027	-0.529809381	-0.186762646	10526	0.928198195	0.452705237	0.533734991	0.883117129	IPO8	importin 8
0.130330939	-0.485985525	0.678954584	-1.164940109	58516	0.905173369	0.657727201	0.490657848	0.431409347	SINHCAF	SIN3-HDAC complex associated factor
-1.21556183	0.944531688	0.513601079	0.430930609	160518	0.226069949	0.34293007	0.561062559	0.744258563	DENND5B	DENN domain containing 5B
1.012574023	0.266037873	0.139881907	0.126155966	55196	0.281744651	0.773930233	0.865807509	0.919050753	RESF1	retroelement silencing factor 1
0.013573345	-0.122060787	0.251943721	-0.374004508	121512	0.967844049	0.71746848	0.407455942	0.412233133	FGD4	FYVE	RhoGEF and PH domain containing 4
-3.101344181	0.408571767	-2.374145291	2.782717058	10059	0.001745995	0.633939528	0.005618178	0.024372475	DNM1L	dynamin 1 like
-0.201655869	-0.481900681	-2.324392844	1.842492162	55605	0.822784259	0.593747248	0.009029782	0.139219518	KIF21A	kinesin family member 21A
-0.14903086	-0.579948532	1.018288944	-1.598237476	120892	0.867160001	0.517461577	0.211387761	0.191891531	LRRK2	leucine rich repeat kinase 2
-5.323617542	0.828163108	0.00476018	0.823402927	100506072	1.70E-06	0.291876488	0.994508297	0.431468049	NA	NA
1.727811393	-0.011190004	0.368625154	-0.379815158	80070	0.032840377	0.988211637	0.587897642	0.709110462	ADAMTS20	ADAM metallopeptidase with thrombospondin type 1 motif 20
1.013932226	-0.288694268	0.229690369	-0.518384637	4753	0.329432124	0.778558825	0.802438585	0.706908751	NELL2	neural EGFL like 2
0.285603567	-0.678379425	0.049258093	-0.727637518	440097	0.444252353	0.079708679	0.881774556	0.15482113	DBX2	developing brain homeobox 2
2.213645411	-2.883338541	-0.366584906	-2.516753635	196528	0.018385843	0.003371674	0.636737667	0.041320119	ARID2	AT-rich interaction domain 2
0.332807651	-1.499550592	-1.166742941	-0.332807651	9169	0.718656527	0.11661625	0.168701142	0.788129525	SCAF11	SR-related CTD associated factor 11
5.407949638	-0.271851033	0	-0.271851033	54407	6.69E-07	0.711345293	1	0.782502206	SLC38A2	solute carrier family 38 member 2
0.275361934	-1.116828172	-0.717255539	-0.399572633	55089	0.763026944	0.230417778	0.384475414	0.744400963	SLC38A4	solute carrier family 38 member 4
0.280083009	-0.2364416	-1.801697535	1.565255935	8909	0.758962592	0.795532799	0.038005045	0.210853022	ENDOU	endonuclease	poly(U) specific
0.768860146	0.175129971	-0.117975595	0.293105566	10411	0.001057826	0.38577431	0.511657979	0.282102484	RAPGEF3	Rap guanine nucleotide exchange factor 3
-0.942764412	0.541168853	0.507057628	0.034111226	51564	0.375205012	0.6080343	0.591213472	0.980703384	HDAC7	histone deacetylase 7
-1.817680635	1.814844265	-0.023054651	1.837898916	341568	0.041189151	0.041471321	0.975451257	0.114702697	OR8S1	olfactory receptor family 8 subfamily S member 1
0.553087182	-1.055858946	-0.140211098	-0.915647848	54934	0.258340086	0.038925899	0.74454972	0.166978624	KANSL2	KAT8 regulatory NSL complex subunit 2
0.837287474	-0.173095274	0.943528797	-1.116624071	677793	0.090782522	0.716000931	0.037121586	0.092577709	SNORA2A	small nucleolar RNA	H/ACA box 2A
0.551887281	0.426319996	1.262113948	-0.835793952	904	0.512253213	0.611814937	0.104659579	0.460212363	CCNT1	cyclin T1
0.200485921	0.287270104	0.506961931	-0.219691827	377	0.320203564	0.160292122	0.009805414	0.414677371	ARF3	ADP ribosylation factor 3
-0.593728551	-1.67E-15	1.021359072	-1.021359072	7480	0.510922042	1	0.213460416	0.401128578	WNT10B	Wnt family member 10B
-0.238852881	0.275946036	1.124856765	-0.84891073	23109	0.804051037	0.774454192	0.201591144	0.513236406	DDN	dendrin
0.017915037	-1.278469876	-1.663883361	0.385413485	8085	0.985882934	0.216771267	0.078984815	0.776869612	KMT2D	lysine methyltransferase 2D
-0.373522813	0.575415953	-0.01344426	0.588860212	121268	0.58179972	0.398966176	0.982240521	0.518208926	RHEBL1	RHEB like 1
-0.474826199	-0.355681649	-0.670094968	0.314413319	55716	0.202143732	0.334482648	0.051280481	0.52171774	LMBR1L	limb development membrane protein 1 like
2.113431216	-1.304610478	1.568429259	-2.873039737	100288366	0.066887543	0.244080307	0.122953936	0.063670921	NA	NA
-1.609668314	1.198526295	0.83052287	0.368003425	100289104	0.113436429	0.231211885	0.349730606	0.779921604	NA	NA
2.647496246	-1.305075487	-0.333210561	-0.971864926	100293962	0.008116855	0.159472874	0.680144409	0.425865593	NA	NA
1.066940225	-0.239365138	-1.017229841	0.777864703	84790	0.314705413	0.819102995	0.284786963	0.580986609	TUBA1C	tubulin alpha 1c
2.551488179	-1.41373683	0	-1.41373683	5630	0.004517076	0.088938015	1	0.196742896	PRPH	peripherin
1.884805285	-1.780851593	-0.336465546	-1.444386047	79962	0.070410021	0.085859456	0.70545127	0.286291128	DNAJC22	DnaJ heat shock protein family (Hsp40) member C22
0.146142841	-0.287367768	-0.106784788	-0.18058298	84070	0.473585559	0.167286219	0.557277158	0.508753763	FAM186B	family with sequence similarity 186 member B
-0.360130183	0.092554147	2.140375291	-2.047821144	91010	0.7038701	0.922030533	0.01950923	0.119134038	FMNL3	formin like 3
0.962402089	-0.037624017	0.172933616	-0.210557633	7009	0.053059858	0.936344126	0.682194229	0.739403377	TMBIM6	transmembrane BAX inhibitor motif containing 6
4.007621905	-0.169134004	1.269216555	-1.438350558	57701	9.56E-05	0.835285029	0.093789333	0.197901352	NCKAP5L	NCK associated protein 5 like
2.949599835	-0.065893573	-0.066005135	0.000111562	100286844	0.000144611	0.915664046	0.905598536	0.999893357	BCDIN3D-AS1	BCDIN3D antisense RNA 1
-0.230917948	-0.093143306	-0.089664053	-0.003479253	41	0.284522929	0.661624619	0.63774872	0.990250783	ASIC1	acid sensing ion channel subunit 1
-0.388946775	-0.357865436	-1.046300996	0.688435559	6602	0.436044153	0.47300554	0.027740748	0.30720043	SMARCD1	SWI/SNF related	matrix associated	actin dependent regulator of chromatin	subfamily d	member 1
2.850499718	-0.505470115	2.634644146	-3.140114261	2819	0.002694338	0.544780282	0.002083448	0.010505576	GPD1	glycerol-3-phosphate dehydrogenase 1
-0.050535985	-0.293912813	-0.037698032	-0.256214781	121006	0.829997922	0.221401584	0.85785743	0.421190016	FAM186A	family with sequence similarity 186 member A
-1.380915317	1.308134641	-0.767998485	2.076133126	57609	0.067702605	0.082077408	0.242270022	0.042935603	DIP2B	disco interacting protein 2 homolog B
2.610832309	-0.308189861	-0.289819632	-0.018370229	466	0.012170893	0.745735673	0.733195607	0.988488215	ATF1	activating transcription factor 1
1.67E-15	0.240387382	2.774196157	-2.533808775	613227	1	0.754637961	0.000691686	0.022716844	HIGD1C	HIG1 hypoxia inducible domain family member 1C
-0.824262456	1.307805864	-0.957104529	2.264910393	81566	0.412726985	0.200040475	0.29071893	0.103155276	CSRNP2	cysteine and serine rich nuclear protein 2
2.085517439	0.563730502	0.312672734	0.251057768	7024	0.024745426	0.51591941	0.685948161	0.828353295	TFCP2	transcription factor CP2
-0.007397633	1.279296428	0.379803269	0.899493159	9498	0.993562853	0.17433092	0.644304564	0.468043917	SLC4A8	solute carrier family 4 member 8
-2.991019278	-0.194841919	0.551836621	-0.74667854	6334	2.09E-06	0.659691129	0.173443382	0.217267032	SCN8A	sodium voltage-gated channel alpha subunit 8
-10.70127172	-6.22E-15	-0.222116558	0.222116558	728503	4.78E-19	1	0.356922982	0.536369653	NA	NA
-9.890623571	0.367908754	-0.282660002	0.650568756	94	4.93E-16	0.320958616	0.392193041	0.195314961	ACVRL1	activin A receptor like type 1
-2.158409093	1.110692161	-1.2218215	2.332513661	3852	0.03448016	0.254235603	0.164708847	0.081854539	KRT5	keratin 5
-0.115741451	-0.938697992	-1.381035005	0.442337013	319101	0.91005447	0.365136484	0.143908893	0.747918454	KRT73	keratin 73
-0.534137804	-0.254883006	-0.093119496	-0.161763511	3849	0.001563111	0.092347653	0.476941806	0.411264733	KRT2	keratin 2
1.800189767	-0.352024747	0.762732569	-1.114757315	51350	0.07763292	0.7185491	0.386877842	0.398918257	KRT76	keratin 76
-0.354506161	-0.033633397	0.147582556	-0.181215953	3850	0.346990235	0.928002974	0.65842032	0.717178552	KRT3	keratin 3
0.460992007	-0.223339548	-0.523006987	0.299667439	338785	0.265224695	0.584262905	0.161944542	0.584230578	KRT79	keratin 79
-0.039515681	-0.271762077	0.060384536	-0.332146613	3856	0.895871267	0.373413415	0.823147175	0.416559239	KRT8	keratin 8
-0.253946038	0.223846385	-0.022674943	0.246521328	1975	0.381535574	0.439390276	0.929624611	0.524467694	EIF4B	eukaryotic translation initiation factor 4B
-0.339904392	0.079021215	-0.243247101	0.322268316	23371	0.061849025	0.648802129	0.128454046	0.176298774	TNS2	tensin 2
-0.067203846	0.119505086	0.036730214	0.082774872	84926	0.711695079	0.512820534	0.821113084	0.734309059	SPRYD3	SPRY domain containing 3
0.088569246	0.225946031	-0.060142888	0.286088919	8435	0.768946103	0.456661589	0.823430553	0.481996098	SOAT2	sterol O-acyltransferase 2
0.333629045	0.362311374	-0.691218831	1.053530205	3695	0.754692529	0.734432634	0.471891927	0.464890137	ITGB7	integrin subunit beta 7
0.288603484	-0.620987517	-0.253536174	-0.367451343	9700	0.747607202	0.490997939	0.751941885	0.760041296	ESPL1	extra spindle pole bodies like 1	separase
-0.748122464	1.753539806	0.059544221	1.693995585	8086	0.444420086	0.083530377	0.945289882	0.203543276	AAAS	aladin WD repeat nucleoporin
-0.004263415	0.459729432	-0.187742537	0.647471969	121340	0.995612666	0.555206826	0.78682366	0.535910312	SP7	Sp7 transcription factor
-0.204686859	-1.716603346	-0.249739971	-1.466863376	11016	0.828553709	0.08201868	0.767811249	0.255897751	ATF7	activating transcription factor 7
0.189645232	2.193994663	0.501357681	1.692636982	3229	0.854028858	0.044686611	0.587980356	0.230397668	HOXC13	homeobox C13
-0.743964492	0.466127621	-0.352522007	0.818649629	3228	0.432746249	0.621191423	0.675762326	0.518744051	HOXC12	homeobox C12
0.178775079	-0.365317703	0.477361064	-0.842678767	3227	0.636671878	0.339238233	0.168699671	0.108755887	HOXC11	homeobox C11
-0.577101022	0.292274344	-0.165135654	0.457409998	3226	0.611289064	0.796324424	0.870410044	0.763434433	HOXC10	homeobox C10
3.85915244	-0.264299451	-0.435441504	0.171142054	3225	4.19E-12	0.282199943	0.056164614	0.599116735	HOXC9	homeobox C9
4.072730399	-0.127748365	0.024107992	-0.151856357	3224	1.71E-13	0.547248017	0.898445265	0.593426975	HOXC8	homeobox C8
0.554715744	-0.13254119	-1.412520224	1.279979034	3678	0.459001552	0.858526588	0.045104706	0.209570573	ITGA5	integrin subunit alpha 5
3.785364711	-2.493778955	0.124210699	-2.617989654	5153	0.000300266	0.008687058	0.871489379	0.03334792	PDE1B	phosphodiesterase 1B
0.481336055	1.150714229	-1.11E-16	1.150714229	5502	0.573312264	0.187200527	1	0.320292288	PPP1R1A	protein phosphatase 1 regulatory inhibitor subunit 1A
-0.386060121	-0.122381597	-0.621380968	0.498999371	58158	0.597602985	0.866636105	0.346406454	0.610977027	NEUROD4	neuronal differentiation 4
-1.001129605	-0.187017361	-2.2514644	2.064447039	283365	0.369908554	0.86549717	0.032881314	0.174621306	OR6C6	olfactory receptor family 6 subfamily C member 6
1.173799164	0.194920533	-0.059356911	0.254277445	254786	1.45E-08	0.123065975	0.588399769	0.133085856	OR6C3	olfactory receptor family 6 subfamily C member 3
1.465408899	0.392040862	1.889951824	-1.497910962	403282	0.105380795	0.653620202	0.024353911	0.210248179	OR6C65	olfactory receptor family 6 subfamily C member 65
-0.82141223	0.344663023	0.167529892	0.17713313	390326	0.026856701	0.324984353	0.589096466	0.70280235	OR6C76	olfactory receptor family 6 subfamily C member 76
-0.157671365	-0.791509842	0.580524895	-1.372034736	3679	0.871494648	0.42093467	0.508007532	0.301360888	ITGA7	integrin subunit alpha 7
0.090371696	-0.056026249	-0.017747468	-0.038278782	2647	0.625366596	0.761634265	0.914349855	0.877117383	BLOC1S1	biogenesis of lysosomal organelles complex 1 subunit 1
-0.54391122	-0.101794521	-1.187213541	1.08541902	5959	0.104616929	0.752666876	0.000582193	0.02047782	RDH5	retinol dehydrogenase 5
-1.134232269	-0.261894072	0.66507604	-0.926970112	967	0.223679036	0.774342995	0.419463472	0.45257384	CD63	CD63 molecule
0.934227997	-1.807321603	-0.285467779	-1.521853824	100506701	0.307970633	0.057517732	0.724148525	0.218926689	NA	NA
-0.247828447	-0.196188474	0.163773203	-0.359961678	10220	0.138606123	0.235642211	0.267139245	0.110689968	GDF11	growth differentiation factor 11
-1.327871396	0.87626107	-0.012914706	0.889175776	84324	0.214859878	0.407299831	0.988997301	0.529101233	SARNP	SAP domain containing ribonucleoprotein
0.336665892	-0.142693158	0.167527268	-0.310220426	29095	0.749755073	0.892333801	0.859012828	0.82646724	ORMDL2	ORMDL sphingolipid biosynthesis regulator 2
2.200267639	-0.694412055	1.233442189	-1.927854244	85406	0.070008971	0.550648235	0.242807316	0.224342919	DNAJC14	DnaJ heat shock protein family (Hsp40) member C14
-0.131160591	0.483053261	0.249613056	0.233440205	440104	0.580145684	0.052730078	0.246268678	0.464526443	TMEM198B	transmembrane protein 198B (pseudogene)
-0.252771946	-0.373142667	-0.862963989	0.489821322	4327	0.820172805	0.737412538	0.3902606	0.742858845	MMP19	matrix metallopeptidase 19
0.618159311	0.619069797	0.316913444	0.302156353	1606	0.175005668	0.174403546	0.428811057	0.613126925	DGKA	diacylglycerol kinase alpha
1.309118499	0.435091616	0.099054335	0.336037282	6490	0.003013891	0.269254113	0.774978394	0.51993342	PMEL	premelanosome protein
-0.065335975	0.121283589	-0.116924138	0.238207727	64375	0.676106216	0.44079144	0.406687812	0.263644707	IKZF4	IKAROS family zinc finger 4
-0.684888326	0.06327288	-0.52147901	0.58475189	2065	0.495568199	0.949466842	0.561113229	0.663273153	ERBB3	erb-b2 receptor tyrosine kinase 3
-0.047724363	-0.599886726	-0.151697518	-0.448189208	6171	0.859967711	0.037339873	0.53280753	0.226443121	RPL41	ribosomal protein L41
-0.44844633	-0.955999813	-0.683726713	-0.2722731	84872	0.412236011	0.090467895	0.169658634	0.708459286	ZC3H10	zinc finger CCCH-type containing 10
1.554551709	-2.252354425	0.441813902	-2.694168327	23344	0.128287815	0.033014594	0.618495396	0.054267319	ESYT1	extended synaptotagmin 1
0.621684205	-0.08125561	-0.421491409	0.340235799	6601	0.395982476	0.910760276	0.518130694	0.726902764	SMARCC2	SWI/SNF related	matrix associated	actin dependent regulator of chromatin subfamily c member 2
-0.115243651	0.48322565	0.397776413	0.085449238	100506719	0.802429804	0.301138369	0.340175894	0.889953599	NA	NA
0.304048763	-0.029799629	0.165231595	-0.195031225	10193	0.088595371	0.861856072	0.288329927	0.400555193	RNF41	ring finger protein 41
0.042998601	0.339675864	-0.376270245	0.715946109	283375	0.94030211	0.556051745	0.467101924	0.358475832	SLC39A5	solute carrier family 39 member 5
0.171685297	-0.032448902	-0.050030066	0.017581164	283373	0.054581605	0.701991498	0.511257095	0.876982536	ANKRD52	ankyrin repeat domain 52
-0.505718112	-0.075108005	-0.348024812	0.272916807	93058	0.002376698	0.605702146	0.014052753	0.171920907	COQ10A	coenzyme Q10A
-0.910969304	0.412106014	-0.495851976	0.90795799	1431	0.086452401	0.422551964	0.284151602	0.194525403	CS	citrate synthase
0.028981606	-0.113641249	-0.232827141	0.119185892	9924	0.828043052	0.398888871	0.063373504	0.507924213	PAN2	poly(A) specific ribonuclease subunit PAN2
0.208530764	0.339257422	-0.227114473	0.566371895	51561	0.805741516	0.689508799	0.764689495	0.619530059	IL23A	interleukin 23 subunit alpha
-0.057201365	0.465347657	-0.218790772	0.684138429	6773	0.942774295	0.561112424	0.75916112	0.524612374	STAT2	signal transducer and activator of transcription 2
0.078815905	-0.082297117	-0.48423547	0.401938353	11176	0.857389502	0.85116872	0.226619949	0.497231455	BAZ2A	bromodomain adjacent to zinc finger domain 2A
1.260369345	-1.075301174	-1.129880725	0.054579551	100506732	0.162530093	0.229974283	0.161625122	0.963016002	NA	NA
1.218060205	-0.38981501	0.171824379	-0.561639389	10728	0.002570929	0.277152117	0.587497331	0.244384189	PTGES3	prostaglandin E synthase 3
-6.844185758	0.135060217	0.387133265	-0.252073048	4666	8.40E-11	0.792852933	0.404271127	0.715126166	NACA	nascent polypeptide associated complex subunit alpha
2.068650938	-1.209876833	-0.168949945	-1.040926889	5557	0.054899433	0.245262538	0.853316512	0.451086207	PRIM1	DNA primase subunit 1
0.36919784	-0.277577251	-0.134810817	-0.142766434	8630	0.474998373	0.590027283	0.769197942	0.835784613	HSD17B6	hydroxysteroid 17-beta dehydrogenase 6
1.057950335	-1.383234845	-1.088116137	-0.295118708	9880	0.23224785	0.123451354	0.172262894	0.800021069	ZBTB39	zinc finger and BTB domain containing 39
0.07719677	-0.781700343	-0.001260666	-0.780439677	4640	0.933363489	0.401896362	0.998781803	0.530937393	MYO1A	myosin IA
-2.626900629	1.364380888	0.592310275	0.772070614	23306	0.004426298	0.108178018	0.422533489	0.484848377	NEMP1	nuclear envelope integral membrane protein 1
1.133106309	-1.652387153	0.667678359	-2.320065512	4665	0.267634021	0.112644338	0.460776129	0.097958794	NAB2	NGFI-A binding protein 2
-0.241764686	-0.094235413	0.064252029	-0.158487443	6778	0.08987599	0.493527462	0.600679896	0.392507674	STAT6	signal transducer and activator of transcription 6
0.386460304	-0.08052158	-0.02859298	-0.051928601	4035	0.031564787	0.632801659	0.849143763	0.817902848	LRP1	LDL receptor related protein 1
1.042461666	0.141941318	-0.07897335	0.220914668	6472	1.04E-07	0.260480523	0.479091873	0.194472934	SHMT2	serine hydroxymethyltransferase 2
0.599427324	-0.166545295	0.734807154	-0.901352449	56901	0.067658112	0.595514016	0.01582346	0.042872739	NDUFA4L2	NDUFA4 mitochondrial complex associated like 2
-0.121803899	-1.371380136	-1.493184035	0.121803899	22864	0.895672203	0.15173692	0.085108113	0.922131206	R3HDM2	R3H domain containing 2
-0.089397731	1.858930402	-0.089397731	1.948328133	2735	0.911987787	0.031686228	0.90165363	0.085409376	GLI1	GLI family zinc finger 1
-2.178826701	2.392394412	-1.020168723	3.412563135	338811	0.020160781	0.011888887	0.198553061	0.008124436	TAFA2	TAFA chemokine like family member 2
0.405973631	-0.318961016	-0.49115473	0.172193714	23041	0.285260811	0.39823985	0.153671454	0.731706706	MON2	MON2 homolog	regulator of endosome-to-Golgi trafficking
-2.223007841	1.809778474	-1.02343782	2.833216294	57522	0.015712257	0.043473714	0.186418407	0.020793311	SRGAP1	SLIT-ROBO Rho GTPase activating protein 1
-1.390881783	0.323003492	-1.098293702	1.421297193	115749	0.056456682	0.641437705	0.088652242	0.137820358	C12orf56	chromosome 12 open reading frame 56
-1.764969114	-1.94E-15	-0.00235523	0.00235523	29110	0.106025216	1	0.9980015	0.998667666	TBK1	TANK binding kinase 1
1.061055597	-0.648297354	1.236173668	-1.884471023	23329	0.355894355	0.569760566	0.233011581	0.225788867	TBC1D30	TBC1 domain family member 30
-0.867221693	-0.293303811	0.346191071	-0.639494881	400046	0.405210543	0.776407343	0.708061834	0.64503817	LINC02389	long intergenic non-protein coding RNA 2389
-1.489757541	0.231740298	-1.67906185	1.910802148	11197	0.147644261	0.816538225	0.072720438	0.165235821	WIF1	WNT inhibitory factor 1
0.194442034	-1.036078858	0.678810719	-1.714889577	100507065	0.838448268	0.284968971	0.430033291	0.190793664	LOC100507065	uncharacterized LOC100507065
-0.000517514	-0.525434801	-1.038552142	0.513117341	204010	0.99946565	0.499351254	0.145096944	0.621868475	RPSAP52	ribosomal protein SA pseudogene 52
0.635652285	-1.676059732	1.270503208	-2.94656294	55832	0.496858602	0.084193936	0.138711081	0.02773922	CAND1	cullin associated and neddylation dissociated 1
-0.154470379	-0.24818586	-0.538580822	0.290394962	3458	0.611419904	0.417035653	0.059141471	0.478089023	IFNG	interferon gamma
-0.067796695	0.991935648	0.190338992	0.801596656	50616	0.894880877	0.065695439	0.679001017	0.253056264	IL22	interleukin 22
-0.192078116	-0.251480346	0.169764757	-0.421245102	56890	0.47067341	0.347449728	0.475868944	0.244020691	MDM1	Mdm1 nuclear protein
0.278341837	-0.51816129	0.358783413	-0.876944703	100507195	0.548320654	0.269722333	0.389589578	0.168047426	LINC02384	long intergenic non-protein coding RNA 2384
1.025518693	-0.424238312	-0.474769679	0.050531367	1368	0.033844097	0.354359873	0.24973199	0.933661114	CPM	carboxypeptidase M
-2.343287531	0.694976903	0.136011938	0.558964965	8089	0.026938059	0.483862191	0.877436823	0.673321442	YEATS4	YEATS domain containing 4
0.249579447	-0.836984353	0.167457592	-1.004441945	196446	0.680054026	0.17693592	0.756799831	0.224769876	MYRFL	myelin regulatory factor like
2.517153446	1.319556405	0.576619773	0.742936632	64786	0.006704576	0.125503621	0.442546463	0.508582279	TBC1D15	TBC1 domain family member 15
4.923755491	-0.421363947	-0.43338725	0.012023304	283392	3.92E-06	0.582139007	0.527459659	0.990621789	TRHDE-AS1	TRHDE antisense RNA 1
-0.189165053	0.055933029	-1.478105075	1.534038105	100289143	0.842483962	0.953121085	0.095291634	0.238808914	LOC100289143	NOP10 ribonucleoprotein homolog (yeast) pseudogene
-2.066168314	1.024764568	-0.657796825	1.682561393	114882	0.028373025	0.252294699	0.407085879	0.16499903	OSBPL8	oxysterol binding protein like 8
0.29064507	-0.638151123	0.273266936	-0.911418059	6857	0.29870381	0.030483716	0.275416446	0.022323586	SYT1	synaptotagmin 1
3.823343584	0.555608511	-2.78E-16	0.555608511	160419	8.79E-05	0.473583547	1	0.592018956	C12orf50	chromosome 12 open reading frame 50
2.206075905	0.363930484	0.045422343	0.318508142	80184	0.026972933	0.695641928	0.956370949	0.798322105	CEP290	centrosomal protein 290
1.359149676	0.571524905	-0.799796756	1.371321661	282809	0.15380603	0.539000825	0.340183355	0.277479224	POC1B	POC1 centriolar protein B
2.101324921	-0.022475563	0.872172787	-0.89464835	574016	0.021279443	0.978753911	0.256727501	0.433517416	CLLU1-AS1	CLLU1 antisense RNA 1
-0.148330652	0.462609896	-1.335318392	1.797928288	574028	0.864949693	0.597134702	0.09969149	0.136597029	CLLU1	chronic lymphocytic leukemia up-regulated 1
1.497578657	-1.775344475	-0.780281967	-0.995062508	28977	0.119363182	0.068434223	0.353313452	0.428479929	MRPL42	mitochondrial ribosomal protein L42
0.829733363	-0.088146877	0.501367257	-0.589514134	7181	0.215481852	0.893005065	0.397126068	0.505169367	NR2C1	nuclear receptor subfamily 2 group C member 1
0.137645667	-0.058665507	-0.074968131	0.016302624	55785	0.675314394	0.858022785	0.798363942	0.970429405	FGD6	FYVE	RhoGEF and PH domain containing 6
-0.336709678	0.23778698	0.327366623	-0.089579642	6636	0.387609061	0.539609215	0.348582889	0.862573594	SNRPF	small nuclear ribonucleoprotein polypeptide F
2.654638435	-0.727554823	-0.876194174	0.14863935	120935	0.014771389	0.469114287	0.332596422	0.911576177	CCDC38	coiled-coil domain containing 38
2.150239012	-0.956345972	-0.273646226	-0.682699746	4048	4.57E-06	0.010077395	0.369476331	0.143224495	LTA4H	leukotriene A4 hydrolase
1.322721113	0.021466979	0.770723437	-0.749256459	144535	0.0825585	0.976515269	0.246470856	0.447550018	CFAP54	cilia and flagella associated protein 54
1.541903123	-2.251504786	-0.1321712	-2.119333587	64431	0.101645362	0.021490522	0.870481349	0.094133772	ACTR6	actin related protein 6
1.42119521	0.002081418	-1.11E-16	0.002081418	283431	0.129590239	0.99816878	1	0.998635088	GAS2L3	growth arrest specific 2 like 3
0.511943131	0.091740676	0.347054176	-0.255313499	121601	0.205279759	0.816433931	0.3323696	0.631015569	ANO4	anoctamin 4
0.505213019	-0.429304189	0.04414924	-0.473453429	27340	0.07293136	0.122903719	0.854388957	0.199895471	UTP20	UTP20 small subunit processome component
0.434625471	-0.033356992	-0.009064059	-0.024292933	400	0.521604418	0.960539959	0.988007133	0.978573558	ARL1	ADP ribosylation factor like GTPase 1
-0.24332212	0.293566078	-1.985057336	2.278623414	121599	0.762957917	0.716111473	0.012083723	0.046657435	SPIC	Spi-C transcription factor
-0.366135935	-0.182975918	0.365276805	-0.548252724	4604	0.547951116	0.763083114	0.503281197	0.503021633	MYBPC1	myosin binding protein C1
-0.115240842	0.946709589	0.886529332	0.060180257	56994	0.903540269	0.326078604	0.304503598	0.962369841	CHPT1	choline phosphotransferase 1
-0.194004011	-0.925142615	-1.638655433	0.713512819	50511	0.829678363	0.311798165	0.054151358	0.557093509	SYCP3	synaptonemal complex protein 3
-0.143209972	0.111141168	1.239823044	-1.128681876	79158	0.830003067	0.867634014	0.049373486	0.216999373	GNPTAB	N-acetylglucosamine-1-phosphate transferase subunits alpha and beta
1.055717162	-0.728977664	2.263603947	-2.992581611	374470	0.214806547	0.38627565	0.006461579	0.014197257	C12orf42	chromosome 12 open reading frame 42
-0.010688252	-0.85421725	-0.54944565	-0.304771601	55576	0.969325801	0.006009653	0.03797822	0.418157746	STAB2	stabilin 2
-0.806374837	0.16910336	0.337592379	-0.168489018	253724	0.12027717	0.736211972	0.454999984	0.802307852	TTC41P	tetratricopeptide repeat domain 41	pseudogene
-1.081082666	0.333953783	0.167241359	0.166712424	7184	1.03E-07	0.016794578	0.157098347	0.339423538	HSP90B1	heat shock protein 90 beta family member 1
-0.777054635	-0.541119416	0.515109413	-1.056228829	728568	0.06288372	0.184186137	0.158895261	0.059816438	C12orf73	chromosome 12 open reading frame 73
0.550416832	0.658173317	-0.56641134	1.224584658	83468	0.583331046	0.512657091	0.528552829	0.36658453	GLT8D2	glycosyltransferase 8 domain containing 2
-0.720401171	-0.084955644	1.604021993	-1.688977638	4801	0.227584345	0.884494126	0.006086929	0.04259638	NFYB	nuclear transcription factor Y subunit beta
0.821628646	-0.205875201	-0.044365025	-0.161510175	50515	0.169923811	0.724259054	0.932152618	0.836383833	CHST11	carbohydrate sulfotransferase 11
-0.612087409	-0.104453372	0.210936368	-0.31538974	84102	0.265293785	0.846620536	0.663000887	0.664009873	SLC41A2	solute carrier family 41 member 2
-0.147729656	-0.067504859	-1.139691689	1.072186831	9891	0.857811219	0.934728417	0.134494883	0.338605815	NUAK1	NUAK family kinase 1
-0.639325197	-0.638508657	0.047030239	-0.685538896	1407	0.488759875	0.489307636	0.954283817	0.579123465	CRY1	cryptochrome circadian regulator 1
-0.586223943	0.258998874	-0.291652741	0.550651615	121551	0.019139197	0.270171215	0.169226617	0.088250551	BTBD11	BTB domain containing 11
0.047119173	0.087957703	0.129529843	-0.041572141	9671	0.872353277	0.764445279	0.622522685	0.915835876	WSCD2	WSC domain containing 2
2.215570393	-0.566073191	1.397452219	-1.963525411	23603	0.023664556	0.535381275	0.098292312	0.119777533	CORO1C	coronin 1C
-1.054841575	0.172278716	0.032300998	0.139977718	54434	0.095461524	0.77701801	0.952607868	0.86372263	SSH1	slingshot protein phosphatase 1
-0.221648958	-0.28009243	1.227980643	-1.508073073	1610	0.806482889	0.757018334	0.141100435	0.22359174	DAO	D-amino acid oxidase
0.371382632	-0.147432285	-0.415760544	0.268328259	84749	0.373160728	0.721129933	0.268000629	0.628753976	USP30	ubiquitin specific peptidase 30
0.070835643	-0.580641369	-0.242135055	-0.338506314	121642	0.91427396	0.382709359	0.681453394	0.701948952	ALKBH2	alkB homolog 2	alpha-ketoglutarate dependent dioxygenase
0.803264009	-0.421415277	-0.323567808	-0.097847469	7374	0.042052206	0.26571635	0.337137778	0.844623352	UNG	uracil DNA glycosylase
-0.689721485	1.740446581	1.126290359	0.614156222	100506415	0.476433465	0.083173127	0.200932695	0.635138233	NA	NA
0.248600058	1.312658227	5.55E-17	1.312658227	32	0.764337812	0.125542085	1	0.246581153	ACACB	acetyl-CoA carboxylase beta
1.729745581	-0.312562613	1.210922822	-1.523485435	283446	0.068861088	0.730534759	0.147189145	0.220036615	MYO1H	myosin IH
-0.397137173	0.110175864	-0.94174431	1.051920173	83892	0.663020234	0.903539037	0.255540218	0.393312832	KCTD10	potassium channel tetramerization domain containing 10
0.725148988	-0.018873192	0.4854571	-0.504330292	89910	0.036875492	0.953830286	0.108710947	0.257601574	UBE3B	ubiquitin protein ligase E3B
2.197275276	-0.101937054	0.22223987	-0.324176924	326625	1.12E-05	0.783077906	0.504447741	0.516115873	MMAB	metabolism of cobalamin associated B
2.467112565	-0.63329949	-0.028229282	-0.605070208	4598	5.65E-05	0.195041759	0.947248788	0.350473072	MVK	mevalonate kinase
-1.355460778	-0.05229184	-1.055566181	1.003274341	51228	0.207480703	0.960315355	0.26983502	0.479881796	GLTP	glycolipid transfer protein
-0.971624749	-0.054626052	-0.052137223	-0.002488829	84260	1.58E-07	0.646820371	0.625038279	0.987548268	TCHP	trichoplein keratin filament binding
-0.045160133	-0.247207266	-0.482167062	0.234959795	9815	0.877848371	0.40470171	0.079287503	0.553031644	GIT2	GIT ArfGAP 2
0.802161432	-0.050253481	0.611976015	-0.662229496	88455	0.360253214	0.953742321	0.43369294	0.570605094	ANKRD13A	ankyrin repeat domain 13A
0.036347247	-0.519450045	-0.108561834	-0.410888211	400073	0.974665569	0.650889154	0.915556192	0.789227903	C12orf76	chromosome 12 open reading frame 76
-0.909268672	0.186111034	0.239584181	-0.053473147	28981	0.145791401	0.759162133	0.659490176	0.947584522	IFT81	intraflagellar transport 81
-0.282480892	-0.447184118	-0.336203013	-0.110981105	488	0.247180331	0.074555318	0.128936796	0.730165164	ATP2A2	ATPase sarcoplasmic/endoplasmic reticulum Ca2+ transporting 2
-1.069190901	0.468381703	0.016618013	0.451763689	23316	0.00333596	0.155580025	0.953749309	0.300634881	CUX2	cut like homeobox 2
-3.793822158	0.430189783	-0.455973957	0.886163741	144717	1.49E-09	0.216829947	0.146730255	0.06509056	PHETA1	PH domain containing endocytic trafficking adaptor 1
0.402807707	-0.103804678	0.240337091	-0.344141769	10019	0.192755953	0.731291241	0.378561348	0.400123769	SH2B3	SH2B adaptor protein 3
0.44308022	-0.418611302	0.50901087	-0.927622172	6311	0.475978233	0.500345751	0.362164378	0.27089747	ATXN2	ataxin 2
0.085700114	-1.015478826	-1.043815318	0.028336491	8315	0.877901131	0.081457624	0.04808653	0.969787952	BRAP	BRCA1 associated protein
-0.312985026	0.635907804	-0.264681371	0.900589176	80724	0.401867586	0.098233889	0.427527423	0.082204748	ACAD10	acyl-CoA dehydrogenase family member 10
0.472811722	-0.618467418	0.611200857	-1.229668275	217	0.528347953	0.411372795	0.365071275	0.22866433	ALDH2	aldehyde dehydrogenase 2 family member
0.196228484	0.485257968	-0.597583584	1.082841552	51275	0.839263697	0.617010251	0.492489452	0.408465639	MAPKAPK5-AS1	MAPKAPK5 antisense RNA 1
0.110808193	-0.107900542	-0.616289787	0.508389245	80018	0.635474397	0.644315337	0.007764	0.11660495	NAA25	N-alpha-acetyltransferase 25	NatB auxiliary subunit
1.046557616	0.345519992	0.301934587	0.043585405	5781	0.000587044	0.185720025	0.195547019	0.898474765	PTPN11	protein tyrosine phosphatase non-receptor type 11
0.620301239	-0.370323735	0.732428525	-1.10275226	22895	0.146334535	0.376623273	0.060379872	0.059515525	RPH3A	rabphilin 3A
1.139153759	0.092497271	0.579890649	-0.487393378	4940	6.07E-06	0.613693523	0.00206701	0.058901211	OAS3	2'-5'-oligoadenylate synthetase 3
0.329169094	-0.8887947	-0.123176085	-0.765618615	4939	0.472933519	0.063368769	0.762568961	0.21999421	OAS2	2'-5'-oligoadenylate synthetase 2
-5.16946422	1.007964907	-0.192848218	1.200813126	80024	8.63E-06	0.246016221	0.800431625	0.301022549	SLC8B1	solute carrier family 8 member B1
-0.390399104	0.458416056	0.167824165	0.290591892	196463	0.358636212	0.283232449	0.65609437	0.60755801	PLBD2	phospholipase B domain containing 2
0.169452082	-0.359809105	-0.103673481	-0.256135624	23389	0.791360114	0.575640613	0.856325518	0.765728001	MED13L	mediator complex subunit 13L
-0.630197218	2.063490315	0.274373589	1.789116726	100287569	0.547748012	0.060214835	0.768930557	0.211264699	LINC00173	long intergenic non-protein coding RNA 173
-1.25050406	-0.611542901	-0.478349129	-0.133193772	643246	0.263291654	0.57918486	0.627326634	0.92795574	MAP1LC3B2	microtubule associated protein 1 light chain 3 beta 2
0.583378988	-1.37254678	1.718255606	-3.090802386	79794	0.539275922	0.15826354	0.054171412	0.023756934	SPRING1	SREBF pathway regulator in golgi 1
-3.528323146	-2.05E-15	-0.328023233	0.328023233	26259	0.000359019	1	0.653528451	0.764387312	FBXW8	F-box and WD repeat domain containing 8
0.754492075	-0.050953033	0.225400782	-0.276353815	283455	0.245520427	0.936268012	0.693116908	0.74684918	KSR2	kinase suppressor of ras 2
1.150143395	-0.757740283	-0.032972708	-0.724767575	160777	0.249871979	0.443548194	0.970012583	0.583341615	CCDC60	coiled-coil domain containing 60
0.689157601	-0.553167114	0.373046822	-0.926213936	5564	0.407317119	0.504496513	0.61382755	0.406515812	PRKAB1	protein kinase AMP-activated non-catalytic subunit beta 1
0.578707993	-0.217281594	0.019345196	-0.23662679	11113	4.89E-05	0.061577462	0.84484438	0.122946169	CIT	citron rho-interacting serine/threonine kinase
-0.243498227	0.155970135	-0.124831355	0.28080149	11021	0.218340654	0.424540043	0.474070798	0.287344574	RAB35	RAB35	member RAS oncogene family
-0.243736278	0.374029531	-0.187037702	0.561067234	10985	0.216353367	0.064956665	0.286102217	0.041311647	GCN1	GCN1 activator of EIF2AK4
-0.261372864	0.141532128	-0.312759906	0.454292035	5829	0.807376034	0.894902889	0.744451652	0.752247372	PXN	paxillin
0.861858709	-0.753602893	-0.442688032	-0.310914861	283458	0.026754581	0.049171505	0.182725793	0.524525338	NME2P1	NME2 pseudogene 1
0.206683035	-0.769352141	0.169798882	-0.939151023	5319	0.802468576	0.357214008	0.818246098	0.401228575	PLA2G1B	phospholipase A2 group IB
-1.368066525	0.427892113	-0.492042385	0.919934498	9921	0.001242814	0.246535949	0.141017093	0.071002163	RNF10	ring finger protein 10
-0.149859506	1.151462849	0.621408419	0.53005443	9761	0.878106109	0.247562475	0.480071449	0.686560635	MLEC	malectin
3.430569781	-2.756241079	-2.78E-16	-2.756241079	35	0.000710452	0.004198654	1	0.025105888	ACADS	acyl-CoA dehydrogenase short chain
-0.05888654	0.398857375	-0.004913497	0.403770872	121665	0.898666415	0.39324523	0.990519186	0.517583674	SPPL3	signal peptide peptidase like 3
0.598003576	-0.689215673	0.087292718	-0.776508391	6927	0.1887576	0.132840692	0.82605133	0.202684303	HNF1A	HNF1 homeobox A
0.125463766	-0.302424745	0.06544694	-0.367871684	64897	0.740957306	0.428968528	0.846958122	0.47259483	C12orf43	chromosome 12 open reading frame 43
-0.801113914	1.829727416	-0.801113914	2.63084133	8638	0.368976335	0.049725135	0.316543356	0.036868426	OASL	2'-5'-oligoadenylate synthetase like
0.959661109	-0.254386658	1.568989379	-1.823376037	10645	0.389255418	0.817703831	0.124279269	0.227539886	CAMKK2	calcium/calmodulin dependent protein kinase kinase 2
-0.562561163	0.121845837	-0.049674485	0.171520322	51433	0.071697952	0.683278791	0.85219617	0.668670269	ANAPC5	anaphase promoting complex subunit 5
0.896635932	-0.616522205	-0.341553217	-0.274968988	84876	0.063705892	0.190953945	0.410925428	0.656776587	ORAI1	ORAI calcium release-activated calcium modulator 1
0.298449562	-0.274081118	-0.173561301	-0.100519817	144404	0.483116313	0.519092338	0.647073697	0.859331617	TMEM120B	transmembrane protein 120B
-1.192838177	0.174996787	-0.50638644	0.681383227	54509	0.043562244	0.753650199	0.316279252	0.367341638	RHOF	ras homolog family member F	filopodia associated
-0.349384552	0.342778346	0.635507925	-0.292729579	23067	0.495075572	0.503161085	0.173867685	0.668796006	SETD1B	SET domain containing 1B	histone lysine methyltransferase
-0.080242836	1.257826049	-0.234819035	1.492645083	3242	0.943105426	0.271580903	0.815503897	0.329031595	HPD	4-hydroxyphenylpyruvate dioxygenase
0.389411085	-0.277758956	-0.022570874	-0.255188082	5715	0.162660971	0.312763081	0.925858957	0.486048843	PSMD9	proteasome 26S subunit	non-ATPase 9
-0.436956508	0.548624182	-0.243386473	0.792010654	144406	0.395715613	0.289078758	0.594551973	0.25515872	CFAP251	cilia and flagella associated protein 251
0.126813483	0.324193122	0.36751031	-0.043317187	605	0.829198897	0.582675619	0.487297367	0.956171139	BCL7A	BAF chromatin remodeling complex subunit BCL7A
-0.239086461	1.131421248	1.140925273	-0.009504025	100506691	0.815612585	0.277587576	0.222969346	0.994482978	LOC100506691	uncharacterized LOC100506691
0.576425806	-0.642890207	-0.143330234	-0.499559973	22877	0.130670473	0.094319053	0.664882403	0.319761854	MLXIP	MLX interacting protein
0.479986331	-0.381596765	0.28166585	-0.663262614	6249	0.130668519	0.224031299	0.312448167	0.120233424	CLIP1	CAP-Gly domain containing linker protein 1
-0.25636873	-0.369460273	0.217576843	-0.587037117	55596	0.551607433	0.393456414	0.571943019	0.31418263	ZCCHC8	zinc finger CCHC-type containing 8
-2.021547493	0.137685608	0.607250121	-0.469564513	65117	0.040021644	0.881773008	0.466609936	0.705880772	RSRC2	arginine and serine rich coiled-coil 2
-2.013762567	1.526746521	1.327436107	0.199310414	9735	0.08533848	0.184327564	0.196279365	0.894605884	KNTC1	kinetochore associated 1
-0.406722213	-0.235022063	0.101913876	-0.336935939	27198	0.618888578	0.773258668	0.88880929	0.758220215	HCAR1	hydroxycarboxylic acid receptor 1
0.344507968	-0.390491048	0.21353986	-0.604030908	8562	0.343549752	0.284727949	0.508756577	0.219849356	DENR	density regulated re-initiation and release factor
0.331692311	-0.177438277	0.525685263	-0.70312354	84660	0.583951079	0.768871901	0.336234345	0.389908383	CCDC62	coiled-coil domain containing 62
-0.494486891	-0.488530853	-0.114851684	-0.37367917	9026	0.092285969	0.095968343	0.64967854	0.329716452	HIP1R	huntingtin interacting protein 1 related
-0.668211893	-0.682535591	0.055992513	-0.738528104	79720	0.11985663	0.112639354	0.880074491	0.19522443	VPS37B	VPS37B subunit of ESCRT-I
1.656375992	0.16856728	0.625487219	-0.456919939	23457	0.013452001	0.783338291	0.262104211	0.579783377	ABCB9	ATP binding cassette subfamily B member 9
0.660886631	-1.009876186	-0.104275566	-0.90560062	79676	0.437319525	0.240534898	0.890101486	0.427768566	OGFOD2	2-oxoglutarate and iron dependent oxygenase domain containing 2
1.056066467	0.302843458	0.845681678	-0.542838219	51329	0.051355671	0.556730311	0.077995458	0.434108394	ARL6IP4	ADP ribosylation factor like GTPase 6 interacting protein 4
0.31122272	-0.116974902	-0.185248359	0.068273457	57605	0.437818393	0.768915547	0.603885772	0.898197539	PITPNM2	phosphatidylinositol transfer protein membrane associated 2
1.405787587	-0.331977355	0.187998644	-0.519975999	10198	0.038457255	0.604135408	0.74214102	0.545551756	MPHOSPH9	M-phase phosphoprotein 9
1.861859927	-0.545103665	0.92824921	-1.473352875	91574	0.066797915	0.574753302	0.291003934	0.264744841	C12orf65	chromosome 12 open reading frame 65
0.796604865	0.9161827	0.743275831	0.172906869	8099	0.37827513	0.31260365	0.358492541	0.885418488	CDK2AP1	cyclin dependent kinase 2 associated protein 1
-0.681795679	2.486622548	0.939727697	1.546894852	11066	0.466249001	0.01426252	0.26640513	0.224231448	SNRNP35	small nuclear ribonucleoprotein U11/U12 subunit 35
1.8279485	-2.333337567	0.927833234	-3.261170802	353116	0.08796594	0.033463985	0.319335034	0.027517204	RILPL1	Rab interacting lysosomal protein like 1
-0.14456431	-0.097423284	-0.290563438	0.193140155	196385	0.393517593	0.563067235	0.065199202	0.395463387	DNAH10	dynein axonemal heavy chain 10
-0.422322282	0.796400903	-0.425212775	1.221613677	80212	0.563019499	0.28116922	0.515545637	0.220182973	CCDC92	coiled-coil domain containing 92
-1.812315899	0.757371109	-0.252586818	1.009957928	144348	0.103277723	0.48230507	0.79210173	0.484928015	ZNF664	zinc finger protein 664
-0.944725728	0.118416016	-0.080463453	0.198879469	144347	0.001292248	0.638479634	0.720788652	0.557142775	RFLNA	refilin A
-0.598267895	0.130801236	0.034301603	0.096499633	9612	0.033796936	0.621315766	0.884474451	0.785388697	NCOR2	nuclear receptor corepressor 2
-0.239630726	-0.266111239	-0.465318853	0.199207614	9271	0.705411188	0.67477768	0.415319871	0.814573937	PIWIL1	piwi like RNA-mediated gene silencing 1
0.834097536	-0.371242152	0.111310137	-0.482552289	23504	0.418997465	0.717043567	0.903142742	0.72546864	RIMBP2	RIMS binding protein 2
-0.114901361	-1.471187514	-0.179010225	-1.292177288	100128002	0.906004906	0.142703518	0.837110282	0.328840973	LOC100128002	uncharacterized LOC100128002
2.266797807	-0.249396766	0.606028485	-0.855425252	338797	0.002268913	0.699990604	0.301567236	0.330145121	LINC02370	long intergenic non-protein coding RNA 2370
-0.147787728	0.084258306	-0.139001917	0.223260223	100130825	0.572286983	0.746740502	0.552832599	0.525388071	NA	NA
2.205799831	-0.239593409	-1.034251069	0.79465766	6433	0.040996599	0.813608661	0.263389197	0.561574153	SFSWAP	splicing factor SWAP
1.393610323	-0.149667172	-1.069541072	0.9198739	4326	0.14708849	0.872510558	0.209934024	0.465524143	MMP17	matrix metallopeptidase 17
-1.935642447	2.075315866	-0.885420718	2.960736584	8408	0.043378703	0.031670356	0.280859092	0.023400421	ULK1	unc-51 like autophagy activating kinase 1
-1.018355498	1.150425498	-1.018355498	2.168780995	80324	0.357569692	0.300242322	0.305106717	0.151327129	PUS1	pseudouridine synthase 1
0.329495847	-0.673884422	0.948077956	-1.621962378	57634	0.529658336	0.206484305	0.054075802	0.030378928	EP400	E1A binding protein p400
0.15596273	-0.197509871	0.376013395	-0.573523266	317781	0.499160512	0.393930008	0.079537919	0.075010211	DDX51	DEAD-box helicase 51
1.051249675	-0.367847947	0.947069367	-1.314917314	79050	0.017538899	0.371940201	0.016854259	0.025355336	NOC4L	nucleolar complex associated 4 homolog
0.916058537	-0.680616204	-0.044071041	-0.636545163	50614	0.176834106	0.310058101	0.940547156	0.475857685	GALNT9	polypeptide N-acetylgalactosaminyltransferase 9
-0.10600051	0.151522362	-0.639052862	0.790575223	100130238	0.764532787	0.668945471	0.055357867	0.108285073	LOC100130238	uncharacterized LOC100130238
1.561950764	-1.267183556	-0.657673773	-0.609509783	57666	0.087818033	0.160268256	0.40647056	0.605839353	FBRSL1	fibrosin like 1
-0.975661862	0.916212247	0.061730688	0.854481559	100507023	0.318063087	0.34764401	0.942883468	0.511110039	NA	NA
-1.011806462	0.623838395	-2.011093393	2.634931788	5426	0.24943625	0.472459794	0.016528435	0.033015386	POLE	DNA polymerase epsilon	catalytic subunit
-3.311043428	-1.233142291	-0.00182086	-1.231321431	266695	0.000633666	0.141147256	0.997999843	0.266914198	PHF2P1	PHD finger protein 2 pseudogene 1
-0.835924706	0.821801855	-0.615639387	1.437441242	7278	0.137005128	0.143356043	0.216201689	0.061463396	TUBA3C	tubulin alpha 3c
1.856856722	-0.640975267	0.548602554	-1.189577821	100101938	0.070892575	0.515772592	0.533817745	0.37127349	ANKRD26P3	ankyrin repeat domain 26 pseudogene 3
-2.274527	1.370084487	-0.363106515	1.733191002	93492	0.005810063	0.075596621	0.583086258	0.092302729	TPTE2	transmembrane phosphoinositide 3-phosphatase and tensin homolog 2
-0.551482919	-0.779042699	0.022288188	-0.801330888	7750	0.391301032	0.230633698	0.968773219	0.35404005	ZMYM2	zinc finger MYM-type containing 2
0.853203228	-0.490638056	-0.226671857	-0.263966199	10804	0.068224724	0.279138707	0.571440429	0.659818744	GJB6	gap junction protein beta 6
1.129241831	0.184116867	0.879714199	-0.695597332	8100	0.199255201	0.830387761	0.260877143	0.548193575	IFT88	intraflagellar transport 88
0.995702759	-0.377072021	-0.273441139	-0.103630883	64328	0.003387641	0.217216179	0.31352757	0.796289417	XPO4	exportin 4
0.250281447	0.511604248	0.103023934	0.408580314	55504	0.79883286	0.603463021	0.906561586	0.756585532	TNFRSF19	TNF receptor superfamily member 19
0.87509229	-0.772571377	0.704916157	-1.477487534	4285	0.144096105	0.194266547	0.185859596	0.070640761	MIPEP	mitochondrial intermediate peptidase
1.175610984	-0.051066551	-0.617659806	0.566593255	338872	0.165941017	0.950665752	0.407396172	0.610203072	C1QTNF9	C1q and TNF related 9
1.099422024	-0.86695739	-1.29761075	0.430653359	56163	0.086048832	0.169189157	0.027664878	0.602289446	RNF17	ring finger protein 17
-0.110785584	0.219370084	-0.630684165	0.850054249	51761	0.911108344	0.825133038	0.480422843	0.52548972	ATP8A2	ATPase phospholipid transporting 8A2
-0.453676587	0.696184145	0.714176875	-0.017992729	10810	0.678159637	0.525633227	0.467454099	0.990188402	WASF3	WASP family member 3
0.997709538	1.446768233	-0.287237629	1.734005862	219333	0.256781739	0.106719584	0.710542467	0.146623708	USP12	ubiquitin specific peptidase 12
0.200658753	0.674018732	-0.020333365	0.694352097	51082	0.863653164	0.565733833	0.98447128	0.658589302	POLR1D	RNA polymerase I and III subunit D
1.465084296	-0.330261054	0.1223949	-0.452655954	2322	0.126878901	0.722363491	0.882786075	0.716647852	FLT3	fms related receptor tyrosine kinase 3
1.499550592	-1.499550592	1.199475203	-2.699025795	6541	0.149726242	0.149726242	0.195071896	0.05871531	SLC7A1	solute carrier family 7 member 1
-0.034501114	0.677422095	0.249084489	0.428337606	122042	0.959049629	0.320247961	0.679274116	0.635761679	RXFP2	relaxin family peptide receptor 2
2.615918745	-1.277813487	0.36229364	-1.640107128	196549	0.014492417	0.202633453	0.680002275	0.221995383	EEF1DP3	eukaryotic translation elongation factor 1 delta pseudogene 3
1.928365438	-0.66461641	1.248895864	-1.913512274	10129	0.010320172	0.336309267	0.052642925	0.048256462	FRY	FRY microtubule binding protein
2.92405361	0.341953139	0.864014678	-0.522061539	10443	0.001674236	0.670715295	0.237919808	0.628779742	N4BP2L2	NEDD4 binding protein 2 like 2
1.359638346	-0.604219075	0.01159987	-0.615818946	23047	0.18643107	0.549130035	0.989687711	0.648334124	PDS5B	PDS5 cohesin associated factor B
1.805797969	0.859401154	1.630685012	-0.771283858	90627	0.037001413	0.297637037	0.035424812	0.482254033	STARD13	StAR related lipid transfer domain containing 13
1.660852726	-0.155029995	0.473367713	-0.628397708	9201	0.007326851	0.780869416	0.347870288	0.404827771	DCLK1	doublecortin like kinase 1
2.380272149	-0.66572456	0.137872908	-0.803597467	728591	0.050062527	0.564020694	0.893259632	0.603411483	CCDC169	coiled-coil domain containing 169
0.834309126	-0.269753533	-0.09705582	-0.172697713	8900	0.043180022	0.490622557	0.780338847	0.74089639	CCNA1	cyclin A1
1.522314311	1.345942883	-0.76463756	2.110580443	341640	0.124455045	0.171282236	0.377309429	0.113158794	FREM2	FRAS1 related extracellular matrix 2
1.072201965	0.132332	-0.017537408	0.149869407	2308	0.000960416	0.632090708	0.943262555	0.68581454	FOXO1	forkhead box O1
1.410127749	0.241568866	0.06286196	0.178706907	10166	0.115895401	0.780343213	0.935268861	0.87769768	SLC25A15	solute carrier family 25 member 15
0.978263133	-0.745487105	-0.870046896	0.124559791	283507	0.287034809	0.414035605	0.289677177	0.918208593	SUGT1P3	SUGT1 pseudogene 3
0.169380414	-0.276211913	0.01720405	-0.293415964	79612	0.87538039	0.798265178	0.985786055	0.839569326	NAA16	N-alpha-acetyltransferase 16	NatA auxiliary subunit
1.212299494	-0.735010456	-0.280633685	-0.454376771	23078	0.001136889	0.03069046	0.329817288	0.293925684	VWA8	von Willebrand factor A domain containing 8
0.905557318	-0.297165733	0.533922052	-0.831087785	55068	0.431256711	0.794605904	0.602071367	0.58855729	ENOX1	ecto-NOX disulfide-thiol exchanger 1
-0.877789466	0.370825921	-0.424916854	0.795742775	160857	0.013638655	0.262912671	0.15605042	0.081104607	CCDC122	coiled-coil domain containing 122
1.295017484	0.116074228	-0.52470352	0.640777748	8848	0.24981586	0.916278317	0.596640503	0.666134382	TSC22D1	TSC22 domain family member 1
-0.790109305	1.767498566	-0.760565715	2.52806428	26747	0.451073926	0.102059278	0.41791634	0.082844663	NUFIP1	nuclear FMR1 interacting protein 1
0.718880183	-0.609326786	-0.085366957	-0.523959829	100190939	0.102957017	0.162529586	0.822082342	0.362892577	TPT1-AS1	TPT1 antisense RNA 1
0.627539232	0.161692578	-0.133384473	0.295077051	253512	0.053307332	0.600450633	0.628855935	0.477664949	SLC25A30	solute carrier family 25 member 30
1.50E-15	0.850613671	0.742372648	0.108241023	100507293	1	0.366880533	0.378345754	0.931002115	NA	NA
-1.607144716	0.291004429	0.168497878	0.122506551	23091	0.126536503	0.774990261	0.85308946	0.928454346	ZC3H13	zinc finger CCCH-type containing 13
0.162866904	0.024235805	-0.410034946	0.434270751	3936	0.772434804	0.965634243	0.419451765	0.566826931	LCP1	lymphocyte cytosolic protein 1
0.117580674	1.331978736	-0.24358446	1.575563196	22862	0.892723589	0.13879069	0.755040907	0.18883676	FNDC3A	fibronectin type III domain containing 3A
0.777300649	0.11955268	-0.722050189	0.841602869	81617	0.457775487	0.908373546	0.440899454	0.547928549	CAB39L	calcium binding protein 39 like
-2.115888958	1.280387777	-1.275207397	2.555595174	83852	0.027683994	0.164205304	0.123766424	0.044792565	SETDB2	SET domain bifurcated histone lysine methyltransferase 2
0.540569869	-0.915628817	-0.599546132	-0.316082685	51131	0.588283049	0.362896157	0.503018332	0.812867153	PHF11	PHD finger protein 11
1.028859966	-0.086880433	-0.781663611	0.694783179	55213	0.294657083	0.92836965	0.371315156	0.593542503	RCBTB1	RCC1 and BTB domain containing protein 1
1.028049034	0.665729888	-0.43338725	1.099117138	220108	0.273847355	0.474203234	0.601199197	0.380268413	FAM124A	family with sequence similarity 124 member A
1.286633295	-0.023758243	0.678672845	-0.702431088	26512	0.005851129	0.9545683	0.081675897	0.219282821	INTS6	integrator complex subunit 6
0.700222091	-0.460105896	0.350733156	-0.810839052	100507398	0.269273878	0.463486883	0.531235737	0.338212774	INTS6-AS1	INTS6 antisense RNA 1
-2.185037441	0.388172754	-0.671845503	1.060018257	100507413	0.002252034	0.534820979	0.236606923	0.214128988	NA	NA
0.579511674	-2.097353226	-1.584747698	-0.512605528	283521	0.493759564	0.021117611	0.046793089	0.650619702	TMEM272	transmembrane protein 272
-1.690223415	1.461823772	-0.887561719	2.34938549	83446	0.092446792	0.141648941	0.310470472	0.082146358	CCDC70	coiled-coil domain containing 70
0.759039169	1.374211664	0.709281471	0.664930193	341676	0.254472636	0.047194151	0.234610289	0.45204874	NEK5	NIMA related kinase 5
0.537437812	-0.46280297	-0.592217787	0.129414817	81624	0.587891961	0.640395083	0.505304554	0.922204004	DIAPH3	diaphanous related formin 3
-2.293257724	-2.16E-15	-0.08472563	0.08472563	5101	0.008476586	1	0.904107775	0.935978607	PCDH9	protocadherin 9
-1.311555295	-0.711056966	-0.262174981	-0.448881984	9882	0.212670468	0.492503066	0.776010791	0.745447805	TBC1D4	TBC1 domain family member 4
0.570572414	0.770706614	1.042435278	-0.271728664	10082	0.397213656	0.256725089	0.093498948	0.761710112	GPC6	glypican 6
1.962280013	-0.075456082	-0.286943353	0.211487271	10257	0.051916148	0.937047431	0.737407063	0.868984714	ABCC4	ATP binding cassette subfamily C member 4
0.613142035	-0.111282434	-0.382797292	0.271514858	10150	0.25783184	0.834394585	0.425316206	0.704198903	MBNL2	muscleblind like splicing regulator 2
-1.41245506	0.245847327	-1.801612317	2.047459643	10160	0.168939553	0.805779283	0.055940932	0.138918368	FARP1	FERM	ARH/RhoGEF and pleckstrin domain protein 1
0.316282372	-1.439658484	0.890246205	-2.329904689	140432	0.688070759	0.079835449	0.215503794	0.038029997	RNF113B	ring finger protein 113B
0.200184684	0.254943154	-0.181858923	0.436802076	6564	0.638589783	0.550522524	0.633368962	0.447291424	SLC15A1	solute carrier family 15 member 1
0.481046706	0.11336796	0.130395802	-0.017027843	23348	0.302980512	0.805462473	0.751598728	0.977984554	DOCK9	dedicator of cytokinesis 9
-2.66139757	0.155944212	0.976328857	-0.820384645	337867	0.011525351	0.870819926	0.263425535	0.525945867	UBAC2	UBA domain containing 2
-0.499962425	0.84143435	0.285980104	0.555454246	9375	0.612699137	0.397362958	0.745602075	0.674719222	TM9SF2	transmembrane 9 superfamily member 2
-1.0233438	-0.22128391	-0.071093897	-0.150190014	85416	0.379586368	0.847725673	0.944984867	0.922583794	ZIC5	Zic family member 5
-2.103776558	1.004290692	0.261869612	0.74242108	7546	0.003332658	0.12363206	0.643255662	0.385070342	ZIC2	Zic family member 2
5.298140516	-0.367316264	0.754708294	-1.122024558	259232	3.13E-05	0.706244511	0.390658367	0.394786474	NALCN	sodium leak channel	non-selective
-0.38555087	-0.206882278	-0.22377067	0.016888392	8660	0.256486164	0.537281787	0.456760105	0.969892915	IRS2	insulin receptor substrate 2
1.372751504	-0.895891487	-0.93942887	0.043537383	1282	0.1405898	0.327652448	0.253522389	0.971323456	COL4A1	collagen type IV alpha 1 chain
0.701875577	-0.701875577	2.437356032	-3.13923161	1284	0.376864833	0.376864833	0.002482387	0.007396016	COL4A2	collagen type IV alpha 2 chain
0.666810297	-0.289431103	-0.464055156	0.174624052	55647	0.485517281	0.760782262	0.586328285	0.890984836	RAB20	RAB20	member RAS oncogene family
1.515892684	-0.890904964	-0.599850895	-0.291054069	55739	0.145054269	0.38236602	0.508809338	0.829829433	NAXD	NAD(P)HX dehydratase
1.277920979	-0.031032264	0.633491416	-0.66452368	79587	0.090698971	0.965840206	0.33482264	0.497108587	CARS2	cysteinyl-tRNA synthetase 2	mitochondrial
1.292918593	0.261870229	0.381029005	-0.119158776	10426	0.150209566	0.764250258	0.626367853	0.918890366	TUBGCP3	tubulin gamma complex associated protein 3
0.423777791	0.230363385	0.646962055	-0.41659867	23250	0.173311066	0.450775408	0.02637921	0.312545155	ATP11A	ATPase phospholipid transporting 11A
0.884404714	0.017188598	0.409334519	-0.39214592	100506063	0.122244005	0.975194007	0.412251364	0.598428204	NA	NA
0.884846846	-0.190004072	0.67719603	-0.867200102	100289410	0.479816155	0.878578649	0.544672638	0.604538559	MCF2L-AS1	MCF2L antisense RNA 1
0.808058374	-0.10437676	-0.268260561	0.163883801	23263	0.050984668	0.790051276	0.447557236	0.755445191	MCF2L	MCF.2 cell line derived transforming sequence like
2.640225669	0.302204586	-0.144813567	0.447018153	55795	2.76E-07	0.373710896	0.630912901	0.327881363	PCID2	PCI domain containing 2
-2.707192626	0.973652267	-1.425007979	2.398660246	100506079	0.010588444	0.318225794	0.110348011	0.075763954	NA	NA
1.77411115	-0.509528601	1.333780546	-1.843309148	8451	0.103314542	0.627954929	0.166319682	0.200400126	CUL4A	cullin 4A
2.599228052	-0.077897374	0.194444939	-0.272342313	3916	0.011704766	0.933864711	0.816976819	0.828892588	LAMP1	lysosomal associated membrane protein 1
2.798434145	-0.390228858	0.457964991	-0.848193849	79774	3.21E-07	0.286041661	0.166341663	0.091823749	GRTP1	growth hormone regulated TBC protein 1
1.578057769	0.259002453	0.953295096	-0.694292643	113622	0.142756118	0.804183725	0.314237144	0.621245722	ADPRHL1	ADP-ribosylhydrolase like 1
0.593209347	-0.012968163	-0.105274972	0.092306809	7027	0.367570612	0.984099871	0.856527425	0.915807604	TFDP1	transcription factor Dp-1
0.599567262	-0.450240786	-0.092259997	-0.357980789	496	0.326284409	0.458350261	0.864090021	0.658691067	ATP4B	ATPase H+/K+ transporting subunit beta
0.34805308	0.478279303	0.134239928	0.344039375	6011	0.36233179	0.21534105	0.691638446	0.499817331	GRK1	G protein-coupled receptor kinase 1
-0.000242791	-0.013507258	0.337878755	-0.351386012	100506350	0.999808417	0.989341934	0.709260275	0.795811842	NA	NA
0.383309738	0.172230712	0.188400631	-0.016169919	390429	0.561066255	0.793177366	0.748590616	0.985347417	OR4N2	olfactory receptor family 4 subfamily N member 2
1.739346949	-0.051499769	-0.393291352	0.341791583	390431	0.085877816	0.957665626	0.651324589	0.793058997	OR4K2	olfactory receptor family 4 subfamily K member 2
-0.979464098	1.942981966	-0.382497664	2.32547963	79317	0.344399382	0.07010359	0.67658319	0.102959973	OR4K5	olfactory receptor family 4 subfamily K member 5
0.521524791	0.488995812	0.270974816	0.218020996	79544	0.531038414	0.556701881	0.714922236	0.84446577	OR4K1	olfactory receptor family 4 subfamily K member 1
0.034889874	-0.130230499	0.185028348	-0.315258847	6037	0.906052512	0.660380672	0.487025398	0.43073599	RNASE3	ribonuclease A family member 3
0.049583517	0.580280874	0.602930369	-0.022649494	64745	0.945862043	0.430887891	0.361651261	0.98155379	METTL17	methyltransferase like 17
-1.400748615	1.928158409	0.978759602	0.949398807	29986	0.164915204	0.061737333	0.2728881	0.473906433	SLC39A2	solute carrier family 39 member 2
-0.418332659	0.031224436	-1.348577996	1.379802432	57447	0.36944212	0.945969835	0.003859221	0.036309562	NDRG2	NDRG family member 2
0.151160235	-0.347538253	0.341840331	-0.689378584	122664	0.680659107	0.348949416	0.304251301	0.172226456	TPPP2	tubulin polymerization promoting protein family member 2
[truncated: 5,733 more rows]
