# Supplementary material for: RNAseq reveals extensive metabolic disruptions in the sensitive SF-295 cell line treated with schweinfurthins
Source: Sci Rep. 2022 Jan 10;12:359. doi: 10.1038/s41598-021-04117-7 (PMC8748991; doi:10.1038/s41598-021-04117-7)
Supplement: Supplementary file 4 — Supplementary Table 4. [file 41598_2021_4117_MOESM4_ESM.csv]

Glioma_eval_Pvalue	Lung_eval_Pvalue	baseline_Pvalue	interaction_Pvalue	GeneID	Glioma_eval_Beta	Lung_eval_Beta	baseline_Beta	interaction_Beta	name	symbol
0.664853009409406	0.0459194913663867	0.00148745885705105	0.0952199459293812	653635	0.279924125904225	-1.23505932959006	2.20701433575015	1.51498345549428	WASP family homolog 7	pseudogene	WASH7P
0.620929595713833	0.769186851754953	0.330216293550519	0.57345718720481	729737	0.495814858913869	-0.262407650087529	0.884061094267103	0.758222509001398	uncharacterized LOC729737	LOC729737
0.266506493949078	0.710475050300475	0.905413831472655	0.552058579960571	102725121	-1.10239057282899	-0.323083616957504	-0.103193162788677	-0.779306955871487	DEAD/H-box helicase 11 like 17 (pseudogene)	DDX11L17
0.880732708588809	0.668737744623821	0.819124706288945	0.861706437557849	102723897	0.133805625247709	0.342262406290774	0.182494167360013	-0.208456781043065	WAS protein family homolog 9	pseudogene	WASH9P
0.874721334824406	0.501200832560715	4.13239118768474e-05	0.571156653754832	102465432	-0.0461332120474256	0.17735780404224	-1.48119346918109	-0.223491016089665	NA	NA
0.127801612156974	0.298832238722151	0.0469640055310229	0.634795501578973	100133331	0.854218043710892	0.509827526613281	1.02665843712897	0.344390517097611	NA	NA
0.356248541848199	0.668801209823138	0.101795481624224	0.333046806058055	100288069	0.919353435154556	-0.376839859070475	1.50688439823333	1.29619329422503	uncharacterized LOC100288069	LOC100288069
0.39336256933747	0.738697579053234	0.803646640822627	0.391942637665043	79854	-0.561710865165376	0.194226249351308	0.144639466787663	-0.755937114516685	long intergenic non-protein coding RNA 115	LINC00115
0.640554010592915	0.993196138424143	0.839895074037361	0.723141113530479	643837	-0.172586952539641	0.00280843305723177	-0.066583233579196	-0.175395385596873	long intergenic non-protein coding RNA 1128	LINC01128
0.193898508860596	0.169754204607726	0.00425214866168126	0.959123258356612	100130417	0.570499093294957	0.541190303534739	1.26626699709965	0.0293087897602171	long intergenic non-protein coding RNA 2593	LINC02593
0.369863383667218	0.488573810571394	1.01737260226698e-06	0.263332745770657	148398	-0.155460859448622	0.106778342140329	1.20145174490796	-0.262239201588951	sterile alpha motif domain containing 11	SAMD11
0.957158035788439	0.674606789401713	0.0015585837238542	0.748799386723797	26155	0.00711985789212388	-0.0499204301202765	0.451471104530076	0.0570402880124004	NOC2 like nucleolar associated transcriptional repressor	NOC2L
0.651216902172535	0.132266198869753	0.0291015780306813	0.483627554927286	339451	-0.149053018748242	-0.460479467598477	0.698662711361158	0.311426448850235	kelch like family member 17	KLHL17
0.365858996920387	0.285127826965027	0.240908159282188	0.17224510872484	84069	0.384666994823194	-0.409040412580662	0.450645255240366	0.793707407403855	pleckstrin homology domain containing N1	PLEKHN1
0.582449553628712	0.656833776618571	0.179099206108455	0.482014076188097	84808	0.295620618133105	-0.21327040310794	0.663599534604717	0.508891021241045	PPARGC1 and ESRR induced regulator	muscle 1	PERM1
0.232752505120515	0.175838211361439	0.000166146316279459	0.0807044013773307	57801	0.784374231312173	-0.801690053089246	-2.82434590373982	1.58606428440142	hes family bHLH transcription factor 4	HES4
0.468897854488462	0.511837194875072	1.25636601426241e-07	0.332399805387104	9636	-0.279270667338087	0.225858181668837	3.17843203961826	-0.505128849006924	ISG15 ubiquitin like modifier	ISG15
0.053918869225511	0.136185487874089	0.126293530327472	0.617109855082871	375790	0.218209104375385	0.146851763585221	-0.150986632473265	0.071357340790164	agrin	AGRN
0.0604103904944253	0.122492697324307	0.0475351370877125	0.0200232963693585	105369174	1.41291426461371	-1.01808720601359	1.34334870563695	2.4310014706273	NA	NA
0.74193036202855	0.213036559149045	0.0976083393467408	0.546183458992016	54991	-0.0774771349084098	-0.268834112045394	0.365385003126955	0.191356977136985	chromosome 1 open reading frame 159	C1orf159
0.354533592525843	0.938078308282941	4.365091690404e-08	0.519529193392853	51150	0.0981712660403113	0.00725802450167912	0.943467635038498	0.0909132415386322	stromal cell derived factor 4	SDF4
0.94615211050009	0.378797935068299	0.000683768036172453	0.521838362712897	126792	0.0114778455902576	-0.135606290125184	0.640337351485311	0.147084135715442	beta-1	3-galactosyltransferase 6	B3GALT6
0.924245442530629	0.109899220281402	0.000106310278857852	0.305227253204118	118424	-0.0155330941377834	-0.244413128177444	0.753569993945955	0.22888003403966	ubiquitin conjugating enzyme E2 J2	UBE2J2
0.65451728427769	0.456279374000799	0.0119025104743299	0.867579305286507	6339	-0.201490321151436	-0.301907970643752	1.13230928247798	0.100417649492316	sodium channel epithelial 1 subunit delta	SCNN1D
0.296418027682452	0.12335408509173	3.09461282293062e-06	0.0777151236260801	116983	0.213288298850913	-0.288064006437732	1.28253995786053	0.501352305288646	ArfGAP with coiled-coil	ankyrin repeat and PH domains 3	ACAP3
0.463433235276762	0.0500106476116614	0.166712002079705	0.402234231040551	126789	-0.295491123626811	-0.749715417569123	0.510811510852466	0.454224293942311	pseudouridine synthase like 1	PUSL1
0.0183000467452484	0.295366814635727	0.00012590685070545	0.0166524116087677	54973	0.318174059083825	-0.116338166496019	0.552883730452936	0.434512225579844	integrator complex subunit 11	INTS11
0.354132587297905	0.669381884679692	0.142356598690745	0.678612978579184	80772	-0.295069402889482	-0.120175293620675	0.427617459696028	-0.174894109268807	ceramide-1-phosphate transfer protein	CPTP
0.731119651632097	0.736350909030003	0.00549359821507159	0.974666896293613	83756	0.228336834826429	0.200085343474044	1.89651812323739	0.0282514913523847	taste 1 receptor member 3	TAS1R3
0.0642017621486613	0.424466230285261	0.126718737710872	0.0598417075437537	1855	0.276744234741513	-0.101605236540538	0.200240965199431	0.378349471282051	dishevelled segment polarity protein 1	DVL1
0.164368975575162	0.350881530919461	0.679874899495844	0.660244624206328	54587	-0.789732079182987	-0.464984486348179	0.203147161615305	-0.324747592834808	matrix remodeling associated 8	MXRA8
0.479623239112434	0.459125675248918	0.00579947378231738	0.973480705846593	54998	-0.104140849851892	-0.0976277891070714	0.414227251712631	-0.00651306074482072	aurora kinase A interacting protein 1	AURKAIP1
0.911366900618084	0.907741725988021	1.24185718659595e-08	0.87273031197672	81669	0.012200284437708	-0.0113607585985935	1.08945601012084	0.0235610430363016	cyclin L2	CCNL2
0.706866369083191	0.927431077545317	0.0296234597637445	0.825803190703489	148413	-0.0994447853730014	-0.0214909641389709	0.55883825281848	-0.0779538212340305	MRPL20 antisense RNA 1	MRPL20-AS1
0.910254762994948	0.0116020976190656	0.00108078766101986	0.0635261857648149	55052	0.0137626264786874	-0.309430807755603	0.435382699556436	0.32319343423429	mitochondrial ribosomal protein L20	MRPL20
0.640145426686574	0.858499245249892	0.000419158909632888	0.640555617787719	64856	-0.443823922808537	0.150892424743646	-3.76979519312058	-0.594716347552183	von Willebrand factor A domain containing 1	VWA1
0.520286042913431	0.55396953902492	1.13326324753661e-08	0.931710762884844	83858	-0.268238209795255	-0.22061129767362	4.14670647182923	-0.0476269121216353	ATPase family AAA domain containing 3B	ATAD3B
0.331686719156597	0.900810543112551	5.99842258147873e-05	0.517146832478705	55210	0.169472112443223	0.0191467702081463	0.838716932902377	0.150325342235076	ATPase family AAA domain containing 3A	ATAD3A
0.208384776705157	0.0971466822941549	0.511285517137365	0.0475630201508461	29101	0.146487883408417	-0.17643963018644	-0.0670259846305852	0.322927513594857	SSU72 homolog	RNA polymerase II CTD phosphatase	SSU72
0.961459279572749	0.924932448920068	0.000670262481806961	0.978614842463622	643988	0.0208162492463748	0.0363080553854958	-1.62702584784277	-0.0154918061391212	fibronectin type III domain containing 10	FNDC10
0.889278547917652	0.712744317206051	9.55305033488751e-05	0.727023687667111	142678	0.0295398280405239	-0.070016131969536	0.989282608089872	0.09955596001006	mindbomb E3 ubiquitin protein ligase 2	MIB2
0.805953597532358	0.680955073129745	0.297125560595383	0.64800353589952	984	-0.0548157989289022	0.0822196357310139	0.211902306732164	-0.137035434659916	cyclin dependent kinase 11B	CDK11B
0.0873442918482511	0.715408176249658	0.573759750159129	0.127989618767255	728661	-0.352693107138376	0.0640091449826832	0.099075146237154	-0.416702252121059	solute carrier family 35 member E2B	SLC35E2B
0.507428169718298	0.593880305235079	0.121652643405698	0.398404035548808	728642	-0.203933728552627	0.146332741671732	0.441070600105772	-0.350266470224359	cyclin dependent kinase 11A	CDK11A
0.389681322861534	0.17750810649011	0.00697430915162765	0.129794147238186	9906	-0.283261181900793	0.404868611421641	0.895981688746849	-0.688129793322434	solute carrier family 35 member E2A	SLC35E2A
0.0285875423386063	0.345554105421085	8.04804011918043e-05	0.0268814224213711	65220	0.33530132275758	-0.120401138259979	0.666593043975882	0.455702461017559	NAD kinase	NADK
0.646361017152749	0.487673730493421	2.59054297584404e-05	0.901848327419886	2782	-0.0366129994212887	-0.0497710966780236	0.420848246939419	0.0131580972567349	G protein subunit beta 1	GNB1
0.725457791956064	0.679721522882523	0.538118163291876	0.989039951567702	105378949	0.280594676692874	0.295288685209327	0.441975507610288	-0.0146940085164535	collagen alpha-2(VIII) chain	LOC105378949
0.860747411794302	0.683851852571113	5.2487110650326e-06	0.887558529446812	5590	-0.0983528562408623	-0.204690389022358	-3.42638668785323	0.106337532781495	protein kinase C zeta	PRKCZ
0.206763380323225	0.930334591635667	0.000127686848430408	0.3134486176934	100506504	-0.834447335994888	0.0502501674598406	-2.90963436059257	-0.884697503454728	PRKCZ antisense RNA 1	PRKCZ-AS1
0.748374556029002	0.689810094659289	0.00146759256098684	0.614194809673434	199990	-0.0784161506576133	0.0873503585396329	0.837644261735214	-0.165766509197246	FA core complex associated protein 20	FAAP20
0.674722957419691	0.683848263678614	0.00898599370094258	0.560189417723867	105378592	-0.317972438111827	0.275911131210669	-1.99887837780018	-0.593883569322496	NA	NA
0.0279040679328965	0.710153571754219	1.29130844382363e-05	0.138656345218981	6497	0.36271373532726	0.0503835991326191	0.853389312804157	0.312330136194641	SKI proto-oncogene	SKI
0.635966259581771	0.295358149248655	0.144640078084318	0.721654150832195	79906	0.229318309491256	0.460475769294568	-0.653857356378538	-0.231157459803312	MORN repeat containing 1	MORN1
0.492826804708141	0.136549028883731	0.795000654785023	0.606864830079439	100129534	0.344394088592982	0.689807717565794	0.115874553519149	-0.345413628972811	small nuclear ribonucleoprotein polypeptide N pseudogene	LOC100129534
0.116795275659718	0.692230437937414	4.11339167510726e-06	0.346278982433703	11079	-0.173371484636426	-0.0375637885007807	0.660842093990074	-0.135807696135645	retention in endoplasmic reticulum sorting receptor 1	RER1
0.366655718912103	0.608466130859705	0.475346433310144	0.313700437820799	5192	0.340945570657218	-0.171362981607175	-0.239825534603521	0.512308552264392	peroxisomal biogenesis factor 10	PEX10
0.431717727230976	1	0.0200678794687044	0.55595920291124	440556	0.702026915542119	0	2.02540479233263	0.702026915542119	PRDM16 divergent transcript	PRDM16-DT
0.401622730889844	0.787104101499005	7.98137757043844e-06	0.65195220583957	63976	0.423227710578878	0.120546130846092	2.93702218538635	0.302681579732786	PR/SET domain 16	PRDM16
0.0737011566215068	0.702217323096234	5.62171131387334e-06	0.11108640409288	27237	1.1760980711721	-0.212931108513482	-3.774882182969	1.38902917968558	Rho guanine nucleotide exchange factor 16	ARHGEF16
0.336062719447755	0.0910478721415356	1.9442937023926e-10	0.649117570867198	1953	0.142993935522287	0.232588310373746	1.97515109275389	-0.0895943748514587	multiple EGF like domains 6	MEGF6
0.163166503746303	0.364814900312968	0.755567223655654	0.644656786971225	127262	0.245975500699273	0.140139132194041	0.0475293066202038	0.105836368505232	tumor protein p63 regulated 1 like	TPRG1L
0.225173919323797	0.948456172218433	0.022050036598107	0.339343729788363	49856	0.403498829115871	-0.0187427480334339	0.729700875810792	0.422241577149305	WD repeat containing	antisense to TP73	WRAP73
0.219777068366639	0.0466937421859745	0.699657498902842	0.029959849857444	7161	-0.854478077821745	1.29498669706173	-0.234564344527419	-2.14946477488348	tumor protein p73	TP73
0.892658719110744	0.974556884047773	0.00934763590902251	0.936762600918615	57212	-0.03800713855897	-0.00803229902540936	0.74029725472771	-0.0299748395335606	TP73 antisense RNA 1	TP73-AS1
0.586887547947376	0.306879479813634	0.0849462052422747	0.774605983609143	57470	-0.0941884423248336	-0.160536684031531	0.280163688326895	0.0663482417066978	leucine rich repeat containing 47	LRRC47
0.435044204063204	0.776343762587647	0.000406564157662738	0.691124170924265	9731	0.120237351720883	0.0387765096700869	0.60953186917752	0.0814608420507961	centrosomal protein 104	CEP104
0.390643912418073	0.617619476283136	0.115280328285306	0.753980807466842	1677	0.327815720312592	0.169051858674947	0.554934591545707	0.158763861637644	DNA fragmentation factor subunit beta	DFFB
0.0444093013839638	0.208597384190201	0.474605452947288	0.458240896342975	339448	-0.370637401940795	-0.198331178941122	0.11065347376567	-0.172306222999673	chromosome 1 open reading frame 174	C1orf174
0.180743851199269	0.659748433278211	0.588685022972809	0.198409417328384	100133612	-1.18688023743204	0.33942178597453	-0.417612856651157	-1.52630202340657	long intergenic non-protein coding RNA 1134	LINC01134
0.681123898864418	0.274026473219822	4.30909535034892e-13	0.66273134918475	55966	-0.162644147850188	-0.394330875224462	8.22040120995299	0.231686727374274	adherens junctions associated protein 1	AJAP1
0.611702285161878	0.674450348521697	0.00155335168606159	0.920999027370773	261734	0.111753289045855	0.082589203798062	0.746859541483419	0.029164085247793	nephrocystin 4	NPHP4
0.460909880490348	0.263664259925108	0.000615275003330044	0.200867294794094	8514	-0.163031590000131	0.223836135339233	-0.8354898575941	-0.386867725339363	potassium voltage-gated channel subfamily A regulatory beta subunit 2	KCNAB2
0.10783687542692	0.900258988712207	0.000470315035056548	0.252374826602635	26038	1.05315726229356	0.0701370663667511	-2.46103041392753	0.983020195926808	chromodomain helicase DNA binding protein 5	CHD5
0.306424949015324	0.5576832930553	0.00088052853859368	0.702229713495236	6146	0.186270197650565	0.0943263012466753	-0.65378748009552	0.0919438964038894	ribosomal protein L22	RPL22
0.264624704725796	0.892652042279894	2.79498402675506e-07	0.451797823095068	388591	-0.452651411027624	-0.0479277404374607	-3.09944646728687	-0.404723670590163	ring finger protein 207	RNF207
0.75252915973486	0.417489177861743	0.0666545165050274	0.755903660854071	23463	-0.0305744079934245	-0.071014452415457	0.168630570060174	0.0404400444220325	isoprenylcysteine carboxyl methyltransferase	ICMT
0.584918406522455	0.906093446377854	0.0271157465428836	0.741423041761444	148645	-0.436289397988161	-0.0838584789910425	-1.71511499004911	-0.352430918997119	long intergenic non-protein coding RNA 337	LINC00337
0.453178690783927	0.973337072685688	0.0331452962274254	0.5595857073044	387509	-0.364620997653597	0.0143882313718247	0.995120338353793	-0.379009229025422	G protein-coupled receptor 153	GPR153
0.398068991385673	0.148498569320105	0.000103429825433233	0.718151973597956	11332	-0.0986086773835009	-0.15453388318322	0.533116225486848	0.0559252057997188	acyl-CoA thioesterase 7	ACOT7
0.842285007716146	0.168939554442807	0.00483328276703509	0.282533820133321	54626	0.122792027768406	-0.784689618764347	-1.7980500321075	0.907481646532753	hes family bHLH transcription factor 2	HES2
0.173007257066104	0.180473282395076	0.000644061148524522	0.898250260803486	8718	-0.783212684646104	-0.687769155057612	2.11054663383056	-0.0954435295884919	TNF receptor superfamily member 25	TNFRSF25
0.134173738835299	0.442520492466262	3.68651419562483e-05	0.52223056053489	57449	0.526683588711765	0.234503983656503	1.72993579277374	0.292179605055262	pleckstrin homology and RhoGEF domain containing G5	PLEKHG5
0.528690292571345	0.398789661796601	0.165761925747883	0.922933104810177	79707	0.0966106432751159	0.11637854415627	0.195317173052953	-0.0197679008811544	nucleolar protein 9	NOL9
0.322768993299766	0.456812889156086	0.514617324021714	0.22310101705807	3104	-0.296515675679805	0.198091607332019	0.173088163583198	-0.494607283011824	zinc finger and BTB domain containing 48	ZBTB48
0.235078036552871	0.0581754861341734	1.35954495156471e-09	0.661465437780743	9903	0.198181180813782	0.294144840254257	1.90838675506727	-0.0959636594404758	kelch like family member 21	KLHL21
0.185041725961424	0.724556779813088	0.0883194770530383	0.22176567056114	148479	-0.248801621006366	0.0574758108277309	0.292139457480551	-0.306277431834097	PHD finger protein 13	PHF13
0.707393230320456	0.332654418526595	0.0842705860109431	0.707483133257105	90326	-0.135499726647365	-0.317232844005368	0.586422868878472	0.181733117358003	THAP domain containing 3	THAP3
0.429760069269441	0.362435728547145	0.0203355392776871	0.983191794736548	55735	0.0947908123340211	0.0981469709633354	0.27159479739236	-0.00335615862931427	DnaJ heat shock protein family (Hsp40) member C11	DNAJC11
0.672990430140095	0.542364638718171	0.0407286023765496	0.472854654101472	23261	0.0786617003672889	-0.101908911651161	0.366628982359053	0.18057061201845	calmodulin binding transcription activator 1	CAMTA1
0.681633386649457	0.308780198767379	2.43606523589603e-05	0.70144028027938	9341	0.047614593099822	0.107291545625125	0.616115325707825	-0.0596769525253027	vesicle associated membrane protein 3	VAMP3
0.756249814232619	0.733851822960367	7.58626790839393e-08	0.647522765988124	8863	-0.0782992008029781	0.0767364226270333	2.17937574803163	-0.155035623430011	period circadian regulator 3	PER3
0.49019589076211	0.813247512242354	2.1115947620716e-05	0.502263669888626	3604	-0.233633229722041	0.0710183161085192	1.81160352094399	-0.30465154583056	TNF receptor superfamily member 9	TNFRSF9
0.983605096741014	0.223770589521361	0.0598838617536027	0.419144654616081	11315	-0.00210248711765981	-0.114283863051723	0.183460212498241	0.112181375934063	Parkinsonism associated deglycase	PARK7
0.0465641995636882	0.294325746927308	2.39849939503924e-08	0.385243155085393	54206	0.218894966673484	0.097967488007602	-0.968819860815722	0.120927478665882	ERBB receptor feedback inhibitor 1	ERRFI1
0.761293963801937	0.702194686046146	0.000412411185100819	0.977049313439251	50651	0.260055580874485	0.293043773861965	-3.41306190342912	-0.0329881929874793	solute carrier family 45 member 1	SLC45A1
0.557295063846347	0.378910982567208	0.222720485427456	0.309602172061982	473	-0.093771616339696	0.126710076367234	-0.177826154373638	-0.22048169270693	arginine-glutamic acid dipeptide repeats	RERE
0.51801681291113	0.0802261056835857	0.93121003986888	0.101621095723407	2023	0.0447115718637594	-0.113469968951796	0.00530211131880165	0.158181540815555	enolase 1	ENO1
0.454511330247901	0.64680667879802	0.169460601696324	0.390693725556756	80045	-0.381503783049028	0.2077660786686	-0.64183532777279	-0.589269861717628	G protein-coupled receptor 157	GPR157
0.459761744243039	0.170460168253014	0.46391670046739	0.69843170264486	9563	0.0960901193545531	0.163186621241862	0.0851368466190836	-0.0670965018873089	hexose-6-phosphate dehydrogenase/glucose 1-dehydrogenase	H6PD
0.203363810636392	0.16647437592637	0.0688872907555892	0.06889887217179	80176	-0.24593854615608	0.240545325501213	-0.324337749877103	-0.486483871657293	splA/ryanodine receptor domain and SOCS box containing 1	SPSB1
0.00073705398112923	0.686521097838601	0.00156069029074383	0.00375136888357642	100506022	2.73852922506455	-0.237399437738041	2.2336010002936	2.97592866280259	long intergenic non-protein coding RNA 2606	LINC02606
0.400228657976703	0.538438940183275	0.603058318149384	0.303786972712815	84275	0.32464664447652	-0.211117625318107	0.178118428733618	0.535764269794627	solute carrier family 25 member 33	SLC25A33
0.494886737944681	0.437734258784691	0.142621629627513	0.309125157776282	199953	0.105867527403171	-0.107916973646737	0.209581851820548	0.213784501049908	transmembrane protein 201	TMEM201
0.142068519851567	0.891913035909715	0.0398427785554965	0.304388834422004	5293	0.40155208813376	0.0320038543131322	0.522102043804512	0.369548233820628	phosphatidylinositol-4	5-bisphosphate 3-kinase catalytic subunit delta	PIK3CD
0.72905970631217	0.173395878883529	1.29588812701797e-05	0.242768023812411	101929074	-0.220547806404787	0.799530534758521	-3.58500928896947	-1.02007834116331	PIK3CD antisense RNA 2	PIK3CD-AS2
0.578198965245348	0.729893422491314	5.02932470119296e-06	0.852510678076679	22883	-0.0498621600631823	-0.0276014591149583	0.547408351043686	-0.0222607009482241	calsyntenin 1	CLSTN1
0.170587334301853	0.665032021507044	0.0935579676625394	0.191709579124453	56998	0.458245154990969	-0.125675767077583	-0.510087202016964	0.583920922068552	catenin beta interacting protein 1	CTNNBIP1
0.697196136923277	0.799595462451668	0.0509297085811447	0.903432603180363	84328	-0.0949982091504293	-0.0553527405011676	-0.455200236434506	-0.0396454686492618	leucine zipper and CTNNBIP1 domain containing	LZIC
0.0611519685619266	0.995132542555899	0.0181653374872913	0.152962472559565	64802	-0.668989080452879	-0.00183096120515058	0.78435743646454	-0.667158119247728	nicotinamide nucleotide adenylyltransferase 1	NMNAT1
0.999999999999997	0.906183573734535	0.000273631590279516	0.937366873653096	116362	-2.22044604925031e-15	-0.0608953160402837	-2.41320277499395	0.0608953160402815	retinol binding protein 7	RBP7
0.599117514392875	0.701494196428583	0.000167071300795727	0.890653914070658	10277	0.0647599707589785	0.0421398975831231	0.5399032115079	0.0226200731758555	ubiquitination factor E4B	UBE4B
0.384982043810189	0.220109297018142	0.00521743524767696	0.149427874811514	23095	-0.101592684414822	0.129977058297617	0.332621677326729	-0.231569742712439	kinesin family member 1B	KIF1B
0.0505098078484229	0.808065321651768	2.7615267452765e-17	0.175665862788455	5226	0.141845270561296	0.0147302864852783	-2.75086828800318	0.127114984076018	phosphogluconate dehydrogenase	PGD
0.617922696681283	0.779193637266694	0.0649680138801065	0.852346441035076	378708	0.220497599989356	0.110524233272901	-0.772138650329192	0.109973366716455	centromere protein S	CENPS
0.148193540291043	0.613022090957143	0.746490383469687	0.159456054902742	1676	0.246911509297192	-0.0747673957218762	0.047662273141257	0.321678905019068	DNA fragmentation factor subunit alpha	DFFA
0.540125391408171	0.0922327229381858	0.0281956164018118	0.474857995041142	5195	-0.101342805620001	-0.260319534186927	0.351831557093646	0.158976728566926	peroxisomal biogenesis factor 14	PEX14
0.4418703779553	0.832606923976998	0.0115415594388989	0.662310591825252	54897	0.389085879363036	0.0947287334778975	-1.27032906446105	0.294357145885138	castor zinc finger 1	CASZ1
0.290314705261209	0.528809016521795	0.0096854295658152	0.703876662866035	23435	0.0888808288289074	0.0467492698783065	0.215396470744436	0.0421315589506008	TAR DNA binding protein	TARDBP
0.807843009774888	0.938536479786155	0.0377369603131318	0.816028093434954	10747	0.121357901938223	-0.0343822456816395	1.00108859068369	0.155740147619862	mannan binding lectin serine peptidase 2	MASP2
0.848202191500441	0.0555261292676356	6.30747172949892e-07	0.233974851504517	6723	-0.0179020840448247	-0.17093530170192	0.683325639599342	0.153033217657096	spermidine synthase	SRM
0.878413057540992	0.519392932702139	0.000294319514251882	0.750461466724435	5394	-0.0169982232509875	-0.0644730969884	0.460410828514279	0.0474748737374124	exosome component 10	EXOSC10
0.488676012516049	0.844714454794513	1.39581474864389e-05	0.697446500049682	2475	0.0770214437134138	0.0193365412789754	0.618162055659946	0.0576849024344384	mechanistic target of rapamycin kinase	MTOR
0.0867650160068494	0.711832471456545	0.0628978705493865	0.28189067557636	29914	-0.334145807725275	-0.0613196217393908	-0.327674236379127	-0.272826185985884	UbiA prenyltransferase domain containing 1	UBIAD1
0.0718823760268289	0.82585441572142	0.0068759783052217	0.131986613157366	26232	1.38086524279499	-0.142608892189039	-2.0003670468412	1.52347413498402	F-box protein 2	FBXO2
0.146932823792457	0.936971725541795	4.73374476300675e-05	0.294199320392999	93611	-0.617615653840206	-0.0290154968890626	-2.05035165918217	-0.588600156951144	F-box protein 44	FBXO44
0.051568426820489	0.517028539120492	0.00018762201498287	0.0617873553306535	26270	1.3916922543438	-0.389956582194319	-2.90584705845722	1.78164883653812	F-box protein 6	FBXO6
0.426995490968856	0.538308646782845	6.23849809355768e-05	0.32013459045239	10459	0.141608808265219	-0.0976857594198011	0.857859583116853	0.23929456768502	mitotic arrest deficient 2 like 2	MAD2L2
0.911801213359153	0.108065417173082	0.963971941388303	0.239903903317015	57085	0.0229002858067364	-0.311067323040726	-0.00835115398874553	0.333967608847463	angiotensin II receptor associated protein	AGTRAP
0.606640597848425	0.967105691882408	0.0204496633799998	0.680470176397157	4524	0.195870197019542	-0.0139670664499838	-0.865171725517888	0.209837263469526	methylenetetrahydrofolate reductase	MTHFR
0.0641702343460084	0.896081729442245	0.0725033773980381	0.135288806727538	1185	0.492154302369789	-0.0292236871995173	0.425545291106768	0.521377989569306	chloride voltage-gated channel 6	CLCN6
0.726877546772596	0.592559015596195	0.400282942983106	0.538329450509394	26829	-0.332715689100731	0.457254457319411	0.724070647338352	-0.789970146420142	RNA	U5E small nuclear 1	RNU5E-1
0.565393659487711	0.0404857546479965	3.76273811653272e-05	0.0723302204680957	90231	0.0787055386636997	-0.26897897458614	0.695575766851058	0.34768451324984	KIAA2013	KIAA2013
0.569757274366692	0.0537249199531367	3.9072786984599e-10	0.350227146908042	5351	-0.0595683663475421	-0.192192859377459	1.33805192746614	0.132624493029917	procollagen-lysine	2-oxoglutarate 5-dioxygenase 1	PLOD1
0.645828162582207	0.308203091511003	2.57929826696703e-09	0.728328637332374	9927	0.0380289568972154	0.0765305595862831	0.92186363735669	-0.0385016026890677	mitofusin 2	MFN2
0.878375545546135	0.981227033275434	0.247903826951198	0.921611579424388	60672	0.0505136282917649	0.0069444678693853	0.349146245670709	0.0435691604223796	migration and invasion inhibitory protein	MIIP
0.153812028318701	0.992671189088024	0.639547303981729	0.282874395007013	943	1.28947054528711	0.00716467187938652	0.366710571394378	1.28230587340773	TNF receptor superfamily member 8	TNFRSF8
0.703451666496688	0.00264343099077526	2.6885576479124e-09	0.0515745547886928	7133	-0.217405086494523	-1.80980959324179	6.35035937483976	1.59240450674726	TNF receptor superfamily member 1B	TNFRSF1B
0.340226452341598	0.184285845691142	0.00780058715546455	0.117407136307623	55187	-0.156329096122547	0.19763200533826	0.4368095789886	-0.353961101460807	vacuolar protein sorting 13 homolog D	VPS13D
0.435496525434052	0.412899999482631	0.341064239695676	0.971961219495352	9249	-0.0921106338506359	-0.0865997828907537	-0.10111592728053	-0.00551085095988224	dehydrogenase/reductase 3	DHRS3
0.918378827372958	0.235558432652115	0.264955185066636	0.466920657930275	343069	-0.0694762596300256	-0.737278730081603	0.690870057790365	0.667802470451578	heterogeneous nuclear ribonucleoprotein C like 1	HNRNPCL1
0.295324841971833	0.0593533176410345	0.507749255729371	0.0467379662369602	440563	0.767704804639951	-1.2932527205324	0.429569495486831	2.06095752517235	heterogeneous nuclear ribonucleoprotein C like 2	HNRNPCL2
0.189933320551873	0.750444400567206	3.0495365119757e-08	0.234256855718868	10630	0.699053093160297	-0.147426530357221	4.80360512036529	0.846479623517517	podoplanin	PDPN
0.711670996429296	0.915038148315629	1.11172722884282e-05	0.837677016715137	7799	0.0616376471787508	0.0158780055542733	0.95174979879897	0.0457596416244774	PR/SET domain 2	PRDM2
0.527199708221336	0.537869255971994	0.0127266484105165	0.38096846539925	23254	-0.280709827821116	0.244535075494324	-1.09960941197075	-0.52524490331544	kazrin	periplakin interacting protein	KAZN
0.999999999999997	0.337467627612668	0.00111702385957476	0.518813483061719	200197	-2.22044604925031e-15	-0.486204677007005	-1.98069809956673	0.486204677007003	TMEM51 antisense RNA 1	TMEM51-AS1
0.101924483625932	0.925652174917446	0.00282773016824792	0.193188267736854	55092	0.294256826323014	-0.0143192966871153	-0.539947188207038	0.30857612301013	transmembrane protein 51	TMEM51
0.83187965582894	0.920485472445569	0.494549983740275	0.926869193561997	114827	-0.139246614356041	-0.0585270586881534	-0.403735567952503	-0.0807195556678877	forkhead associated phosphopeptide binding domain 1	FHAD1
0.597249779869875	0.422772426592212	4.3066834490334e-05	0.356366561182706	79180	0.0470968377307406	-0.0643221194871488	-0.447433858050199	0.111418957217889	EF-hand domain family member D2	EFHD2
0.38190346658406	0.994081956885071	0.915109334752914	0.508974944699113	842	0.31150763151705	-0.00233182812388222	0.0335183312306775	0.313839459640933	caspase 9	CASP9
0.680633263139471	0.265312755017778	0.0551123981665387	0.652872630643224	23341	0.0856196816539088	0.211217452119685	0.380033032097462	-0.125597770465776	DnaJ heat shock protein family (Hsp40) member C16	DNAJC16
0.0397113238952932	0.519766110830936	3.69113422724622e-08	0.0512944469499818	79814	0.788110984912464	-0.205963544410753	-3.24965629385754	0.994074529323217	agmatinase	AGMAT
0.0958595582860138	0.212400187573721	0.00301715266540143	0.654152977183266	84301	-0.535485406248372	-0.350881289069965	-0.9547737063937	-0.184604117178408	DNA damage inducible 1 homolog 2	DDI2
0.468970218265864	0.112505068488357	0.032829347514348	0.114205217381078	6248	-0.277368309543366	0.563401945445363	-0.786323879948818	-0.840770254988729	regulator of solute carriers 1	RSC1A1
0.819530369797604	0.790988908269923	2.65837315138142e-06	0.729057438441286	23207	-0.0294359071739256	0.0305937035384281	0.835852804109177	-0.0600296107123537	pleckstrin homology and RUN domain containing M2	PLEKHM2
0.974723424726283	0.582067708809079	0.00102848534670953	0.695477766760945	284723	0.0200768161797922	-0.313578394404898	2.27370857609274	0.33365521058469	solute carrier family 25 member 34	SLC25A34
0.941857026070983	0.910050316461794	2.04986060056221e-09	0.896832500775237	54751	0.040194914472969	-0.0556946371679956	-6.26723449052599	0.0958895516409646	filamin binding LIM protein 1	FBLIM1
0.0618104829012176	0.689267442898905	0.145002897994151	0.0959628674067295	440567	0.357699804630009	-0.0645314823779666	0.243568656915578	0.422231287007976	ubiquinol-cytochrome c reductase hinge protein like	UQCRHL
0.969872670589339	0.416584199203205	0.462821905133275	0.566817318034514	729614	0.0262313096352187	-0.510537854130212	0.460437102225035	0.53676916376543	uncharacterized LOC729614	FLJ37453
0.0680057113699038	0.0597525197893179	0.241608152033069	0.915260585335894	23013	0.211367375997924	0.195786019913196	0.117096331968482	0.0155813560847289	spen family transcriptional repressor	SPEN
0.97122164009692	0.10055531113434	1.69668055258122e-05	0.250778360610171	7709	0.00766317190350296	-0.327347361953566	1.16938038050114	0.335010533857069	zinc finger and BTB domain containing 17	ZBTB17
0.175892490233584	0.814671549872951	1.25544618529047e-05	0.242036012717985	348487	0.830079660431861	-0.124588740492661	-3.35930033463816	0.954668400924521	family with sequence similarity 131 member C	FAM131C
0.207418858894842	0.621135292337112	4.74651602796235e-11	0.207180007097915	1969	0.115830539461299	-0.0396588042429054	1.33511056444175	0.155489343704204	EPH receptor A2	EPHA2
0.77839843023445	0.53081268800796	2.8313624391936e-05	0.531024877713022	128272	0.175493733259223	-0.351539546516355	-3.26920509912246	0.527033279775578	Rho guanine nucleotide exchange factor 19	ARHGEF19
0.543915500075377	0.179609233841073	0.168468727391088	0.640802664984076	101927546	0.485671027377322	0.985280560623461	-1.01284589993078	-0.499609533246139	anoctamin 7 like 1 (pseudogene)	ANO7L1
0.107946080988462	0.434238783976281	0.499171085584933	0.470910567563096	79363	0.902523770421458	0.37908015264534	-0.326719634359412	0.523443617776118	ciliogenesis and planar polarity effector 2	CPLANE2
0.534276276842352	0.0778714031303784	0.193330099354416	0.103112153681349	54455	-0.139956821739319	0.372872841348785	0.268151929839961	-0.512829663088104	F-box protein 42	FBXO42
0.846993483713043	0.330250094142685	0.061379667735013	0.426593021106584	26099	-0.0154765006429347	0.0709780668113718	0.1427892120688	-0.0864545674543065	SUZ RNA binding domain containing 1	SZRD1
0.10622770926993	0.963989955632925	0.00526617078181958	0.209171638152512	55707	-0.32589633008218	0.00777700940809734	0.554338282459968	-0.333673339490278	NECAP endocytosis associated 2	NECAP2
0.0501243325116589	0.515125676579748	0.136926348730383	0.270046495903477	114819	-1.58799282836223	-0.443846213384333	-1.04707454733584	-1.1441466149779	CROCC pseudogene 3	CROCCP3
0.198935022716753	0.231380242684383	0.42209396893311	0.08684566536894	100126512	-0.97542566278372	0.809674444331373	0.535566258855848	-1.78510010711509	NA	NA
0.309076792124575	0.376355340736792	0.00275431082859162	0.184208693390874	7195	-0.711429576525	0.550945787309756	-2.16960312841211	-1.26237536383476	tRNA-Gly (anticodon CCC) 1-1	TRG-CCC1-1
0.135429620138808	0.413190998901136	0.571451141604132	0.102953644678862	55672	0.589189483815173	-0.280903863768617	0.193074182082586	0.870093347583791	NBPF member 1	NBPF1
0.714851582419304	0.431432140968647	0.841078596144045	0.427008147420601	84809	0.110348002061317	-0.214363816318275	-0.0540798923695012	0.324711818379591	CROCC pseudogene 2	CROCCP2
0.208788523523932	0.70678683864673	0.441444297360712	0.236009730351301	100126533	-1.08335803761087	0.282706541481291	-0.583110716825304	-1.36606457909216	NA	NA
0.433758168819496	0.936026969265483	0.762681158497982	0.593629134687834	100189045	0.616392079564811	0.0559306817117096	-0.210729501877708	0.560461397853101	tRNA-Gly (CCC) 5-1	TRG-CCC5-1
0.704386682592245	0.738220418058834	0.527242271042605	0.951948921211782	6060	0.436718560585071	0.343888263297809	0.653833534084431	0.0928302972872619	RNA	U1 small nuclear 4	RNU1-4
0.928028606777111	0.975893907765695	0.0126512009828156	0.962363914897143	9696	-0.0223593691402817	-0.00668947575525625	0.618001550533841	-0.0156698933850254	ciliary rootlet coiled-coil	rootletin	CROCC
0.376862989378381	0.943569648834453	0.642650719353955	0.537586967278281	26870	-0.734892055706578	-0.0519354164261954	0.341701635074607	-0.682956639280383	RNA	U1 small nuclear 2	RNU1-2
0.0141739613319288	0.772690000153139	0.746195375604934	0.0804200757464337	23400	0.62351938620496	0.0589696041202972	-0.0660990973967195	0.564549782084663	ATPase cation transporting 13A2	ATP13A2
0.154467534327905	0.11265876856277	9.8079491616236e-05	0.0407222899319274	6390	0.175929022472477	-0.176855274056759	0.554393478238452	0.352784296529236	succinate dehydrogenase complex iron sulfur subunit B	SDHB
0.999999999999997	0.513672688941068	1.10661785433391e-07	0.661945586155732	11240	-2.22044604925031e-15	-0.324775573845278	-4.63670480070824	0.324775573845276	peptidyl arginine deiminase 2	PADI2
0.593460938558868	0.806931181091594	1.18698882798246e-05	0.575553788606958	29943	-0.317972438111827	0.129685534582932	-3.37064906744331	-0.447657972694759	peptidyl arginine deiminase 1	PADI1
0.950867966822823	0.693419004587192	0.00134217365775472	0.827880029574214	51702	-0.0252759809026393	-0.145026767996109	1.42408825022506	0.119750787093469	peptidyl arginine deiminase 3	PADI3
0.100538572329161	0.261014113612696	0.00594558010909388	0.606098447088649	55920	0.134205180120886	0.0800697340238434	0.220092834817073	0.0541354460970425	regulator of chromosome condensation 2	RCC2
0.640486069375715	0.871049441926822	0.045298279744772	0.648368379857792	55160	-0.189215271492996	0.0586259628341783	-0.776565105609964	-0.247841234327175	Rho guanine nucleotide exchange factor 10 like	ARHGEF10L
0.887782618408579	0.949494248428065	0.000139984665502598	0.94978318334246	81569	-0.0858335705413764	-0.0344518576440886	-2.72750680158967	-0.0513817128972878	actin like 8	ACTL8
0.177954530275382	0.475276018197219	7.05895375331353e-09	0.579814666415531	127707	-0.670662953471175	-0.310619863985881	-5.00132540565811	-0.360043089485294	kelch domain containing 7A	KLHDC7A
0.999999999999997	0.893403304325717	1.76543437673948e-07	0.928805066072559	5081	-2.22044604925031e-15	-0.0620003258671777	-4.18841056009005	0.0620003258671755	paired box 7	PAX7
0.733594292321695	0.825513792543156	0.0018756843757482	0.914727454009425	8659	0.0981093316293147	0.0567736114633943	-0.956792957561794	0.0413357201659208	aldehyde dehydrogenase 4 family member A1	ALDH4A1
0.714183356617419	0.891238789651037	0.000123431055762633	0.71588359840439	126917	-0.0618205581756186	0.0206021736330131	-0.765216723809618	-0.0824227318086317	intermediate filament family orphan 2	IFFO2
0.21671038826671	0.735862913175779	2.01963056159502e-05	0.475112961062312	23352	0.0981415850872622	0.0233785807631772	0.418934958768924	0.074763004324085	ubiquitin protein ligase E3 component n-recognin 4	UBR4
0.846126586537478	0.892694025785261	5.47867302319639e-08	0.814616476703398	23065	-0.0170899928561887	0.0106217294551838	0.781140580719752	-0.0277117223113725	ER membrane protein complex subunit 1	EMC1
0.657197793636245	0.55550225150442	0.059796007391633	0.471071036810614	51154	0.0515289392735534	-0.0613881288869438	-0.207565606955333	0.112917068160497	MRT4 homolog	ribosome maturation factor	MRTO4
0.0976668129168022	0.483525669714195	0.0870904623726645	0.0928218295881177	246181	1.44792371047862	-0.526228320629672	1.34228498068412	1.97415203110829	aldo-keto reductase family 7 like (gene/pseudogene)	AKR7L
0.891387835725691	0.603747130349882	0.416399007166589	0.806003888033187	22977	0.128637485181204	0.439262266147462	0.692561530098241	-0.310624780966258	aldo-keto reductase family 7 member A3	AKR7A3
0.494685911467196	0.670609901603907	0.000207675409334184	0.43015499565629	100506730	0.270906284113503	-0.150157269212078	1.69349176666043	0.421063553325581	uncharacterized LOC100506730	LOC100506730
0.0578134070739256	0.113274197070866	0.0359081738977589	0.686912835852056	8574	-0.320682282639567	-0.234736708195335	0.321899074977962	-0.0859455744442315	aldo-keto reductase family 7 member A2	AKR7A2
0.324700399096763	0.6120496041279	0.476519319071955	0.286955636706466	54896	0.280474003609247	-0.127566484239531	0.179861039340092	0.408040487848778	solute carrier family 66 member 1	SLC66A1
0.708155729970696	0.418590869637912	9.68738967279058e-09	0.414738576029727	832	0.0313940934057264	-0.0612276235373255	0.847501330322527	0.0926217169430519	capping actin protein of muscle Z-line subunit beta	CAPZB
0.656330758990305	0.491399565571367	0.0932919397405244	0.431419341197621	440574	-0.119790186642496	0.166483085654514	0.423434267840999	-0.28627327229701	mitochondrial contact site and cristae organizing system subunit 10	MICOS10
0.819287760407092	0.559431112645706	0.05893701489264	0.825223034840849	644068	-0.0541018259688455	-0.124259023448429	0.426028517033433	0.0701571974795838	ribosomal protein S14 pseudogene 3	RPS14P3
0.170657345765994	0.322801249506239	0.533502205791833	0.700853215851815	4681	-0.976954916617982	-0.620545627737617	0.386748105420263	-0.356409288880365	NBL1	DAN family BMP antagonist	NBL1
0.505698040207018	0.580626160280765	0.114295451808775	0.896866959948292	3362	0.555735331680989	0.411610415162416	-1.22335872049641	0.144124916518573	5-hydroxytryptamine receptor 6	HTR6
0.592403214427164	0.278335026153576	8.4137926362903e-08	0.26519175561506	255104	0.135101042288635	-0.248567958555459	2.15559455365223	0.383669000844093	transmembrane and coiled-coil domains 4	TMCO4
0.2141980261386	0.751592225197338	0.00562419018906823	0.46351071886985	23252	-0.315370783627861	-0.0700713244003297	0.704099349728498	-0.245299459227532	OTU deubiquitinase 3	OTUD3
0.955991498501046	0.0603368009029395	0.000345213208429105	0.182731110527647	55450	-0.00980349450400197	0.317896057839373	-0.72358442859969	-0.327699552343375	calcium/calmodulin dependent protein kinase II inhibitor 1	CAMK2N1
0.743292261698074	0.396652896608865	0.00980892066187434	0.419373390765873	79594	0.0609193186311074	-0.142551316965873	0.484250085088783	0.203470635596981	mitochondrial E3 ubiquitin protein ligase 1	MUL1
0.000229564705765245	0.268169810170476	0.020510178712882	0.000570500653323222	163933	2.58343023950541	-0.549200491129051	-1.23915323732788	3.13263073063447	family with sequence similarity 43 member B	FAM43B
0.0143753537332842	0.872464288756358	4.59123641715831e-06	0.0461895881411116	978	1.52940470725429	-0.0805069156290359	-3.46715956513095	1.60991162288332	cytidine deaminase	CDA
0.207914796170111	0.708498675910302	0.00073761090525206	0.478196313687309	65018	0.426914986638999	0.11049566648225	1.2310381378451	0.316419320156749	PTEN induced kinase 1	PINK1
0.535009928191752	0.559108306148186	0.0159348527424516	0.397233972345005	100861548	0.253889017996149	-0.213666490061235	0.9737044243349	0.467555508057384	PINK1 antisense RNA	PINK1-AS
0.955301380435507	0.415721283965103	1.53447144647818e-06	0.613630219236264	1650	0.00596605710795739	0.0783876169575937	0.72297308929671	-0.0724215598496363	dolichyl-diphosphooligosaccharide--protein glycosyltransferase non-catalytic subunit	DDOST
0.759771059969113	0.78637853268122	0.0518932721703389	0.683268997482005	57576	0.269299541237326	-0.213408568600281	-1.63598337637086	0.482708109837607	kinesin family member 17	KIF17
0.43530366280461	0.298438804786924	9.87701582041709e-06	0.905459155964459	400745	-0.376370247157835	-0.45244261023707	-2.75971342250963	0.0760723630792346	SH2 domain containing 5	SH2D5
0.863304844949536	0.282375050023222	0.61378421786567	0.395887839063643	50809	-0.0149202272028486	0.0849989214612856	0.0392734770503704	-0.0999191486641342	heterochromatin protein 1 binding protein 3	HP1BP3
0.726488255093546	0.176989119784764	4.9266635166834e-07	0.507214561039726	8672	0.0308667469883002	0.109819197341141	0.656822801057154	-0.0789524503528405	eukaryotic translation initiation factor 4 gamma 3	EIF4G3
0.771742060297855	0.569154083501067	6.1961574717523e-11	0.868883891050336	1889	-0.0262554692465802	-0.0462800644495367	1.3251956836328	0.0200245952029565	endothelin converting enzyme 1	ECE1
0.230042998450021	0.290331469862641	0.909955982264695	0.117174408315777	100506801	-1.16642122845098	0.913845458990908	-0.095851201436572	-2.08026668744189	ECE1 antisense RNA 1	ECE1-AS1
0.205548955088746	0.937686505197774	0.0575837661946061	0.365252919348825	84224	0.557265302410525	0.0299236153744626	-0.77520819520942	0.527341687036063	NBPF member 3	NBPF3
0.818770069543482	0.665181284704192	0.793736786806121	0.646446308717852	249	0.194513605830445	-0.329385880876686	0.198585148791441	0.523899486707131	alkaline phosphatase	biomineralization associated	ALPL
0.775362663636028	0.66242343995692	8.47460784516689e-09	0.615112905901379	5909	-0.194024462496817	0.266001369887943	-6.94737292507575	-0.46002583238476	RAP1 GTPase activating protein	RAP1GAP
0.459839515243143	0.453774714242176	0.000276643351227439	0.298096257846523	84196	-0.0929719125885606	0.0843068020830682	0.51994043633121	-0.177278714671629	ubiquitin specific peptidase 48	USP48
0.284562219372508	0.119957993961445	4.4498708551528e-11	0.0733661940379334	3339	-0.124912284001343	0.166083978609921	-1.71757234345511	-0.290996262611264	heparan sulfate proteoglycan 2	HSPG2
0.0375301244079137	0.340868344365994	1.68669436434991e-05	0.0325477250838181	29092	-0.724887265680055	0.279107487951667	-1.77601699568748	-1.00399475363172	long intergenic non-protein coding RNA 339	LINC00339
0.498858572975547	0.842614427175548	0.00851573717460163	0.524735212777021	998	0.0753394030081935	-0.0196387087385608	0.295035343706301	0.0949781117467543	cell division cycle 42	CDC42
0.398391475630892	0.128840562788615	0.0274561736649703	0.677292136268704	54361	-0.600485851961535	-0.9937334404645	-1.51172901337306	0.393247588502964	Wnt family member 4	WNT4
0.931819740841607	0.487370200688382	0.034559599019001	0.597411297687576	9923	-0.0176019474386031	0.128871973369634	0.421413472858278	-0.146473920808237	zinc finger and BTB domain containing 40	ZBTB40
0.22201401303441	0.479780378259188	1.47280514064398e-11	0.172547410864802	2048	0.13603292959014	-0.0691780241845139	1.76248653216589	0.205210953774654	EPH receptor B2	EPHB2
0.418853003506187	0.325717490545308	0.896569730562915	0.21437471786377	23028	0.0768356328060529	-0.0840100843523262	0.0109278201976846	0.160845717158379	lysine demethylase 1A	KDM1A
0.00657219618318366	0.419513256893718	1.85658640214826e-05	0.091699686514722	7798	0.399154281563714	0.0937169640737565	0.700570963746906	0.305437317489957	leucine zipper protein 1	LUZP1
0.00898503763840201	0.587021525695975	9.30946588367223e-11	0.0198499976010655	3352	-1.3614624926412	0.224704764734819	-6.55323989018059	-1.58616725737602	5-hydroxytryptamine receptor 1D	HTR1D
0.9922096970432	0.145686722249448	0.841981690684589	0.318878839878458	100996511	-0.00537481602401058	0.743803570717984	0.0982259315460281	-0.749178386741995	long intergenic non-protein coding RNA 1355	LINC01355
0.450665598164667	0.755941881582861	0.0159273593609927	0.442815374857052	10236	0.0577345571535188	-0.021101851577308	-0.181532267077885	0.0788364087308278	heterogeneous nuclear ribonucleoprotein R	HNRNPR
0.924922226697938	0.756639106329011	0.0674225867557219	0.891305706321968	80818	-0.0299433939378795	-0.0882093482677018	0.551719145145893	0.0582659543298223	zinc finger protein 436	ZNF436
0.531001979175323	0.772497365667436	0.159832211673394	0.781943337837978	148898	-0.548620429616444	-0.225223670554758	-1.13243783202389	-0.323396759061686	ZNF436 antisense RNA 1	ZNF436-AS1
0.62591842794139	0.399036458601503	0.0458041545199064	0.357397072951117	6920	-0.33131541750864	0.51696760213632	-1.29875337343376	-0.84828301964496	transcription elongation factor A3	TCEA3
0.136084403908468	0.822681668431276	0.0126210072526974	0.204593422264548	55616	0.558139305978998	-0.0722136606494592	0.899165414519683	0.630352966628458	ArfGAP with SH3 domain	ankyrin repeat and PH domain 3	ASAP3
0.459023429788968	0.697717687618435	1.64672424896699e-05	0.419350391296722	1870	0.178530006934821	-0.0831761850031167	-1.31822050776303	0.261706191937938	E2F transcription factor 2	E2F2
0.291406525888685	0.243564414356458	9.16927175237752e-07	0.995488424325934	3399	-0.0920190698061196	-0.0913702882566003	-0.606325459474161	-0.000648781549519306	inhibitor of DNA binding 3	HLH protein	ID3
0.963325758466724	0.222222626267616	0.00283081114835123	0.390588376858269	6135	0.00520273712236552	-0.126831060818608	0.356103019757832	0.132033797940974	ribosomal protein L11	RPL11
0.676719706692484	0.25394328852279	7.65846939245053e-09	0.642102013110085	6924	-0.048170659019477	-0.120263823900037	1.18760177332813	0.0720931648805596	elongin A	ELOA
0.0024881721964665	0.479263103861995	0.136447921891032	0.00612224940312067	100506963	-2.78089071903886	0.495716270134809	-1.07582298922578	-3.27660698917367	ELOA antisense RNA 1	ELOA-AS1
0.40958033381617	0.0583689696882693	7.92941672541266e-09	0.0642168732370982	57095	0.107709199748382	-0.232986869116979	1.32723627453818	0.340696068865361	PITH domain containing 1	PITHD1
0.42028505029795	0.939559197486328	0.00315769954722067	0.579536754824563	11313	0.159093657003021	0.0132368262525748	0.604977308082196	0.145856830750446	lysophospholipase 2	LYPLA2
0.261666617386797	0.443623556916893	0.170172102560123	0.734791966682839	2582	-0.208830897028736	-0.125969210927253	0.230798875465533	-0.0828616861014835	UDP-galactose-4-epimerase	GALE
0.52895437268331	0.490615866615211	0.000559697718989247	0.992699486028387	3155	-0.191455976405339	-0.187748907415488	1.1647535776554	-0.00370706898985107	3-hydroxy-3-methylglutaryl-CoA lyase	HMGCL
0.503595141540265	0.149854019335614	0.00102667307573273	0.623084775828706	2517	-0.1729080824566	-0.342756276622548	0.920586770528011	0.169848194165948	alpha-L-fucosidase 1	FUCA1
0.276812276730907	0.818938759326458	0.00320747992699411	0.503084735657304	55629	-0.203622504309632	-0.0375775680755313	0.567177552803506	-0.1660449362341	proline rich nuclear receptor coactivator 2	PNRC2
0.59013232527791	0.207018598594439	0.00105220452148553	0.216831978193052	10772	-0.0492335884292094	0.10556655421823	0.325409744935993	-0.154800142647439	serine and arginine rich splicing factor 10	SRSF10
0.846251191851948	0.923788641569286	1.09458652208634e-06	0.835034214319312	127294	0.132188159334908	-0.0583009937308705	-4.75981512655063	0.190489153065779	myomesin 3	MYOM3
0.130844933654238	0.186245545300322	0.00307066731489777	0.051764389560455	58985	-0.684212981087724	0.530293991763976	-1.35335762302244	-1.2145069728517	interleukin 22 receptor subunit alpha 1	IL22RA1
0.761437677985929	0.947077078523163	0.00196262983404799	0.855355118947022	163702	0.221656400934926	0.0432799052559809	-2.41001222678536	0.178376495678945	interferon lambda receptor 1	IFNLR1
0.999999999999997	0.357832993960499	0.00667363299025975	0.53654704700487	57822	-2.22044604925031e-15	-0.525754016619499	-1.74817848035625	0.525754016619497	grainyhead like transcription factor 3	GRHL3
0.994712809076172	0.844620769170558	0.000382667581594017	0.899912658251346	90529	-0.00227766894612835	-0.0602928752743339	-1.38414910743353	0.0580152063282053	sperm tail PG-rich repeat containing 1	STPG1
0.464750375237492	0.0757056780069925	4.68528034219478e-05	0.48596497257951	57185	0.160493501621532	0.3655361302745	1.08817167768692	-0.205042628652969	NIPA like domain containing 3	NIPAL3
0.578275767725021	0.599449993627215	0.00904913918271191	0.948356961185882	11123	0.16387777885518	0.138397528254843	-0.775019788476168	0.0254802506003378	RCAN family member 3	RCAN3
0.447799009086007	0.16313686261775	0.48296059009715	0.696704011218752	100506985	0.438697649328735	0.738664956634903	-0.362101870368122	-0.299967307306168	NCMAP divergent transcript	NCMAP-DT
0.466278010561208	0.461928082568254	0.0904021032089754	0.957750195238709	400746	-0.537906745815895	-0.485914728488453	-1.16593295910764	-0.0519920173274422	non-compact myelin associated protein	NCMAP
0.492953602385802	0.183648523529128	0.00129638197880632	0.690457956439068	10250	0.0709296260016101	0.125901040215144	0.357769865546439	-0.0549714142135338	serine and arginine repetitive matrix 1	SRRM1
0.161138981683003	0.705652000650062	2.88657629857069e-13	0.195369781371715	25932	-0.128680348359208	0.0300363365173455	1.89990611502113	-0.158716684876554	chloride intracellular channel 4	CLIC4
0.143952775044785	0.967735986541865	1.70697509336088e-07	0.257529662155052	864	0.711564267444233	-0.0169620995505051	-3.80734689110161	0.728526366994738	RUNX family transcription factor 3	RUNX3
0.553483278998105	0.65049222944239	0.0619996690948319	0.459081423009494	25949	0.117328204384031	-0.0800353662278148	0.349619041762172	0.197363570611846	SYF2 pre-mRNA splicing factor	SYF2
0.722058975916432	0.194721642841433	1.24335670333354e-06	0.258256712886993	57035	0.087107680066584	-0.29196601759485	1.68915087840401	0.379073697661434	arginine and serine rich protein 1	RSRP1
0.158214248309869	0.777878314200969	0.141464435461778	0.21371176499119	23585	-0.258801741852545	0.0447293579254762	0.241940775436793	-0.303531099778021	transmembrane protein 50A	TMEM50A
0.488998963505412	0.101776407390008	7.31918327330343e-05	0.535332107838354	55219	0.152950126359443	0.336490121005037	1.04993362406947	-0.183539994645593	macoilin 1	MACO1
0.101900775814121	0.882771092644285	0.0475466507168506	0.248932687516157	26119	-0.320366074161943	-0.0246386066084847	-0.355095604512049	-0.295727467553458	low density lipoprotein receptor adaptor protein 1	LDLRAP1
0.0286887014179499	0.962242255076227	0.0333029245098369	0.09648810846105	57134	-1.87804073456482	-0.0333449051715611	-1.62650572628363	-1.84469582939326	mannosidase alpha class 1C member 1	MAN1C1
0.402222464707793	0.20539397123609	6.20468421047681e-06	0.148186912816469	57190	-0.0789171955283372	0.108433001894479	-0.560707289194651	-0.187350197422816	selenoprotein N	SELENON
0.851301887383235	0.673565970751846	0.0793094580372986	0.88719280496442	56181	0.0422191298085073	0.0850719527182733	0.373220297703575	-0.042852822909766	mitochondrial fission regulator 1 like	MTFR1L
0.964863119010517	0.973955494081081	0.161267074078801	0.991167765063571	646471	0.0355413174693495	0.0235592502904003	1.04665993902994	0.0119820671789492	uncharacterized LOC646471	LOC646471
0.45126574665555	0.637865732637324	0.437424883464915	0.384064305878387	79000	-0.175755723648614	0.0976258597468367	-0.16215279071478	-0.273381583395451	aurora kinase A and ninein interacting protein	AUNIP
0.33643009296016	0.145313139342365	0.00150919723326759	0.0981758183517031	164091	0.278380146011957	-0.385368757964963	0.974611146091068	0.66374890397692	progestin and adipoQ receptor family member 7	PAQR7
0.338261790570743	0.558396170432436	4.45440052309078e-06	0.739704164892159	3925	-0.0954184463457404	-0.0516302244580515	0.608132619045058	-0.0437882218876888	stathmin 1	STMN1
0.686047032533334	0.907509192522668	0.196321889201393	0.704929115855684	5051	0.0919877705274512	-0.0235853687797203	0.270113722775703	0.115573139307172	platelet activating factor acetylhydrolase 2	PAFAH2
0.907750897722131	0.521886600260881	0.000688716157123508	0.731633669238761	149420	-0.0362134653849466	-0.180273232713063	1.17638275687422	0.144059767328117	PDLIM1 interacting kinase 1 like	PDIK1L
0.717293209525958	0.0688602296361865	0.00250029396830512	0.317985223928918	51042	-0.0964519619052924	-0.458846821840101	0.850761409797602	0.362394859934808	zinc finger protein 593	ZNF593
0.376513717163158	0.174108840838195	0.1534007494494	0.123948413898119	10256	0.67881968587395	-0.950994411419896	-1.00235301762832	1.62981409729385	connector enhancer of kinase suppressor of Ras 1	CNKSR1
0.210936865968341	0.250053110875253	0.231557118273542	0.0969097546168329	64793	0.180232446144498	-0.147580670802907	0.153796840188532	0.327813116947405	centrosomal protein 85	CEP85
0.518801449311593	0.101698928012085	1.04757902336131e-11	0.118790009299329	83442	-0.0795047574214269	0.187826117238722	2.03583908189776	-0.267330874660149	SH3 domain binding glutamate rich protein like 3	SH3BGRL3
0.146083483311172	0.761108958465174	0.104843298781231	0.197299513361633	91544	-0.760999093858487	0.137350881013727	-0.766592797391723	-0.898349974872214	UBX domain protein 11	UBXN11
0.681064497024562	0.69609757253322	1.25309645584686e-05	0.571956959659674	55057	0.232138867570449	-0.1972603238139	-3.18696943105376	0.429399191384349	crystallin beta-gamma domain containing 2	CRYBG2
0.921826479652501	0.900429481302841	0.000101887386440485	0.991798788060802	79947	0.0152578342618321	0.0174016426374468	0.720328676906066	-0.00214380837561468	dehydrodolichyl diphosphate synthase subunit	DHDDS
0.467531596662301	0.294994356482463	3.49333897979044e-11	0.220439639719019	3151	0.0881390055568598	-0.11478729603621	1.83624878078531	0.202926301593069	high mobility group nucleosomal binding domain 2	HMGN2
0.295159554479012	0.412904209657164	0.000226668461734356	0.808052562734404	6195	0.199265871505286	0.138351551691652	0.796070334921336	0.0609143198136337	ribosomal protein S6 kinase A1	RPS6KA1
0.294553444612102	0.716522454536085	0.253883924363975	0.581638405225169	101928728	-0.850344587211441	-0.259012420611329	-0.830890970121082	-0.591332166600112	uncharacterized LOC101928728	LOC101928728
0.276581829011735	0.0665662382389143	0.283981891609497	0.639055436160118	8289	0.130120733984775	0.2041032080016	-0.114533402005277	-0.0739824740168249	AT-rich interaction domain 1A	ARID1A
0.37160087251602	0.0574790611872673	0.884321836945977	0.502687479745363	55650	-0.21199664870029	-0.424052355731935	0.030456560962457	0.212055707031645	phosphatidylinositol glycan anchor biosynthesis class V	PIGV
0.947348341183547	0.950628465521552	0.212437321833966	0.993661917991685	84243	0.00985609851518277	0.00826556312312388	-0.171084918131588	0.00159053539205889	zinc finger DHHC-type palmitoyltransferase 18	ZDHHC18
0.0512002680297765	0.819296824197748	1.46724349296221e-14	0.17440068855486	2810	-0.70626186167157	-0.0692003536758046	-8.91687134303202	-0.637061507995766	stratifin	SFN
0.123113116944781	0.307602031907916	0.093905831233853	0.0739765016026522	54707	0.371665054623081	-0.214777647001427	0.363978182577058	0.586442701624508	GPN-loop GTPase 2	GPN2
0.0688122558918434	0.544760777181759	0.608324964086475	0.310551529383424	63906	0.505516460573113	0.142754491587779	0.120573263173756	0.362761968985334	G-patch domain containing 3	GPATCH3
0.63246143361547	0.344440601039825	0.00675113281438193	0.77794895954995	10726	-0.0450883339352428	-0.0806621614236747	0.260160045135993	0.0355738274884319	nuclear distribution C	dynein complex regulator	NUDC
0.274002812175546	0.513191340586959	1.20028748898409e-14	0.215743195141671	388610	0.249623145456824	-0.131654692057984	-5.9704635595241	0.381277837514808	TMF1 regulated nuclear protein 1	TRNP1
0.696828802083977	0.0491479826423903	0.0558188088131488	0.105333438643397	115572	0.281985718572014	-1.36147073089297	-1.31836129542354	1.64345644946499	terminal nucleotidyltransferase 5B	TENT5B
0.117836547639555	0.983782328834073	2.1454623855275e-08	0.240021045755331	6548	0.267611498631132	0.0029786326932113	1.5626599790109	0.26463286593792	solute carrier family 9 member A1	SLC9A1
0.428322240449727	0.62295907252761	3.4029824233335e-05	0.361453199183727	23038	-0.138236298490708	0.0762285935709075	0.890499292524044	-0.214464892061615	WD and tetratricopeptide repeats 1	WDTC1
0.885849575788314	0.483098922839695	0.277883323253968	0.716060170484714	84065	-0.0302519152614469	-0.133288675634197	0.208742769670208	0.10303676037275	transmembrane protein 222	TMEM222
0.0692148390211221	0.318662692910501	0.792175492055515	0.0487232519391589	644961	0.325446261610747	-0.15326358030046	0.0398399523567612	0.478709841911207	actin gamma 1 pseudogene 20	ACTG1P20
0.999999999999998	0.636328059139598	0.0084637591180476	0.752068788091745	84958	-2.22044604925031e-15	0.307230715989475	-1.93379757152454	-0.307230715989478	synaptotagmin like 1	SYTL1
0.672872918637168	0.0719607919509042	0.0010257825130785	0.346927495305825	9064	-0.104575073977958	-0.421052603242352	0.886297676609936	0.316477529264394	mitogen-activated protein kinase kinase kinase 6	MAP3K6
0.617350838141356	0.235821143716492	0.0182655109744399	0.663739653185558	2827	0.262992521548677	0.569705668777664	1.22377197604466	-0.306713147228987	G protein-coupled receptor 3	GPR3
0.493829854417303	0.645422587615322	0.00725544835451032	0.836663768009292	10163	0.0770906874027739	0.0461597750120646	0.306113222836412	0.0309309123907093	WASP family member 2	WASF2
0.185170264104411	0.464081914486093	2.65884935036638e-06	0.145474388730767	27245	0.211848613862699	-0.102454959374842	1.00497737596584	0.314303573237541	AT-hook DNA binding motif containing 1	AHDC1
0.723833509687884	0.266475357163515	1.29729314765143e-08	0.62333770961519	2537	-0.10213194891665	-0.292979255593678	2.85804752163652	0.190847306677028	interferon alpha inducible protein 6	IFI6
0.735510170276925	0.461242541755875	0.0053066047793796	0.458686904778608	199870	0.121011976239191	-0.237869207905295	1.02788776126855	0.358881184144486	family with sequence similarity 76 member A	FAM76A
0.973940800170678	0.446256146357903	2.11942539197293e-06	0.62653000850766	23673	-0.00741631186987224	-0.156253653303512	1.50075471639241	0.148837341433639	syntaxin 12	STX12
0.649749281414729	0.165160496005393	0.00360424941524392	0.539433434844666	5511	-0.0566124853093699	-0.159562054060752	0.377943121442308	0.102949568751382	protein phosphatase 1 regulatory subunit 8	PPP1R8
0.166486484092359	0.199806449944769	0.170733949470246	0.0667588115839045	677774	-0.954733562277174	0.787484181462712	-0.844890979684889	-1.74221774373989	small Cajal body-specific RNA 1	SCARNA1
0.00389321652083508	0.679677036416935	0.125938241638236	0.0128549450989437	9473	-2.87831893760158	0.316900005777539	-1.22078767531096	-3.19521894337912	thymocyte selection associated family member 2	THEMIS2
0.736242477917569	0.802252187499609	0.0403297952374721	0.676370149195487	6118	0.0482804172001376	-0.0320779080693629	0.282924734861834	0.0803583252695006	replication protein A2	RPA2
0.788116298834987	0.203047491574561	1.42012065462113e-05	0.504459506415387	27293	0.151835796169152	0.661105336225192	-3.1572023155868	-0.509269540056041	sphingomyelin phosphodiesterase acid like 3B	SMPDL3B
0.410054965622882	0.519822522823574	0.161457610199735	0.850037347474659	55113	0.402839268815502	0.280193433830852	-0.626554387535214	0.122645834984651	XK related 8	XKR8
0.689486324095089	0.212436080090839	3.43429158753718e-07	0.259537208993977	2140	0.0646881807294397	-0.185081209592934	1.23995751630707	0.249769390322374	EYA transcriptional coactivator and phosphatase 3	EYA3
0.109114393810918	0.494689825291282	0.778915457751213	0.103094023799058	5724	1.37809792222292	-0.506014203649741	0.206612276080475	1.88411212587266	platelet activating factor receptor	PTAFR
0.82486745421345	0.777630958574289	3.67819434257625e-05	0.724205262051298	22826	-0.0256910482973627	0.0293412302808633	0.59402698811089	-0.055032278578226	DnaJ heat shock protein family (Hsp40) member C8	DNAJC8
0.456298590457079	0.344725578440536	2.12878442409085e-05	0.241272278083745	93974	0.1252324948911	-0.142922051030599	0.897493957471117	0.268154545921699	ATP synthase inhibitory factor subunit 1	ATP5IF1
0.108581555028749	0.838963318987157	0.578384747219778	0.274305584388578	83667	0.506992067302467	0.0548970637955017	0.150835131737014	0.452095003506966	sestrin 2	SESN2
0.964472903142684	0.176669468121497	0.322872009938543	0.342933270642863	54797	-0.0097154938139159	0.272250974160182	0.196213890182861	-0.281966467974098	mediator complex subunit 18	MED18
0.0376191661796994	0.0573355613718703	0.37199917533236	0.747184096622332	65979	0.270318295508837	0.218194410266033	-0.0974188962301179	0.0521238852428043	phosphatase and actin regulator 4	PHACTR4
0.212210528382183	0.874893496734119	0.0896822761163657	0.298001101106058	1104	0.146028807601729	-0.0160433016085451	-0.181963660814631	0.162072109210274	regulator of chromosome condensation 1	RCC1
0.952494906691837	0.631534571899078	0.510799333819866	0.715438850187331	8420	-0.012211314594146	0.0882731624461552	0.12147437213761	-0.100484477040301	small nucleolar RNA host gene 3	SNHG3
0.687066179824537	0.112414921298435	0.917032527142491	0.425587676247247	6080	0.146313725923623	0.537818392290434	0.0337516789468335	-0.391504666366811	small nucleolar RNA	H/ACA box 73A	SNORA73A
0.695070244625348	0.0452797519628912	0.786643696814632	0.0997995062792695	26768	-0.159851668573277	0.782601702819098	0.0985878146664456	-0.942453371392375	small nucleolar RNA	H/ACA box 73B	SNORA73B
0.2910423108323	0.260946438246197	0.0614303385866336	0.131831881784952	54952	0.30832054159597	-0.294393112801828	0.509946034939473	0.602713654397798	tRNA selenocysteine 1 associated protein 1	TRNAU1AP
0.812464323518866	0.708692982567979	0.792609490123056	0.670587934875493	85028	0.0894929743612951	-0.126237266233049	-0.0887275833163694	0.215730240594344	small nucleolar RNA host gene 12	SNHG12
0.191186848955106	0.98261059936903	0.646145805257456	0.330429902985783	677838	1.04123925856063	0.0150671145984195	0.318555441407825	1.02617214396221	small nucleolar RNA	H/ACA box 61	SNORA61
0.983858156735076	0.369673903865145	0.552108467500351	0.536887643294998	677825	0.0170305514001066	-0.685050289406034	0.450459040715626	0.702080840806141	small nucleolar RNA	H/ACA box 44	SNORA44
0.39359209228259	0.040244590748843	0.151588478609277	0.411651115175807	692073	0.551599018593688	1.26309827203223	-0.849129896946915	-0.711499253438543	small nucleolar RNA	H/ACA box 16A	SNORA16A
0.930163722842471	0.210336857527812	8.75728201097369e-05	0.432611025434166	6883	0.0153288968758858	0.201461551619003	0.822820215830543	-0.186132654743117	TATA-box binding protein associated factor 12	TAF12
0.688279288263754	0.0697218537289629	0.375319030258425	0.128840612973394	26824	-0.536802525189998	2.29556249891132	-1.07275944062378	-2.83236502410132	RNA	U11 small nuclear	RNU11
0.114781378316202	0.487898825012238	0.0858567129082612	0.450430442046262	10691	0.469232926408251	0.178107285311238	0.460961625678198	0.291125641097013	glucocorticoid modulatory element binding protein 1	GMEB1
0.559189152433659	0.458110438806596	0.0134698108457171	0.950950835970556	51441	-0.0705675238677532	-0.0804800278026425	0.296580285877277	0.00991250393488929	YTH N6-methyladenosine RNA binding protein 2	YTHDF2
0.21882835246952	0.0147786289364207	0.673173859093058	0.0137271879050593	2035	-0.211955968585815	0.407566660476054	-0.0635106161901309	-0.619522629061869	erythrocyte membrane protein band 4.1	EPB41
0.887995308735353	0.324202706477127	0.00014378542677216	0.443868717872449	6429	-0.0183153478658831	0.116611524638108	0.581500776261072	-0.134926872503991	serine and arginine rich splicing factor 4	SRSF4
0.244665468136295	0.682940086057942	0.972771086287692	0.541180388763821	51102	-0.27776824269722	-0.0854118859481572	-0.00711681215755444	-0.192356356749062	mitochondrial trans-2-enoyl-CoA reductase	MECR
0.886930066525314	0.132515563889747	0.27650772630987	0.355507375749301	10076	0.0283245236720218	0.278916401579671	-0.19791491645177	-0.250591877907649	protein tyrosine phosphatase receptor type U	PTPRU
0.933825925638931	0.72334791165632	0.0852598132187727	0.861454874302126	100129196	0.069382591043373	0.265118775494524	-1.35586684086905	-0.195736184451151	MATN1 antisense RNA 1	MATN1-AS1
0.767339956190174	1	0.000815388090367963	0.825350490459925	7805	-0.212818022756854	0	2.65061336522513	-0.212818022756854	lysosomal protein transmembrane 5	LAPTM5
0.99737846911059	0.0226871370219509	8.91919440514921e-06	0.11126832981814	9672	0.000523347207897373	0.35656619084977	0.929427164866727	-0.356042843641872	syndecan 3	SDC3
0.453682400436538	0.882401337846641	0.302180894005099	0.510752073326225	9698	0.0677422836132164	-0.0118487653301207	0.0841795583669089	0.0795910489433371	pumilio RNA binding family member 1	PUM1
0.312095785703929	0.848368394474781	1.2066018517422e-07	0.525380972228479	79570	-0.537906745815895	-0.0894350177376841	-4.36188709748473	-0.448471728078211	sodium/potassium transporting ATPase interacting 1	NKAIN1
0.945074578870559	0.301526852847687	0.0403154387658572	0.455732078369713	9410	0.00946256078283092	-0.129328651865648	0.271651458897185	0.138791212648479	small nuclear ribonucleoprotein U5 subunit 40	SNRNP40
0.852778967346682	0.313319585335105	0.000125239157134403	0.587039094389359	51538	0.028043908732835	0.138668747622456	0.68526143444077	-0.11062483888962	zinc finger CCHC-type containing 17	ZCCHC17
0.0312909620576969	0.183375327258601	0.845895087009492	0.0165296672519477	347735	0.476527248687237	-0.249956750233642	-0.0354109335041177	0.72648399892088	serine incorporator 2	SERINC2
0.8103303948661	0.487959732685463	0.0808838345011794	0.521701473542479	553115	0.0448937360253652	-0.116906632465113	0.308067544264756	0.161800368490479	penta-EF-hand domain containing 1	PEF1
0.32576632763443	0.973346633154378	0.0168575337189226	0.447522623952676	1307	-0.282626749599939	0.00844984684023542	0.670269246974975	-0.291076596440174	collagen type XVI alpha 1 chain	COL16A1
0.111016101944196	0.908732496569956	0.024473625906607	0.254351800218246	576	-0.415020265161063	-0.0255278620336394	0.54875098798184	-0.389492403127424	adhesion G protein-coupled receptor B2	ADGRB2
0.888438247151103	0.470204479700984	2.53760218615803e-12	0.703717047318612	90853	0.0389396307182137	0.180884123820889	5.10440984453504	-0.141944493102676	SPOC domain containing 1	SPOCD1
0.705923638961968	0.847329275414601	0.975140611119474	0.878038942208785	8073	0.0300575548819193	0.0136917382121133	-0.00221468543212211	0.016365816669806	protein tyrosine phosphatase 4A2	PTP4A2
0.583324969290564	0.281150882201478	0.000107449905331782	0.747620499930483	10657	-0.0467469022264151	-0.0834104700693743	0.39069613454549	0.0366635678429592	KH RNA binding domain containing	signal transduction associated 1	KHDRBS1
0.582842333524408	0.900122763585776	2.2184218636687e-05	0.621916266125358	55116	0.117006977094166	-0.0237946295965732	1.13808077283565	0.14080160669074	transmembrane protein 39B	TMEM39B
0.0404575926559566	0.308561392846071	1.43930926940295e-05	0.0314523339445573	23633	-0.19153782233307	0.0804054055410779	0.484449166496348	-0.271943227874148	karyopherin subunit alpha 6	KPNA6
0.986901892717185	0.679965688909335	2.1930421936933e-08	0.773616123663246	200081	0.00145229590642604	-0.0327372789012932	0.842390198323114	0.0341895748077192	taxilin alpha	TXLNA
0.830536830845814	0.764111922797064	0.000113847307060927	0.967512638157147	79140	-0.102237618947396	-0.128321038469061	2.18702196169785	0.0260834195216652	coiled-coil domain containing 28B	CCDC28B
0.475995828713777	0.389636627681178	0.601932765317897	0.964094891344542	56063	-0.316828809948464	-0.343436950113746	-0.20652785554905	0.0266081401652816	transmembrane protein 234	TMEM234
0.465346477056277	0.9334676055614	0.0310595098901055	0.547758283130823	55721	-0.36325783893199	0.0368104074077149	1.03372600250303	-0.400068246339705	IQ motif containing C	IQCC
0.317685774929494	0.313197374503183	0.0577054159689485	0.163412018498055	149069	0.819142515342608	-0.739735731368101	1.4584263575139	1.55887824671071	doublecortin domain containing 2B	DCDC2B
0.760739538550932	0.13590239106494	2.59088930016397e-07	0.424934974842223	8668	-0.0298941325890674	-0.13599665534335	0.76995000417222	0.106102522754282	eukaryotic translation initiation factor 3 subunit I	EIF3I
0.685289468781122	0.880981921340444	0.00131112475555722	0.839189692687639	339483	-0.250360986147586	-0.0825265191624666	2.14496062257157	-0.16783446698512	myotubularin related protein 9 like	pseudogene	MTMR9LP
0.873586197452979	0.580675875217363	0.00126951583414313	0.626360123795161	84734	0.106245442970788	-0.331558485477961	2.33358343378813	0.437803928448749	family with sequence similarity 167 member B	FAM167B
0.548595346017691	0.939780148385188	7.38302272614684e-05	0.690283741301507	3065	-0.0698242270979463	-0.00781636357275239	0.553534352581335	-0.0620078635251939	histone deacetylase 1	HDAC1
0.305907969740319	0.770913634554831	2.80876176396927e-07	0.338949367416869	65108	-0.158840361474946	0.0397230508951143	-1.18869348463418	-0.19856341237006	MARCKS like 1	MARCKSL1
0.0770834546774729	0.151149282412824	0.00533801655313624	0.0286257668960483	100128071	1.12030089262145	-0.798131670620567	1.72151062786019	1.91843256324202	family with sequence similarity 229 member A	FAM229A
0.0845687399292865	0.396464037460804	0.028533965832616	0.438390082156502	81629	0.811052164746019	0.342515605306294	0.952289828250756	0.468536559439725	testis specific serine kinase 3	TSSK3
0.950912226014023	0.639079511534145	7.12147470781835e-09	0.719637641276917	55108	0.00796403379911315	-0.05447284589511	1.34108493782124	0.0624368796942232	BSD domain containing 1	BSDC1
0.219471331905465	0.162410291574692	0.402070942935568	0.0722814580734572	653121	-0.470255239126181	0.482338704549526	-0.282938717625112	-0.952593943675707	zinc finger and BTB domain containing 8A	ZBTB8A
0.694059012403627	0.359188853678869	0.0602780685759969	0.744568046914574	339487	-0.0810515487682686	-0.17104465523352	0.367837064850054	0.0899931064652515	zinc finger and BTB domain containing 8 opposite strand	ZBTB8OS
0.0564089962445393	0.799840559806105	0.110236123041538	0.107205327750678	5928	-0.269785049987806	0.0300787380747396	0.19804499815352	-0.299863788062545	RB binding protein 4	chromatin remodeling factor	RBBP4
0.764457009527193	0.334817360689687	4.52958825981531e-06	0.668259362111964	81493	-0.100828372814154	-0.294620056151894	2.08091585516297	0.19379168333774	syncoilin	intermediate filament protein	SYNC
0.1800787771797	0.451007745131372	3.601625433398e-08	0.138799642446482	57648	-0.307667957990653	0.151385434509257	-2.03816941362686	-0.459053392499911	KIAA1522	KIAA1522
0.861093286628906	0.670104157960536	0.0836782757148408	0.678760608645966	8565	0.0152080765045399	-0.0332039861906042	-0.141762287709365	0.0484120626951441	tyrosyl-tRNA synthetase 1	YARS1
0.704926657420911	0.26521504918476	0.932917738015989	0.635215370877191	64766	0.0873104309252346	0.234270457553174	0.0173173348008175	-0.146960026627939	S100P binding protein	S100PBP
0.959454972158077	0.206208006993676	0.318824806591264	0.372296758439691	252995	0.0403336276933506	-0.92270844214079	-0.719888939765242	0.963042069834141	fibronectin type III domain containing 5	FNDC5
0.804125708130224	0.154161754358699	0.600890626997777	0.252958403152664	113452	0.0754300642816172	-0.401433571641149	0.142836575107434	0.476863635922767	transmembrane protein 54	TMEM54
0.535467471815078	0.223828425617507	0.439559828073522	0.713935451857165	127544	0.127997143731671	0.229137326297622	0.143336335281914	-0.101140182565952	ring finger protein 19B	RNF19B
0.328075115578299	0.686796579187746	0.0142597562013798	0.638381314123321	204	-0.112084909701763	-0.0407560517140952	0.275448787827861	-0.0713288579876679	adenylate kinase 2	AK2
0.448410875063663	0.54975737489852	0.000565985652106794	0.865462705779012	113451	-0.39946608774129	-0.280831907637963	2.00945593629942	-0.118634180103327	antizyme inhibitor 2	AZIN2
0.447248475730071	0.386249670312245	0.000259681140005278	0.989587760432367	55223	-0.319907707388482	-0.32720299973452	1.75087196682936	0.0072952923460381	tripartite motif containing 62	TRIM62
0.0312388311798714	0.193257551143109	0.319573940290002	0.400258211579765	149076	0.548139426164304	0.28066885510902	-0.212057449565701	0.267470571055285	zinc finger protein 362	ZNF362
0.919113114078707	0.504592655344011	3.57793250240403e-08	0.710083613915437	1912	-0.0123233460646803	-0.0729830159230103	1.11288527370189	0.0606596698583299	polyhomeotic homolog 2	PHC2
0.0509042719330964	0.676597138815038	0.000112727732652501	0.0818048526673764	7579	0.642057269352305	-0.114941313147308	1.40870953143788	0.756998582499613	zinc finger and SCAN domain containing 20	ZSCAN20
0.870654241502116	0.542855594110204	3.37844510342502e-12	0.774508227866177	114784	-0.0710859029136008	-0.239049220150069	7.86685962099046	0.167963317236469	CUB and Sushi multiple domains 2	CSMD2
0.314179054749381	0.606851896109757	2.99745737882085e-05	0.67609548260501	84970	0.608179009072859	0.27445342305159	3.0991525816385	0.333725586021269	chromosome 1 open reading frame 94	C1orf94
0.734561887118147	0.554062149182905	0.276481336845073	0.518681136937319	113444	0.0747814083029148	-0.117204458788312	0.218775797312385	0.191985867091227	small integral membrane protein 12	SMIM12
0.550140556271793	0.433189804702873	0.923419489566581	0.936254959300939	653160	0.372981242070701	0.4395454049829	0.0533394321685335	-0.0665641629121984	uncharacterized LOC653160	LOC653160
0.0608521963027792	0.793310836334602	0.558360309764671	0.111908908935495	100506144	-0.615404608877295	0.0723327634636397	0.162355127279495	-0.687737372340934	transmembrane protein 35B	TMEM35B
0.423805981143514	0.542389420077759	0.000986177098550022	0.320116947477596	9204	0.207477933644464	-0.140675920521256	0.925129845914671	0.34815385416572	zinc finger MYM-type containing 6	ZMYM6
0.353870468573806	0.102316541052346	0.816059729986176	0.0807948691327549	79830	-0.197017351945317	0.320749714367841	0.0435901420582283	-0.517767066313158	zinc finger MYM-type containing 1	ZMYM1
0.806656524952582	0.55351015861067	0.0165022685484676	0.564154731887187	6421	0.0213263428360886	-0.046416497304822	0.207166680716128	0.0677428401409106	splicing factor proline and glutamine rich	SFPQ
0.598768341783441	0.164517022972872	0.0526828571748174	0.574261509318154	9202	0.0668112005500552	0.162580194766879	0.234217014414916	-0.0957689942168241	zinc finger MYM-type containing 4	ZMYM4
0.558219113722775	0.822010333735579	0.0146230861200892	0.772958533472149	79932	0.0858558468280943	0.0293541803501398	0.354668884248913	0.0565016664779545	KIAA0319 like	KIAA0319L
0.598713328775213	0.562265382195553	2.63404204595393e-07	0.995570754953012	23154	-0.080459134649713	-0.0793259614570898	1.19365677119794	-0.00113317319262318	neurochondrin	NCDN
0.374208888433965	0.153890462814227	0.574025196901852	0.75398207917672	339488	-0.893078607617236	-1.31052865647966	0.501102839339934	0.417450048862423	transcription factor AP-2 epsilon	TFAP2E
0.309121634322184	0.922358324657929	3.67924757580776e-10	0.408232616828185	5690	-0.084191878291767	0.00708679921731736	1.04826747755579	-0.0912786775090844	proteasome 20S subunit beta 2	PSMB2
0.633396301321993	0.156068561818993	9.42781493894254e-06	0.194417826478267	127703	0.110655885725937	-0.30382413876192	1.3416948526325	0.414480024487857	chromosome 1 open reading frame 216	C1orf216
0.782062162609035	0.758122139072245	0.305500351425978	0.681155165506838	63967	-0.0349025701902441	0.0347628600539229	0.11764308900585	-0.069665430244167	claspin	CLSPN
0.485550498845026	0.792788201975551	0.910395678416356	0.727690442701688	192670	-0.174569398761768	-0.0583827734960995	-0.0249869711902369	-0.116186625265668	argonaute RISC component 4	AGO4
0.828622554184524	0.634855404270575	0.00168790204329128	0.875785636657062	26523	-0.0357459795532336	-0.0703634391022767	0.556344202559115	0.0346174595490432	argonaute RISC component 1	AGO1
0.580943436545227	0.195694791732444	0.000271037300547655	0.205584617351587	192669	-0.099669151516915	0.214102479662599	0.751177707156982	-0.313771631179514	argonaute RISC catalytic component 3	AGO3
0.272176372546765	0.54244454281533	0.243850983150284	0.67012692991359	54936	-0.272041147065384	-0.132995319278295	0.258947219769739	-0.139045827787088	ADP-ribosylserine hydrolase	ADPRS
0.0214154789397323	0.459954487887837	0.141591832864283	0.178418111951089	1296	-1.84577466156369	-0.486527923066824	0.996066995886903	-1.35924673849687	collagen type VIII alpha 2 chain	COL8A2
0.208291816772293	0.486062812363168	0.0150492265749362	0.166064135803322	27095	0.194774999343132	-0.094582129729349	0.3643406773967	0.289357129072481	trafficking protein particle complex 3	TRAPPC3
0.454193041262908	0.982828592289641	1.45058557438395e-09	0.584952632327439	55700	0.0706092607372248	0.00179832496205456	1.08987077208471	0.0688109357751703	MAP7 domain containing 1	MAP7D1
0.535430129913076	0.961323816612421	0.00339809599938859	0.666239457979704	9967	-0.0502021744891561	-0.00348993556360799	0.246862740028754	-0.0467122389255481	thyroid hormone receptor associated protein 3	THRAP3
0.193431634075039	0.215431947472137	0.0847574099270813	0.0802583637988668	79729	-0.800169689121481	0.67981636975992	-0.970734878949518	-1.4799860588814	SH3 domain containing 21	SH3D21
0.0180515499059233	0.841052023086886	0.819036753040241	0.084939264411745	55194	1.25784620258624	0.0862939663290365	0.0984646419511361	1.1715522362572	eva-1 homolog B	EVA1B
0.131012889926299	0.734965366038145	0.00379658325979663	0.351525679862229	83931	0.299607179509822	0.0578027753902108	0.575385917425472	0.241804404119611	serine/threonine kinase 40	STK40
0.832473347332301	0.330268290703285	0.0750090902683448	0.617072687170453	84967	-0.0422337900350573	-0.176653578515093	0.336205693557359	0.134419788480035	LSM10	U7 small nuclear RNA associated	LSM10
0.959415133999095	0.252162857754637	0.97807271501177	0.418035403640741	127700	0.0317325133891382	-0.653633448904749	-0.0153293416995788	0.685365962293887	organic solute carrier partner 1	OSCP1
0.564028162077098	0.212307545279475	0.00635091069048431	0.673822565392882	64960	-0.0892225028647893	-0.176325088244554	0.430114316913418	0.0871025853797649	mitochondrial ribosomal protein S15	MRPS15
0.109338985867314	0.421298217096959	0.00200583809123821	0.0888879749872669	728431	-0.614314397868797	0.266666663863263	-1.20841911109699	-0.880981061732061	long intergenic non-protein coding RNA 1137	LINC01137
0.381544277662023	0.0521492595527872	1.50407363125123e-06	0.0553676663001524	80149	-0.124974961421811	0.261851602735135	-0.958726681789674	-0.386826564156945	zinc finger CCCH-type containing 12A	ZC3H12A
0.423848726814545	0.180704939063476	0.00379059114349816	0.142403702547465	64769	0.136400025385125	-0.208424284699973	0.509429051553375	0.344824310085098	MYST/Esa1 associated factor 6	MEAF6
0.331584677232119	0.249032336197912	0.00123466710776784	0.142767355938781	79753	0.243214156117277	-0.260042754278148	0.864328050844957	0.503256910395425	Smad nuclear interacting protein 1	SNIP1
0.491000209424944	0.593724804440352	1.47918444634308e-09	0.387790924541175	7802	0.346215299410864	-0.239049220150069	5.80778552152724	0.585264519560933	dynein axonemal light intermediate chain 1	DNALI1
0.808882729583161	0.22671253386214	0.00258353723470845	0.322073565487258	29889	0.0374753442727389	-0.171742100611372	0.493276012515848	0.209217444884111	G protein nucleolar 2	GNL2
0.95487429555149	0.123833542362174	0.0739364553520343	0.276081118398164	54955	-0.011733052994142	0.297654483917081	0.35085065756092	-0.309387536911223	chromosome 1 open reading frame 109	C1orf109
0.945792795214805	0.893212705883597	9.60822189385369e-06	0.888537521508508	55143	-0.00863310299546427	0.0152491238289567	0.735925065300256	-0.023882226824421	cell division cycle associated 8	CDCA8
0.590888498729022	0.224403918891741	2.70400448953958e-06	0.669168790577446	284656	-0.305767878245444	-0.631243879285237	-3.66442098950954	0.325476001039792	EPH receptor A10	EPHA10
0.511575861893836	0.454833974485659	0.000486310815476073	0.327371436351552	149175	0.143083312678064	-0.146047932284669	-0.847989881154594	0.289131244962734	mannosidase endo-alpha like	MANEAL
0.11610294243336	0.0712184418480152	9.52406029025019e-05	0.959371217029535	79693	-0.376457856109258	-0.392128994509692	1.06966767372693	0.0156711384004335	yrdC N6-threonylcarbamoyltransferase domain containing	YRDC
0.810843474919214	0.261807606877942	0.92804375048206	0.55998900778151	127687	-0.0562815239856027	-0.241085105555514	-0.0189776753947086	0.184803581569911	chromosome 1 open reading frame 122	C1orf122
0.052938866703942	0.0031033587904766	0.00794152783103807	0.00140608466626894	4520	-0.355908190092361	0.534328611781101	0.464296877322699	-0.890236801873462	metal regulatory transcription factor 1	MTF1
0.0760988953384005	0.111783382932845	0.0223115033910633	0.0224733687948948	3633	0.512102701979205	-0.406071659496141	0.612997540180017	0.918174361475346	inositol polyphosphate-5-phosphatase B	INPP5B
0.392127316759309	0.747373576579568	0.0146809241369955	0.66747799422887	10946	-0.0954642081159198	-0.0317843994431071	0.26776895862824	-0.0636798086728128	splicing factor 3a subunit 3	SF3A3
0.973502278782912	0.439515222382798	0.00206268053866148	0.587313549453242	2275	0.0120069698299656	-0.25256748299542	1.18730670503339	0.264574452825386	four and a half LIM domains 3	FHL3
0.931808351326918	0.424043769988754	0.0155112712177696	0.635979406489465	51118	-0.0127425221631432	-0.107668806568313	0.358431618672053	0.0949262844051697	UTP11 small subunit processome component	UTP11
0.689899755820834	0.0847196388328744	0.114824432824517	0.145826712262721	64121	-0.0839598933149235	0.341187765923041	0.309353644171115	-0.425147659237964	Ras related GTP binding C	RRAGC
0.599109652338972	0.94041531937471	0.201156013262881	0.658457274398103	26292	0.282179694880533	-0.0357174380214521	0.628678191036834	0.317897132901985	MYC binding protein	MYCBP
0.0510481126510384	0.848272529749105	0.035633225499042	0.167053120645183	54933	1.35162810850975	0.110798494560404	1.31650334548327	1.24082961394935	rhomboid like 2	RHBDL2
0.390595671642299	0.875362036881552	0.733100920375051	0.588589656346744	79647	0.13031679484946	0.0210291017000239	-0.0457921176996008	0.109287693149436	akirin 1	AKIRIN1
0.593597275548077	0.337314980662387	0.106633314211244	0.802499556408136	4725	-0.0726369570048444	-0.118135106253511	0.204736867013886	0.045498149248667	NADH:ubiquinone oxidoreductase subunit S5	NDUFS5
0.253943054280063	0.956461466139058	2.25994804445782e-05	0.410050282445294	23499	-0.0946771170193301	-0.00396050991113839	0.434820192649379	-0.0907166071081917	microtubule actin crosslinking factor 1	MACF1
0.243879791534691	0.632170289902942	0.0310935590148114	0.57132153196166	643314	0.264423556440611	0.0952247592117388	0.464454871250464	0.169198797228872	KIAA0754	KIAA0754
0.706826194300979	0.572369314046605	5.586663637848e-05	0.92238213675343	353500	0.234614516966035	0.315965738027822	-3.06054492578966	-0.0813512210617877	bone morphogenetic protein 8a	BMP8A
0.352353699231602	0.689106768793082	2.25348657524623e-05	0.663598391627392	728448	-0.649456875126929	-0.24678936328243	-3.6882354492467	-0.402667511844499	peptidylprolyl isomerase E like pseudogene	PPIEL
0.193090539252811	0.701184206153269	0.134791331502524	0.461671550978912	8761	0.117633202146783	0.0301814546784058	0.12207863251834	0.0874517474683776	poly(A) binding protein cytoplasmic 4	PABPC4
0.999999999999996	0.142595668790561	5.73190873205902e-11	0.318365731717081	26508	-2.22044604925031e-15	0.585936711430588	-6.3415725127104	-0.585936711430591	hes related family bHLH transcription factor with YRPW motif like	HEYL
0.59651613914995	0.687652530716537	9.59906250791839e-06	0.898365971234544	10450	-0.117794894923574	-0.0798434534538073	-1.28345155204749	-0.0379514414697661	peptidylprolyl isomerase E	PPIE
0.856117816717329	0.705132112420179	1.93296139411541e-09	0.698676606143298	656	0.0904631219756096	-0.169188136419599	-5.69572783767345	0.259651258395208	bone morphogenetic protein 8b	BMP8B
0.84544529731229	0.731641836438084	0.19539721176977	0.708720044747694	54802	-0.0453512161424916	0.0714622417908322	-0.277365261288468	-0.116813457933324	tRNA isopentenyltransferase 1	TRIT1
0.527355922730115	0.716054276863248	1.6369643663768e-05	0.817198614925081	4610	0.38803674241549	0.198798703543208	-3.36725386205285	0.189238038872281	MYCL proto-oncogene	bHLH transcription factor	MYCL
0.627946633332715	0.816900388599801	0.000828465372551835	0.835191237381873	84879	0.187320448596192	0.0797921105828114	1.41792192385031	0.107528338013381	major facilitator superfamily domain containing 2A	MFSD2A
0.0791214255437313	0.0995864224607088	9.91146931545002e-08	0.0212666893152427	10487	0.122679256510329	-0.102229955831149	0.560488044997031	0.224909212341478	cyclase associated actin cytoskeleton regulatory protein 1	CAP1
0.53319972888542	0.601215084759524	1.94851591802448e-06	0.41886625761006	5538	0.0659058467489917	-0.0493428834005556	0.699350728229688	0.115248730149547	palmitoyl-protein thioesterase 1	PPT1
0.559130035088808	0.408825372851898	0.0768755078059986	0.327762971332794	6018	-0.128884362038499	0.163986041678291	0.366994645591701	-0.29287040371679	RLF zinc finger	RLF
0.0946562028722147	0.974940853042291	0.00537888440432474	0.210177736845283	10269	-0.197151564004066	-0.00315326379252223	0.322015935631605	-0.193998300211543	zinc metallopeptidase STE24	ZMPSTE24
0.758206647019291	0.583413221821149	0.471168765119809	0.552725410649808	1298	0.298904370497719	-0.47800501306361	0.630499314317745	0.776909383561329	collagen type IX alpha 2 chain	COL9A2
0.635862158938957	0.125918868484788	1.64736239190761e-10	0.481934296009087	64744	0.0802786213560376	0.240997720940036	2.30837279926212	-0.160719099583998	small ArfGAP2	SMAP2
0.979690032214204	0.97844912641008	0.03587675374392	0.970498289712074	65243	0.0130397473553154	-0.012375887300198	1.04054834375557	0.0254156346555134	ZFP69 zinc finger protein B	ZFP69B
0.106601213620274	0.319965403848396	9.49811733884954e-08	0.0683135463077642	339559	0.953913870944092	-0.510858712732811	4.7993788122987	1.4647725836769	ZFP69 zinc finger protein	ZFP69
0.570513492459038	0.384778832997718	0.0521987840477086	0.871407358095467	64789	0.271044680033214	0.374268465258825	0.882670891795019	-0.103223785225611	exonuclease 5	EXO5
0.999843904821921	0.0263466094094967	0.00510603526269515	0.12099127778113	127396	-0.000107726286161292	-1.19572280124233	1.59235535656886	1.19561507495617	zinc finger protein 684	ZNF684
0.00836990254569931	0.866256611053107	8.78858463231142e-10	0.0311370729386859	9783	-1.34530706303444	0.0677345795305424	-5.43987232047095	-1.41304164256498	regulating synaptic membrane exocytosis 3	RIMS3
0.0718729825855049	0.944023805318689	0.039317980558452	0.156494078815141	100130557	-1.49703523539012	0.0492986188831222	-1.56161076705899	-1.54633385427325	NFYC antisense RNA 1	NFYC-AS1
0.565503518028997	0.348996058060923	0.128653733575042	0.296203456334572	4802	0.0773682050939257	-0.113867166316936	-0.189523310153224	0.191235371410862	nuclear transcription factor Y subunit gamma	NFYC
0.266086740904744	0.173769987379789	0.477629163355351	0.928460206632083	9132	-0.975912861882766	-1.07934504664174	-0.550172225466737	0.103432184758979	potassium voltage-gated channel subfamily Q member 4	KCNQ4
0.987712894161104	0.398407155028103	2.36682081782469e-07	0.563150190231938	163732	0.00983486490903984	-0.488456279299584	-5.053128972548	0.498291144208624	Cbp/p300 interacting transactivator with Glu/Asp rich carboxy-terminal domain 4	CITED4
0.0781358040982208	0.152404808568436	0.00299175716400812	0.02912599763864	1503	0.207457141394056	-0.147894754856853	-0.347988862762637	0.35535189625091	CTP synthase 1	CTPS1
0.0910090741652803	0.337428308860583	0.00302272506655462	0.0632709023052048	100507178	-0.995099106845823	0.487933858647075	-1.74511559225563	-1.4830329654929	SLFNL1 antisense RNA 1	SLFNL1-AS1
0.26718859168129	0.871839912194732	0.24433110004413	0.348178033433358	200172	0.819040329874991	-0.104265974653295	-0.770369823698254	0.923306304528286	schlafen like 1	SLFNL1
0.913244639728732	0.554605497905072	5.36837775613898e-05	0.634311446574924	22955	0.0191801709770356	-0.0935949670697198	0.869132332094845	0.112775138046755	Scm polycomb group protein homolog 1	SCMH1
0.259873108658311	0.113566680403295	0.00028659323608467	0.0649175042798804	100132074	-0.90219165153109	1.15865819427904	-3.25512677522567	-2.06084984581013	forkhead box O6	FOXO6
0.999999999999996	0.377065301144357	1.61727303610824e-08	0.552948364892774	1907	-2.22044604925031e-15	0.382337395425346	-4.65174384459689	-0.382337395425348	endothelin 2	EDN2
0.890233928797142	0.134958839050147	1.03679043317623e-07	0.357477275433857	59269	-0.0399080187854759	-0.402154857356273	2.44151019153288	0.362246838570797	HIVEP zinc finger 3	HIVEP3
0.603489650422427	0.322386877353632	0.0407596161256307	0.298284599759408	22887	-0.0556191404501662	0.0959768336927658	0.210270804133924	-0.151595974142932	forkhead box J3	FOXJ3
0.999999999999996	0.848379436314411	9.08104707054034e-10	0.898542205047323	284716	-2.22044604925031e-15	0.0776385493754708	-5.47869022430369	-0.077638549375473	ribosomal modification protein rimK like family member A	RIMKLA
0.999999999999998	0.390667455936176	0.0651061982678381	0.564361869586205	84217	-2.22044604925031e-15	0.601403078603493	-1.35565807327761	-0.601403078603496	zinc finger MYND-type containing 12	ZMYND12
0.321765569988463	0.775256206442242	0.000334052131646501	0.353486214201786	79717	-0.257996476120689	0.0654440730418537	-1.04619481364312	-0.323440549162543	phosphopantothenoylcysteine synthetase	PPCS
0.204018059174171	0.37147582825578	0.835166737848541	0.129695713023182	728621	1.07214318318114	-0.665018799601787	0.152785133828662	1.73716198278292	coiled-coil domain containing 30	CCDC30
0.95708593412015	0.761557967290702	1.36959132689315e-05	0.808410219808296	10465	-0.00752013120663086	0.0379881104695139	0.784521341501494	-0.0455082416761448	peptidylprolyl isomerase H	PPIH
0.735579661091421	0.175531847872635	0.384926193790858	0.499483616817083	4904	0.0352267149776697	0.130303396939004	0.0819833103146967	-0.0950766819613342	Y-box binding protein 1	YBX1
0.146827728684689	0.87140439464809	1.61824030564996e-09	0.230293351721042	64175	-0.228057306288578	0.0219340054638435	1.75247818775154	-0.249991311752422	prolyl 3-hydroxylase 1	P3H1
0.82320179292248	0.431902620796695	0.104768957841189	0.717220972498254	79078	-0.0941948857185029	-0.299340959308665	0.640474107276993	0.205146073590162	chromosome 1 open reading frame 50	C1orf50
0.8448818464222	0.0462866057391059	0.720148982946274	0.131018188244243	374969	0.112322450883551	-1.09809523297451	-0.184251180784281	1.21041768385806	small vasohibin binding protein	SVBP
0.496299757164547	0.892503597634795	0.932819624599112	0.550116710953255	114625	-0.301710751901411	0.053185969618196	0.0331706836562873	-0.354896721519607	erythroblast membrane associated protein (Scianna blood group)	ERMAP
0.269501306946816	0.312172482846541	0.0368951739295584	0.876939860885482	51058	-0.361089165980584	-0.294571893686361	-0.646058484234121	-0.0665172722942229	zinc finger protein 691	ZNF691
0.372632156074705	0.461908725411181	7.94441721839263e-07	0.858224654660634	6513	-0.0879858280896268	-0.0646499065695245	-0.698141247017436	-0.0233359215201023	solute carrier family 2 member 1	SLC2A1
0.435591972647471	0.756591369344357	0.323043109669482	0.704370555193767	440584	0.662965031261904	0.233625831556502	-0.756522677043896	0.429339199705402	SLC2A1 antisense RNA 1	SLC2A1-AS1
0.925071512386903	0.197993288650843	0.00685565425319322	0.347656274311061	10969	0.00888331661015496	-0.111977481593375	-0.261038856342169	0.12086079820353	EBNA1 binding protein 2	EBNA1BP2
0.485924925890703	0.737006647670097	0.00493131589207178	0.764916762306466	149465	-0.47407996621166	-0.203021196482269	-1.96090600499888	-0.271058769729391	cilia and flagella associated protein 57	CFAP57
0.0892099841586641	0.185329835489991	0.0880305129030012	0.0377893478148013	4352	-1.26972658505513	0.867161440621352	-1.14033089465749	-2.13688802567648	MPL proto-oncogene	thrombopoietin receptor	MPL
0.397781853947422	0.101655500148941	2.57078117571392e-05	0.614192663704844	991	-0.0828933030120016	-0.148655898942343	0.512792766878112	0.0657625959303418	cell division cycle 20	CDC20
0.954704681588642	0.201895093899115	0.00375885885768182	0.410254858154504	64834	-0.00618038713364388	-0.127827795906009	0.329071094972329	0.121647408772366	ELOVL fatty acid elongase 1	ELOVL1
0.909231612682957	0.503416028806862	0.0157861030704111	0.716030866436048	112950	0.022671092508479	0.11992553268899	0.477052964648095	-0.0972544401805111	mediator complex subunit 8	MED8
0.179709513442989	0.360347731546721	0.00203815547783917	0.68009352683822	23334	0.26023339536419	0.155989941484086	0.618070075095996	0.104243453880104	SZT2 subunit of KICSTOR complex	SZT2
0.382953971665424	0.25626548740921	0.945593737713372	0.165936069508803	81888	-0.751000577462134	0.88226852762665	-0.0518431650479968	-1.63326910508878	hydroxypyruvate isomerase (putative)	HYI
0.00599371724038786	0.750052842942831	3.81877193456391e-10	0.0200364944962903	5792	0.252504196797804	-0.0228417373533656	-1.02923254937757	0.275345934151169	protein tyrosine phosphatase receptor type F	PTPRF
0.109769876970651	0.652084055571513	0.0639048320674312	0.136406369796412	9682	0.28510168808559	-0.0689382305617823	0.30017393729778	0.354039918647373	lysine demethylase 4A	KDM4A
0.0137290069516121	0.968589669454295	0.181442334257647	0.0522094941825695	100132774	1.87736383805228	-0.0240314964355477	0.841754182620723	1.90139533448782	KDM4A antisense RNA 1	KDM4A-AS1
0.146442937076228	0.679938134800867	3.51258290552365e-05	0.175493453893302	6487	0.515228410583716	-0.126479996554399	1.7577911954056	0.641708407138115	ST3 beta-galactoside alpha-2	3-sialyltransferase 3	ST3GAL3
0.772495560894504	0.0159246718731945	0.000155218359291951	0.0602613358106326	9048	0.191311185486469	-1.58294546533052	2.93226728077898	1.77425665081698	artemin	ARTN
0.897000323172398	0.197347263445746	8.02220918920262e-08	0.334239552548886	9670	0.0220248521269166	-0.201981017306791	1.46565393027076	0.224005869433707	importin 13	IPO13
0.179022481867023	0.203957473528399	0.00858344793241485	0.072084797835374	1802	-0.211805768311581	0.178481099759806	-0.407029238537647	-0.390286868071387	diphthamide biosynthesis 2	DPH2
0.95517649179055	0.186789705620034	3.17739043946644e-07	0.349755233486148	533	0.00896520730551753	-0.194231273494984	1.23261829792378	0.203196480800502	ATPase H+ transporting V0 subunit b	ATP6V0B
0.546591922518595	0.777845103916601	0.334307417277051	0.792113319481344	8704	0.086080744046896	0.0358510380306143	0.12454618427344	0.0502297060162817	beta-1	4-galactosyltransferase 2	B4GALT2
0.0109531642048301	0.198587353974537	0.13723252570752	0.0079908794843001	149473	1.36182313489742	-0.563358542484964	0.657785596989017	1.92518167738239	coiled-coil domain containing 24	CCDC24
0.371218158594248	0.443587026211196	0.208434483064006	0.873031415948355	6536	-0.240031144386167	-0.183257471278208	-0.306243373310648	-0.0567736731079593	solute carrier family 6 member 9	SLC6A9
0.717653453497812	0.715878968743404	0.906437390778349	0.609350665672629	128209	-0.316612895553287	0.285056021213702	0.0918583180125634	-0.601668916766989	Kruppel like factor 17	KLF17
0.56827359614135	0.173832917651226	0.036053938897785	0.61225369099763	55929	0.133847484646944	0.293171027376127	0.473290544215442	-0.159323542729183	DNA methyltransferase 1 associated protein 1	DMAP1
0.170933694200327	0.338011210756091	0.00415377442413614	0.103985509955457	79033	0.226062290103711	-0.139093592978806	0.476109466438605	0.365155883082516	ERI1 exoribonuclease family member 3	ERI3
0.292819866601995	0.123393283454956	0.0552035075648018	0.785999061004869	55182	-0.146840439090378	-0.196768537052005	0.25072145119915	0.0499280979616268	ring finger protein 220	RNF220
0.617558981229912	0.999439367133417	0.952636573791878	0.708885516623952	79639	-0.274899425573321	0.000344494157816788	-0.029122493931115	-0.275243919731138	transmembrane protein 53	TMEM53
0.096235103938635	0.839017020812028	0.00927353687547061	0.164651329190869	339541	-1.24749039036295	0.12980859132989	-1.87940500840055	-1.37729898169284	armadillo like helical domain containing 1	ARMH1
0.728677594547712	0.0615960206464223	0.307024486820432	0.128088113119488	26828	-0.229482241562077	1.17490368460271	0.614359088677393	-1.40438592616479	RNA	U5F small nuclear 1	RNU5F-1
0.359913718496066	0.990788471884168	0.250922467676651	0.496934770183038	26830	-0.819027374671255	-0.00910237825337279	0.926526953369826	-0.809924996417882	RNA	U5D small nuclear 1	RNU5D-1
0.357518134241166	0.351511338342393	1.55866183354678e-07	0.197619579340804	11004	0.110322536541922	-0.0999528178626159	0.966190746100033	0.210275354404538	kinesin family member 2C	KIF2C
0.407938279412681	0.0477517795911263	0.224191915475972	0.433602291243561	6202	-0.0847527083537365	-0.192211678023431	-0.112919844071552	0.107458969669693	ribosomal protein S8	RPS8
0.631923696536712	0.746198614168522	0.922185516038647	0.886870467015921	94161	0.471719616856642	0.284449782905783	0.0857051016888096	0.187269833950859	small nucleolar RNA	C/D box 46	SNORD46
0.708847483859982	0.247863604142066	0.0503780136825828	0.29496359479998	266675	-0.317972438111827	0.898950608000031	-1.59236060384375	-1.21692304611186	bestrophin 4	BEST4
0.452006451614493	0.219340491728242	0.52554715474007	0.173301716386666	1263	0.260365144017997	-0.386756903252806	0.196006357807688	0.647122047270803	polo like kinase 3	PLK3
0.12111984809064	0.542001460608937	0.125554165679781	0.12170619683745	343521	-1.37161230935931	0.465453402271463	-1.21116184035165	-1.83706571163077	Tctex1 domain containing 4	TCTEX1D4
0.030305639429853	0.546645615666558	0.160691322113407	0.189570977608183	149478	1.72628432039026	0.397388619368205	0.951516188632579	1.32889570102206	BTB domain containing 19	BTBD19
0.00757043707430468	0.533673212818713	0.00168469724419221	0.0157069329567777	8643	-2.09442453722966	0.385892517343734	-2.32199795780206	-2.48031705457339	patched 2	PTCH2
0.603681294950749	0.199643972517908	0.0341928988881384	0.624489437854341	8891	-0.12472379192057	-0.282428678318311	0.491034250294874	0.157704886397741	eukaryotic translation initiation factor 2B subunit gamma	EIF2B3
0.183507951236085	0.605608833258912	5.17718567140189e-05	0.184597957238721	79654	0.176455690818504	-0.0596597955407878	0.637127610183118	0.236115486359292	HECT domain E3 ubiquitin protein ligase 3	HECTD3
0.616336467560009	0.528200594509869	5.89292707187159e-08	0.429619933834945	7389	-0.0844236966145591	0.0953043489166987	1.48058506522629	-0.179728045531258	uroporphyrinogen decarboxylase	UROD
0.411532941493902	0.525780205441358	0.00403946695157507	0.304831658449331	57643	-0.743472602338843	0.511307249715084	-2.67795342528184	-1.25477985205393	zinc finger SWIM-type containing 5	ZSWIM5
0.553338509551195	0.245423223725631	0.665288248616723	0.728022792754228	400752	-0.587269555900115	-1.04763856811813	-0.382256548799277	0.460369012218016	long intergenic non-protein coding RNA 1144	LINC01144
0.779414588851193	0.474658413392929	1.37544608705634e-06	0.493781351134019	84842	-0.17636659830659	0.40573463333183	-4.31069992156857	-0.582101231638421	4-hydroxyphenylpyruvate dioxygenase like	HPDL
0.406835063005429	0.927141326160994	0.15453119250547	0.49575705036586	4595	0.231169814317349	-0.0225225717555269	0.363458628049761	0.253692386072876	mutY DNA glycosylase	MUTYH
0.344835768095613	0.154946164483593	0.187494778683287	0.789283484106939	114034	-0.24693825110579	-0.339315383433417	0.312838350502909	0.0923771323276279	target of EGR1	exonuclease	TOE1
0.030546567385321	0.578626028038317	0.0428381320000185	0.180747781427485	10420	2.27668245042419	0.483232907021742	1.88659269667035	1.79344954340245	testis associated actin remodelling kinase 2	TESK2
0.443086179597978	0.424798726119041	0.152296498578675	0.274639304098582	126661	0.398302562703182	-0.371031935264252	0.682415607877783	0.769334497967434	coiled-coil domain containing 163	CCDC163
0.0470120092902956	0.699621565307742	2.55592981469254e-05	0.0803321621172698	25974	0.571514540030649	-0.0927562577543375	1.42086930361602	0.664270797784987	metabolism of cobalamin associated C	MMACHC
0.62038502380632	0.215520858359414	2.16949119111413e-08	0.234412124299245	5052	0.0450604998053841	-0.103108442173696	-0.863290144794309	0.14816894197908	peroxiredoxin 1	PRDX1
0.360186730970887	0.105153455860509	0.645157806151549	0.661147757453654	10327	-0.123422592762889	-0.201848648348241	0.0549477763996666	0.0784260555853518	aldo-keto reductase family 1 member A1	AKR1A1
0.266657295450384	0.62797731463591	0.000230333054490594	0.603528063408326	4678	0.0907494536065148	0.0347888278102069	0.34026029448416	0.0559606257963079	nuclear autoantigenic sperm protein	NASP
0.405888909370743	0.141327640624012	0.881730782134174	0.115257097021994	149483	0.734800659088198	-1.1940258349776	0.116265219642687	1.9288264940658	coiled-coil domain containing 17	CCDC17
0.854900879762001	0.674663038119699	0.0677668352467157	0.677539535399694	60313	-0.0220109753862285	0.0453034750412504	0.208608456434829	-0.067314450427479	GC-rich promoter binding protein 1 like 1	GPBP1L1
0.452200692241755	0.898865835565666	0.259950058296564	0.518330829098771	728963	-0.586972278163423	0.0879056036836345	-0.796606317774338	-0.674877881847058	ribosomal protein S15a pseudogene 10	RPS15AP10
0.31443640750089	0.477770009078464	0.906033745383766	0.226624025416386	51249	0.241997789669377	-0.151378952393111	-0.0249554939501171	0.393376742062488	transmembrane protein 69	TMEM69
0.637374369353447	0.457732583904144	0.212257940539483	0.883041155310058	3652	0.122548365191396	0.17368190188611	0.296998767438923	-0.0511335366947137	intracisternal A particle-promoted polypeptide	IPP
0.953030664024807	0.289332888664937	0.0576011567614348	0.502036731867885	23139	0.00861755026345179	0.141424417888519	0.265019516022766	-0.132806867625067	microtubule associated serine/threonine kinase 2	MAST2
0.441881615852191	0.577308384416866	1.7308018117482e-08	0.837213112184534	8503	0.20002577530307	0.129017231273684	2.49570687292319	0.0710085440293855	phosphoinositide-3-kinase regulatory subunit 3	PIK3R3
0.510022491951214	0.821389789917217	0.087788889777828	0.521652015112436	10103	-0.582703099208047	0.177399508040146	-1.41182371557587	-0.760102607248193	tetraspanin 1	TSPAN1
0.974747962110714	0.376595954441217	0.000521815399118776	0.568159704693314	55624	-0.00444578010525554	-0.112611966704231	0.546096005006018	0.108166186598975	protein O-linked mannose N-acetylglucosaminyltransferase 1 (beta 1	2-)	POMGNT1
0.551436147140035	0.715447157080519	0.126098400815109	0.49356464642575	8438	-0.134609734597381	0.0734043515071372	0.320345846194392	-0.208014086104519	RAD54 like	RAD54L
0.583745042204267	0.235385433105951	0.00113666436301647	0.233540224632332	10489	-0.0812209625845659	0.160443881135364	0.52265525249688	-0.24166484371993	leucine rich repeat containing 41	LRRC41
0.191473100416594	0.673734934439612	0.545701656804038	0.474325651875056	7388	-0.219655237307612	-0.0616309039704195	0.0887389312613021	-0.158024333337193	ubiquinol-cytochrome c reductase hinge protein	UQCRH
0.0246777857004437	0.847773696102052	0.239614470894943	0.0648807206490364	387338	-0.440324293829647	0.0307436790789799	0.192874982920515	-0.471067972908627	NOP2/Sun RNA methyltransferase 4	NSUN4
0.714097919424985	0.837093987798332	0.243390881117152	0.891433535097382	2166	0.29928378931878	0.149992503105207	0.871073751211809	0.149291286213574	fatty acid amide hydrolase	FAAH
0.218837003009568	0.497628499434295	1.37303286284161e-06	0.176184993722825	127343	-0.744286203797858	0.360394860798326	-4.04038644179284	-1.10468106459618	diencephalon/mesencephalon homeobox 1	DMBX1
0.628155363740679	0.447069379746357	0.0410689622691383	0.388062221519661	8569	-0.105475143905456	0.148997506126483	-0.427131515372348	-0.254472650031939	MAPK interacting serine/threonine kinase 1	MKNK1
0.768054692853367	0.543011302962147	0.000396754848343326	0.532610725828231	148932	0.0905979935135126	-0.167963339818898	1.23020541563069	0.25856133333241	MOB kinase activator 3C	MOB3C
0.415391170201074	0.448049301868632	0.540184616554903	0.270782368237647	64756	0.118222825816389	-0.0983480595419106	0.0791237552433355	0.216570885358299	ATP synthase mitochondrial F1 complex assembly factor 1	ATPAF1
0.750783870509225	0.00929142124218445	0.0130986870495769	0.100286365594974	9813	0.0383457576720119	0.317187772950979	0.299089421047748	-0.278842015278967	EF-hand calcium binding domain 14	EFCAB14
0.999999999999997	0.948776414471471	7.32267473014094e-07	0.965836521941191	10158	-2.22044604925031e-15	0.0312226351792675	-3.92404358681678	-0.0312226351792697	PDZK1 interacting protein 1	PDZK1IP1
0.74754063809385	0.379198910315916	6.47319144639098e-06	0.723964989239172	6491	0.0374380390802322	0.0925680985673889	0.6969554118822	-0.0551300594871567	STIL centriolar assembly protein	STIL
0.136247174514551	0.44398778815544	0.0172091289385065	0.525384659236478	51727	0.161156955327224	0.0719306300982083	0.245542965862326	0.0892263252290153	cytidine/uridine monophosphate kinase 1	CMPK1
0.385749287508926	0.440382492920588	0.567950001492614	0.892385814103738	84793	-0.405630240146177	-0.321837674412472	0.237084934360376	-0.0837925657337046	FOXD2 adjacent opposite strand RNA 1	FOXD2-AS1
0.0656304976923701	0.736091467008107	0.916916323705552	0.107973136917362	2306	1.16603183890753	-0.180064586581256	0.0556332451386332	1.34609642548878	forkhead box D2	FOXD2
0.999999999999997	0.979219145519883	1.1256335292059e-05	0.986145135060293	388630	-2.22044604925031e-15	-0.0143073018065922	-3.50925185401861	0.01430730180659	TraB domain containing 2B	TRABD2B
0.0426779476794269	0.550661521634721	0.0917640478220858	0.0574501822938188	200010	-2.22980153049638	0.548876614280071	-1.62131718743612	-2.77867814477645	solute carrier family 5 member 9	SLC5A9
0.916926300239932	0.0123668127455673	0.0418970015760375	0.0668332898582316	54558	-0.0346750151493178	0.833212798278294	0.651516589114287	-0.867887813427612	spermatogenesis associated 6	SPATA6
0.723025304528216	0.16299927042561	0.000276182913113455	0.488872485506203	63950	0.188273741377585	0.684618104822888	2.21249265362667	-0.496344363445303	DMRT like family A2	DMRTA2
0.332372775232941	0.348265025269188	0.000348000811065666	0.184328359090809	11124	0.162687281590845	-0.140651140825175	0.671796349124682	0.30333842241602	Fas associated factor 1	FAF1
0.99100687887187	0.039400499915215	1.92059352576777e-09	0.155081779220179	1031	0.00177001553030376	0.312267389935582	1.79461743241401	-0.310497374405278	cyclin dependent kinase inhibitor 2C	CDKN2C
0.531702427823291	0.0464002663233644	1.00454774155426e-05	0.0734961762631428	26994	-0.105759698661632	0.32126323273274	0.969594812466776	-0.427022931394372	ring finger protein 11	RNF11
0.681540735184966	0.244289499558897	4.00906029712332e-06	0.280417525831364	22996	-0.255817052812927	0.662997048412188	-3.89064037593693	-0.918814101225115	tetratricopeptide repeat domain 39A	TTC39A
0.428480791801011	0.089934394286035	0.0599280051277328	0.555423203366117	2060	0.101872430458174	0.203155614189287	0.228126588960508	-0.101283183731113	epidermal growth factor receptor pathway substrate 15	EPS15
0.938316958592821	0.610582508044042	0.00894398319492275	0.777206154376152	114883	-0.00917137678182911	-0.0542223684510494	-0.313847191169087	0.0450509916692203	oxysterol binding protein like 9	OSBPL9
0.364956370014501	0.534175951352518	0.256730630391346	0.280193303433625	4898	-0.0844712503443947	0.0514461957152275	-0.0953687852306642	-0.135917446059622	nardilysin convertase	NRDC
0.00366398534224605	0.858964206867783	2.89854086295689e-10	0.0169334083237084	5865	0.640622250307118	-0.0300172293302818	-2.47689661107077	0.6706394796374	RAB3B	member RAS oncogene family	RAB3B
0.217748352514667	0.0990219200799651	0.00553254434620904	0.833272283254227	51060	-0.135056928309909	-0.165206326599901	0.304757639144005	0.0301493982899927	thioredoxin domain containing 12	TXNDC12
0.37667055510655	0.819720593079565	0.00761586691158657	0.607525596115353	91408	-0.188257063528214	-0.0428535232978247	0.570953250498363	-0.145403540230389	basic transcription factor 3 like 4	BTF3L4
0.444085300064875	0.146084992479806	0.254614776086759	0.128811239313132	9372	-0.168079164241154	0.293393922977554	-0.226625983370634	-0.461473087218708	zinc finger FYVE-type containing 9	ZFYVE9
0.936643164368348	0.183501461516732	0.00101646538319451	0.337791754786199	200014	0.0119572381992761	-0.184630499445677	0.540498678215623	0.196587737644953	coiled-coil and C2 domain containing 1B	CC2D1B
0.698698874330115	0.264003150781193	0.280142604579738	0.302543140568595	4998	0.0647333320287693	-0.170354439854427	-0.164476546727086	0.235087771883197	origin recognition complex subunit 1	ORC1
0.0519637364352819	0.468651301602532	1.62129922710168e-05	0.0562782111300355	84950	-0.325026784475511	0.102246379393146	0.864036067688045	-0.427273163868658	pre-mRNA processing factor 38A	PRPF38A
0.559656366392247	0.196454961473605	0.138965676711115	0.654165756212807	23318	0.0967321749867498	0.196151404807516	-0.22679874814128	-0.0994192298207661	terminal uridylyl transferase 4	TUT4
0.0123392046501316	0.88585496149364	0.015123613370563	0.0610957726741855	65260	-0.653864523682752	-0.0299529114220674	-0.563983158142459	-0.623911612260684	cytochrome c oxidase assembly factor 7 (putative)	COA7
0.294247932606041	0.43956154047426	0.000636347566158894	0.200497020027963	79699	0.149831757308454	-0.0978837534059442	0.532415120212842	0.247715510714398	zyg-11 family member B	cell cycle regulator	ZYG11B
0.287933383364342	0.351324248489906	5.16293790026445e-09	0.859522610289378	440590	-0.537906745815895	-0.420023415228839	-5.26934335430848	-0.117883330587056	zyg-11 family member A	cell cycle regulator	ZYG11A
0.695632441262075	0.275491441173872	2.07603852371612e-10	0.309565665460689	55268	-0.17636659830659	0.447838081102556	-6.04371001178732	-0.624204679409146	enoyl-CoA hydratase domain containing 2	ECHDC2
0.762980184228906	0.351817778630928	0.00263242982198318	0.68622795036946	6342	-0.0472459284574844	-0.132266424267293	0.497212637707849	0.0850204958098084	sterol carrier protein 2	SCP2
0.650576650623811	0.808979988808099	0.0141152411826638	0.859185021303102	1376	0.106423337382522	0.0506702683439126	0.57327989929837	0.0557530690386092	carnitine palmitoyltransferase 2	CPT2
0.0333664728250382	0.329122108688427	0.000199362038815419	0.0288465087745512	54987	0.434442841126694	-0.167064526050842	0.8135706386491	0.601507367177536	CXXC motif containing zinc binding protein	CZIB
0.771817464303975	0.596808040997508	0.00177627612756597	0.570272880772929	4116	-0.0543530921877657	0.0889858763099172	0.626880388425835	-0.143338968497683	mago homolog	exon junction complex subunit	MAGOH
0.393112920017077	0.854978540913875	0.493125972954472	0.602815619103541	100507564	0.755292223820561	0.142819564478099	-0.539668442564271	0.612472659342462	uncharacterized LOC100507564	LOC100507564
0.534268963298329	0.510205387337369	0.000132371324759145	0.980833224960952	7804	0.0764804070582183	0.0725408408866883	0.551419472354683	0.00393956617153002	LDL receptor related protein 8	LRP8
0.447938959837423	0.376124306129158	6.9506119702682e-06	0.978569935055064	148979	0.461547396463325	0.483245985642274	3.59177760441911	-0.0216985891789485	GLIS family zinc finger 1	GLIS1
0.469315970124607	0.0176705099841361	0.12189258542117	0.0342013986302463	55706	0.0851528513994273	-0.273977644767502	-0.168340637474592	0.359130496166929	NDC1 transmembrane nucleoporin	NDC1
0.376185129776859	0.828911370303479	0.00771613047320601	0.421538614817127	54432	0.203722728610022	-0.0439216743647317	0.615921898574493	0.247644402974754	Yip1 domain family member 1	YIPF1
0.529996680363047	0.397578288637865	0.0298000782564591	0.306128433515115	51668	-0.136016366468834	0.164808425986756	0.455101936556328	-0.300824792455589	heat shock protein family B (small) member 11	HSPB11
0.39196648475379	0.53097523171414	0.133510537917736	0.295331180202461	115353	-0.1792064958338	0.116605669360252	-0.288650446423687	-0.295812165194053	leucine rich repeat containing 42	LRRC42
0.598766624268164	0.305893473150201	2.92962664223888e-08	0.763601017971094	9528	-0.0765185926933034	-0.135006067566693	1.34792530159342	0.0584874748733899	transmembrane protein 59	TMEM59
0.246067978885577	0.434599193650545	0.0136682077764234	0.720298141660229	127428	0.342411546581071	0.20362558420884	0.709959226469534	0.138785962372232	transcription elongation factor A N-terminal and central domain containing 2	TCEANC2
0.10869369475277	0.934025500373208	0.531295231813126	0.242822970405757	606495	0.725994264560828	0.0320136507986555	-0.243747285094759	0.693980613762173	cytochrome b5 reductase like	CYB5RL
0.399700270371158	0.680084717079109	6.97571484385098e-05	0.368949007415016	51253	0.0874471853185899	-0.037934247285909	0.493522791880475	0.125381432604499	mitochondrial ribosomal protein L37	MRPL37
0.619048561498856	0.756023428225158	0.00195474468224646	0.564400315210885	23648	-0.155240710274671	0.0865407399894669	1.02837725426825	-0.241781450264138	single stranded DNA binding protein 3	SSBP3
0.447410331707444	0.0262971570346683	0.216215139270886	0.304063079795028	619518	-0.582417375761088	-1.64847937100398	0.862395656808861	1.06606199524289	SSBP3 antisense RNA 1	SSBP3-AS1
0.228123937692405	0.462730324713048	1.69246078312085e-05	0.670041924981867	26027	-0.515583267605906	-0.276472403928243	-2.29589881710542	-0.239110863677663	acyl-CoA thioesterase 11	ACOT11
0.0203041435350898	0.878568658479327	0.00147770285801795	0.0867559165563453	7268	1.22207173902314	0.0653100170289123	1.63851596513091	1.15676172199423	tetratricopeptide repeat domain 4	TTC4
0.685559367555244	0.763261200042577	0.816786656375811	0.615980537791417	25973	0.138761351572694	-0.0922094889190554	-0.0708801971410273	0.23097084049175	prolyl-tRNA synthetase 2	mitochondrial	PARS2
3.65062539616879e-05	0.00120137060569874	0.000105285128499435	0.115127829583741	1718	0.508894587088414	0.312666693214832	0.410192924040735	0.196227893873582	24-dehydrocholesterol reductase	DHCR24
0.501919960975184	0.903942503475142	2.69619148490726e-09	0.560917047700178	255738	-0.317972438111827	0.0507244146735122	-5.23603497802543	-0.36869685278534	proprotein convertase subtilisin/kexin type 9	PCSK9
0.261074967688397	0.150819322694068	0.0380456651508845	0.0798631693352958	23358	-0.125092901116799	0.145089605835142	-0.218199974285656	-0.270182506951941	ubiquitin specific peptidase 24	USP24
0.296686512924029	0.177739107533536	0.00189184728066953	0.100945341920184	100507634	-0.684805652142545	0.801377508618261	-2.13857033460659	-1.48618316076081	uncharacterized LOC100507634	LOC100507634
0.236170509455926	0.855845634852915	8.69024229641252e-09	0.313413390876861	8613	0.707378435949753	-0.094702801487502	-5.94927887738882	0.802081237437255	phospholipid phosphatase 3	PLPP3
0.519332836815406	0.981557237626637	9.78816738813054e-08	0.640779520680542	5563	0.411697337480459	0.0131141971536977	-5.38112600103428	0.398583140326762	protein kinase AMP-activated catalytic subunit alpha 2	PRKAA2
0.907326232010532	0.449962742382705	0.0800424397556688	0.674018374225827	115209	-0.0308131993510807	-0.180620438561157	-0.437610965692137	0.149807239210077	OMA1 zinc metallopeptidase	OMA1
0.682193064854027	0.697815132005981	3.62973235986823e-06	0.96285823578159	114803	-0.0746782988375774	-0.0633171299772695	1.14805213310207	-0.0113611688603079	Myb like	SWIRM and MPN domains 1	MYSM1
0.273928972671108	0.356094418359132	0.00498080993386215	0.159396824852629	3725	0.140789706231288	-0.105568736217191	0.365700644605779	0.246358442448479	Jun proto-oncogene	AP-1 transcription factor subunit	JUN
0.693145792736633	0.533172199372997	0.00292709381359783	0.901832838738129	55277	-0.238672928505551	-0.33852300280117	1.88972670311053	0.0998500742956189	FGGY carbohydrate kinase domain containing	FGGY
0.999999999999997	0.88308282299064	5.85758058249207e-06	0.921882884225133	51361	-2.22044604925031e-15	0.075269674838947	-3.46421898533662	-0.0752696748389492	hook microtubule tethering protein 1	HOOK1
0.0812060910012984	0.924747850230383	7.06780535155351e-10	0.203293329966961	4774	0.92010178669455	0.0422298309855673	-6.14640287263515	0.877871955708983	nuclear factor I A	NFIA
0.787845093765898	0.20623908758129	0.10121078194837	0.508680225257972	83941	0.0750626518534649	0.323975433028209	0.428406213656662	-0.248912781174744	TM2 domain containing 1	TM2D1
0.0823134599000513	0.412314161084002	3.45718397441674e-11	0.421162687603533	10207	0.340233814559918	0.137683442758294	-2.83679954776631	0.202550371801624	PATJ crumbs cell polarity complex component	PATJ
0.42105508050691	0.33754281245095	0.00501353383367621	0.965521241146417	163782	-0.578904233596118	-0.620159213487492	2.06269297126775	0.0412549798913741	KN motif and ankyrin repeat domains 4	KANK4
0.903009011000136	0.298126734654542	0.000611742627389614	0.540455205420045	7398	-0.0132892678786085	-0.103417450571895	0.416209983633157	0.0901281826932863	ubiquitin specific peptidase 1	USP1
0.945081627347729	0.952076720059797	0.00745821756057466	0.927172475538033	85440	0.0101425800595578	-0.00791464975376588	0.401558365593887	0.0180572298133237	dedicator of cytokinesis 7	DOCK7
0.92922956751152	0.531344555333388	0.0556688730884911	0.628105621095708	84938	0.0213316878356848	-0.135382775159474	0.438908086973429	0.156714462995159	autophagy related 4C cysteine peptidase	ATG4C
0.160351802428708	0.919895802261147	0.0458402686767029	0.260490760209648	100996301	-1.12943864580945	0.0698890755896127	-1.49043369553658	-1.19932772139906	FOXD3 antisense RNA 1	FOXD3-AS1
0.276170065792313	0.632962006948509	0.00752964916627025	0.612223579524205	29929	-0.245227283075112	-0.094574076229367	0.600557193301877	-0.150653206845745	ALG6 alpha-1	3-glucosyltransferase	ALG6
0.76969011618546	0.317400878666216	0.00481108972085703	0.376334211331325	23421	0.0662506229877602	-0.205645934741523	0.659197778807605	0.271896557729283	integrin subunit beta 3 binding protein	ITGB3BP
0.0983933514340734	0.874413952793404	0.949203634373951	0.246070261539623	84455	-0.721382908495062	-0.0587997051068947	0.0236916560510712	-0.662583203388167	EF-hand calcium binding domain 7	EFCAB7
0.162519589845775	0.724823727870846	0.506975941942183	0.405266995568406	79469	1.01844290949348	0.222267118001869	0.42131190375578	0.796175791491613	deleted in lymphocytic leukemia 2 like	DLEU2L
0.0313587411247923	0.96744548040216	0.168270718388215	0.0922043818951291	5236	-0.290254672779879	0.00452840541827904	-0.158104716455613	-0.294783078198158	phosphoglucomutase 1	PGM1
0.26973266942456	0.893964162146007	1.6302347413216e-07	0.359783900303252	4919	-0.240013954895379	0.0253818706283031	-1.73469783270127	-0.265395825523682	receptor tyrosine kinase like orphan receptor 1	ROR1
0.355050624964487	0.0281966139419911	6.79419236811664e-08	0.376866515712331	57685	-0.299606896961292	-0.683179488107839	2.78551463833065	0.383572591146548	cache domain containing 1	CACHD1
0.228713190682222	0.8648322043454	0.00881044335060417	0.424913012552383	55225	-0.236493311760313	-0.0291720613576008	-0.508435747177754	-0.207321250402713	ribonucleoprotein	PTB binding 2	RAVER2
0.269577334064267	0.174547617102787	1.25459731906686e-08	0.0914010342670258	3716	0.0906265388704908	-0.100803371638674	-0.798122218881145	0.191429910509166	Janus kinase 1	JAK1
0.999999999999995	0.706201518300306	1.69903551210838e-12	0.801306727273762	205	-2.22044604925031e-15	0.126048229668382	-7.05607792369779	-0.126048229668384	adenylate kinase 4	AK4
0.0908064581309534	0.419953968508137	9.41982617629607e-08	0.076943795861351	9829	0.950308084714619	-0.389631006936668	-4.54397867102277	1.33993909165129	DnaJ heat shock protein family (Hsp40) member C6	DNAJC6
0.957455446163746	0.863276869227777	0.000717738054703817	0.940142496582604	54741	0.00780568698138406	0.0225473107651251	-0.548204570864218	-0.014741623783741	leptin receptor overlapping transcript	LEPROT
0.153105208426938	0.953231074412457	0.502391427684284	0.296156141656193	3953	0.73731081338791	0.0261111858740142	-0.300968023228769	0.711199627513895	leptin receptor	LEPR
0.00160193278054999	0.826161680359335	1.33684384773163e-09	0.0158006538021649	5142	0.84176969540941	0.0436058718668759	-2.60320682107781	0.798163823542533	phosphodiesterase 4B	PDE4B
0.485952653877793	1	0.208444176871714	0.602161610250239	200132	-0.616831761889155	0	1.01558337812401	-0.616831761889155	Tctex1 domain containing 1	TCTEX1D1
0.605708404867101	0.113722459513283	0.0389718953125375	0.477961400120431	79819	-0.327360044299349	-0.93361496498436	1.25832615021385	0.60625492068501	dynein axonemal intermediate chain 4	DNAI4
0.428246644351078	0.912506874489612	0.00296822713719382	0.602180316335432	57708	-0.147290766137568	-0.0180753725845433	0.574954161448099	-0.129215393553024	MIER1 transcriptional regulator	MIER1
0.162780714761324	0.00890716372205043	7.87520070801502e-07	0.00741351639433887	23169	-0.234705650525517	0.430503833428626	1.16619132203891	-0.665209483954143	solute carrier family 35 member D1	SLC35D1
0.594900376703259	0.962283533297535	0.571291526789036	0.714418668250091	3595	0.501086424453879	0.0396609413910567	-0.47749875844902	0.461425483062822	interleukin 12 receptor subunit beta 2	IL12RB2
0.453492698215038	0.591058699520594	0.337259373593589	0.362359682791221	26135	-0.0571317851215944	0.0364516277970415	0.0658319224699309	-0.0935834129186359	SERPINE1 mRNA binding protein 1	SERBP1
0.858694401919853	0.0389538606794814	3.38383251546935e-06	0.120896548849805	1647	0.0394007000639505	-0.440988189014944	1.40490648089782	0.480388889078895	growth arrest and DNA damage inducible alpha	GADD45A
0.849391896746525	0.92891763475357	0.544915616310951	0.93453589918695	55970	-0.0167048798476861	-0.00701551455268223	-0.0479115495894007	-0.00968936529500386	G protein subunit gamma 12	GNG12
0.304397599668497	0.507226483110541	0.241537039554753	0.738598183607788	100289178	-0.905445072609149	-0.517259911934966	0.928704503848298	-0.388185160674184	GNG12	DIRAS3 and WLS antisense RNA 1	GNG12-AS1
0.775338745711933	0.305791190909318	1.62853676612215e-11	0.37038388193095	9077	0.123205741101532	-0.402237979518498	6.95321212282061	0.52544372062003	DIRAS family GTPase 3	DIRAS3
0.926378926435472	0.0862992188562617	1.85003126501738e-09	0.215043896426572	79971	0.0332646672806503	-0.581981380440676	4.12489462682819	0.615246047721326	Wnt ligand secretion mediator	WLS
0.942948423537321	0.874244542340507	1.28426674673764e-05	0.873798987343761	55635	-0.0114490153900544	0.0226549828182581	0.903309538766462	-0.0341039982083124	DEP domain containing 1	DEPDC1
0.0791650989431304	0.760290608353207	0.123873997304182	0.24952908121297	57554	-1.58468700097647	-0.233520624244766	-1.22636606940315	-1.35116637673171	leucine rich repeat containing 7	LRRC7
0.609264193684473	0.211031358088288	0.181763563911478	0.226917385553607	55631	0.102092945464054	-0.228672483557009	0.245099009808741	0.330765429021063	leucine rich repeat containing 40	LRRC40
0.79478879577549	0.451164881430775	0.000403888860631234	0.754486464534425	9295	0.0275290412083793	0.071960438631951	0.423155747692858	-0.0444313974235717	serine and arginine rich splicing factor 11	SRSF11
0.79629028126962	0.830283011690564	0.000238965136979388	0.737635136753759	81573	-0.0501974066511464	0.0372644579164998	0.823484451970936	-0.0874618645676462	ankyrin repeat domain 13C	ANKRD13C
0.357650952583669	0.78734124089084	0.000692852004846731	0.607626725910131	11147	0.342323910203838	0.0885779421363311	1.37945926525062	0.253745968067507	HERV-H LTR-associating 3	HHLA3
0.959667228222813	0.520867037091318	0.343768247104712	0.64048365770545	1491	-0.0296404533352983	0.338998113306693	0.504204373163701	-0.368638566641991	cystathionine gamma-lyase	CTH
0.938971025224162	0.969605044570197	0.221756708902706	0.934276189818275	100132618	0.0649955175297441	-0.0289295163015635	0.952496895071652	0.0939250338313076	ZRANB2 antisense RNA 1	ZRANB2-AS1
0.965121770800812	0.53740073763846	9.1688520075812e-08	0.703675215009449	9406	-0.00507499219974594	-0.0644504867694611	0.98967605193147	0.0593754945697151	zinc finger RANBP2-type containing 2	ZRANB2
0.0808310463945608	0.27203454244767	0.123797337380105	0.534070961271582	127255	-1.55416775470545	-0.846072968345686	-1.21041872816449	-0.708094786359762	leucine rich repeats and IQ motif containing 3	LRRIQ3
0.0723685062642351	0.0461584041350473	0.311623656210706	0.992970022027149	8790	0.6298763183075	0.633787935359148	-0.304927442014361	-0.00391161705164755	fucose-1-phosphate guanylyltransferase	FPGT
0.204110541156762	0.855091678399492	1.62955921094294e-09	0.400021958206937	1429	-0.292763906553263	-0.0366181354184345	-2.59161737698175	-0.256145771134828	crystallin zeta	CRYZ
0.121951377418414	0.879567831059929	0.180709943616322	0.280407479569892	127253	0.267198642177472	0.0224465279089401	0.204620546338824	0.244752114268532	tRNA-yW synthesizing protein 3 homolog	TYW3
0.033883651627176	0.713310575692643	2.44328240470857e-06	0.0651184991534049	431707	-1.18231677821126	0.169297821758476	-3.35668113454385	-1.35161459996974	LIM homeobox 8	LHX8
0.999999999999998	0.862202818145456	0.0159508307609106	0.907852406918166	204962	-2.22044604925031e-15	0.114451542794585	-1.76468980626874	-0.114451542794587	solute carrier family 44 member 5	SLC44A5
0.942075974563577	0.782604637386929	0.000176896081710639	0.811785661079965	34	-0.0112579765883494	0.0382858293318389	0.678186783286148	-0.0495438059201883	acyl-CoA dehydrogenase medium chain	ACADM
0.637798029548735	0.96181897705863	0.00183221544457696	0.749136921634024	1744	-0.17503346810566	-0.0158579820869305	-1.23553910795145	-0.15917548601873	dihydrolipoamide S-succinyltransferase pseudogene 1	DLSTP1
0.700131252196847	0.408099073832172	0.0639784805858707	0.787144133218417	5876	0.0521076001471634	0.10105582150548	0.237722887915279	-0.0489482213583168	Rab geranylgeranyltransferase subunit beta	RABGGTB
0.471643038665752	0.525829181339797	0.410870714171735	0.34108968208638	692085	0.470469394503758	-0.370106438370435	0.482099033321087	0.840575832874194	small nucleolar RNA	C/D box 45C	SNORD45C
0.0122595134055245	0.194141264437014	0.639007387707919	0.241360287434965	26805	-2.00393553379162	-0.854218352390233	0.300685510255969	-1.14971718140139	small nucleolar RNA	C/D box 45A	SNORD45A
0.0394607364437145	0.0343840464984859	0.104658100971721	0.898283783547559	256435	1.49590522817098	1.38043637208061	-1.02380748125101	0.115468856090368	ST6 N-acetylgalactosaminide alpha-2	6-sialyltransferase 3	ST6GALNAC3
0.626508871701912	0.911105179475987	1.45446626206453e-07	0.661956982166247	10026	-0.0691370953022545	0.0141308439054217	1.16354024841801	-0.0832679392076763	phosphatidylinositol glycan anchor biosynthesis class K	PIGK
0.16502449710039	0.563567149661102	0.0224688550191271	0.497755897023844	26289	0.732443314968873	0.264910793557015	-1.14345896073084	0.467532521411858	adenylate kinase 5	AK5
0.146054627785907	0.0242696784822491	0.000735100654860704	0.0131970150818637	26009	-0.200041074504889	0.292715109115546	0.49523461080653	-0.492756183620435	zinc finger ZZ-type containing 3	ZZZ3
0.353936861263444	0.571474190768256	1.74466739615665e-05	0.747823041230356	23032	-0.137719378654439	-0.0744833772735047	0.80354268538973	-0.0632360013809343	ubiquitin specific peptidase 33	USP33
0.506246786917417	0.337859050938056	0.195790642102249	0.261294614384948	374986	-0.108235347455826	0.14076765799024	0.192577503151429	-0.249003005446067	mitoguardin 1	MIGA1
0.387693876983723	0.414801487088785	0.0891167890960224	0.918524330080563	374987	-0.698137324065738	-0.588647415092967	1.2770749093695	-0.109489908972771	NEXN antisense RNA 1	NEXN-AS1
0.945913879559229	0.539415372561473	3.90015527886838e-07	0.645015727183899	91624	-0.0203091920721521	0.165407209162324	2.2756285429485	-0.185716401234476	nexilin F-actin binding protein	NEXN
0.0920812671032851	0.85827608169416	2.16495180379243e-06	0.164152271901594	8880	0.13415189914614	-0.0120987202933103	-0.499564622467553	0.14625061943945	far upstream element binding protein 1	FUBP1
0.578722690025554	0.138725665177895	0.00193146678831622	0.163469181918878	11080	-0.106482279790433	0.262613778441649	0.63194767222259	-0.369096058232082	DnaJ heat shock protein family (Hsp40) member B4	DNAJB4
0.812801848925363	1	2.42774164210042e-12	0.859832666744291	5737	-0.0967579632660014	0	7.53195687841082	-0.0967579632660014	prostaglandin F receptor	PTGFR
0.731318925638792	0.707624077355076	8.3964003701862e-13	0.613664725346481	10964	0.137340947056257	-0.134227743143875	7.93541431249509	0.271568690200131	interferon induced protein 44 like	IFI44L
0.838096473003897	0.137655254961911	1.4706728943844e-13	0.386850355764939	10561	-0.0787647888856702	-0.531912624663328	8.64925812278259	0.453147835777658	interferon induced protein 44	IFI44
0.999999999999995	0.850373301997098	5.70237613133953e-14	0.899886241817575	23266	-2.22044604925031e-15	-0.0555193511279413	-7.88709931144161	0.0555193511279395	adhesion G protein-coupled receptor L2	ADGRL2
0.620611690934772	0.281334347324325	0.000643595741005656	0.717552688840887	79739	0.167698198259478	0.331790527329912	1.2802336832324	-0.164092329070433	tubulin tyrosine ligase like 7	TTLL7
0.973276747689545	0.524644336373326	2.20059581794122e-08	0.65233191669491	5567	-0.00504324458644589	0.0862786322291749	1.43319554038397	-0.0913218768156208	protein kinase cAMP-activated catalytic subunit beta	PRKACB
0.437498962831481	0.192283772746448	0.0402817920146212	0.756254333714458	148418	-0.502365194138939	-0.76942468817713	-1.26651861000498	0.267059494038191	sterile alpha motif domain containing 13	SAMD13
0.848569779913616	0.856152535294181	0.000940394034506343	0.982852504075294	80135	-0.0329586631448517	-0.0279844954953798	0.625776637664711	-0.00497416764947189	ribosome production factor 1 homolog	RPF1
0.396125695914771	0.459565335646042	6.1637530279026e-06	0.265413469933944	2787	0.124337943883766	-0.0966299962098036	0.872295836615003	0.22096794009357	G protein subunit gamma 5	GNG5
0.0311607438956536	0.859376134669145	0.0570295203583007	0.118928087180361	100505741	1.60005644871011	0.108274535296091	1.2403101360124	1.49178191341402	spermatogenesis associated 1	SPATA1
0.301152812490284	0.704079117501285	0.000391202136245759	0.307591175449965	1486	-0.219221237859003	0.0708602767758122	0.835778474066262	-0.290081514634815	chitobiase	CTBS
0.116395821902612	0.282820446068416	3.18041887270887e-07	0.624177973522039	117178	-0.216952799806118	-0.129655599475078	1.02198586000655	-0.0872972003310402	SSX family member 2 interacting protein	SSX2IP
0.988301545624354	0.108650981146065	0.000411927534807235	0.27752699774787	23566	0.0099381876745348	1.01819499994017	2.70708868228366	-1.00825681226563	lysophosphatidic acid receptor 3	LPAR3
0.185417566964747	0.0033478723288581	1.39588494612177e-07	0.215233818225273	255231	-0.314158643830282	-0.70707393855189	1.89748004458276	0.392915294721608	mucolipin 2	MCOLN2
0.512925432691678	0.718198503013443	0.351074773544569	0.802617217900381	55283	0.362707502272666	0.177992691533709	0.465986183773722	0.184714810738957	mucolipin 3	MCOLN3
0.282697643760128	0.776860513845882	0.0627556039389195	0.322569827628318	126820	0.781776832892464	-0.18100442604925	1.26269364776279	0.962781258941714	dynein axonemal intermediate chain 3	DNAI3
0.335918892662875	0.128228001801102	0.496604397500414	0.743652322311485	84144	-0.358955413002189	-0.520272677148781	0.224977313110571	0.161317264146592	synapse defective Rho GTPase homolog 2	SYDE2
0.622095263069792	0.959545818826676	0.0026966242177827	0.738024887005479	148423	0.133342030733727	0.0122220319539799	0.853490021995473	0.121119998779747	chromosome 1 open reading frame 52	C1orf52
0.284348102391891	0.569166414989592	2.04020289755592e-05	0.243007206147887	8915	-0.280318568384706	0.131394205049652	1.38876603001001	-0.411712773434358	BCL10 immune signaling adaptor	BCL10
0.888164592814771	0.7134681822934	0.379881886754038	0.888281070212049	23576	-0.0288066255983197	-0.0674142230374892	-0.163031317974717	0.0386075974391691	dimethylarginine dimethylaminohydrolase 1	DDAH1
0.0013028892862997	0.360592430865862	5.54393962241301e-05	0.00280877602312699	3491	0.45966393831113	-0.0979064476860669	0.580743271354746	0.557570385997197	cellular communication network factor 1	CCN1
0.0554909966125051	0.760480790195005	0.560354098044626	0.0996849932804452	54680	0.308218868619005	-0.041161768232775	0.0789673583738182	0.34938063685178	zinc finger HIT-type containing 6	ZNHIT6
0.920500399130358	0.0758549338064443	0.306560055009148	0.249975621671853	57489	0.0306221411850092	0.515312961987041	0.28577438059688	-0.484690820802032	outer dense fiber of sperm tails 2 like	ODF2L
0.932118958409137	0.424468850797628	0.693710679804537	0.549707565978354	105378828	-0.0775062286478896	0.657281908329074	0.321350242333356	-0.734788136976964	CLCA4 antisense RNA 1	CLCA4-AS1
0.366629709226732	0.230439858439504	3.8675402490271e-07	0.147665466900686	51100	-0.0999092239184121	0.120023918355498	0.829828347286923	-0.21993314227391	SH3 domain containing GRB2 like	endophilin B1	SH3GLB1
0.845228445145538	0.963336425623347	0.000771403897643419	0.908503900440795	9403	0.0262453073315276	0.00552417696791707	0.499130359384014	0.0207211303636106	selenoprotein F	SELENOF
0.351085148658399	0.13717567509485	0.00613585398499524	0.098173672326256	9653	-0.170187718541078	0.248515819487833	0.50543705691736	-0.418703538028911	heparan sulfate 2-O-sulfotransferase 1	HS2ST1
0.943603593132783	0.402128153663854	1.96271928667289e-05	0.53911843199005	8543	0.011674940539165	-0.125202553895337	0.896387744475001	0.136877494434502	LIM domain only 4	LMO4
0.969902757393638	0.533599135966836	0.0119118460617818	0.65673120637369	5586	-0.00451509839690534	0.0670850637350169	0.301950038839125	-0.0716001621319222	protein kinase N2	PKN2
0.192502276552487	0.424015233734711	0.0259580237206035	0.138560818800636	2959	-0.249373953055591	0.134278253336233	0.404445408667785	-0.383652206391824	general transcription factor IIB	GTF2B
0.868070854976305	0.135231450881467	9.34584751716585e-06	0.256818150341688	56267	-0.0389241446541746	0.325589317809072	1.36095398567952	-0.364513462463247	kynurenine aminotransferase 3	KYAT3
0.62840685349781	0.223004030495532	2.44472917208563e-05	0.242914335966541	494115	0.0699621547239166	-0.161089874889819	0.766216771218368	0.231052029613735	RBMX like 1	RBMXL1
0.442200093170221	0.540332320479486	3.10823000633281e-08	0.330411672352691	2635	-0.35580666234971	0.252606124609783	4.24851799510285	-0.608412786959493	guanylate binding protein 3	GBP3
0.703242123205802	0.314171874791891	1.99369301345339e-09	0.691116454172734	2633	0.218672331046392	0.524745292136913	6.52529112717515	-0.306072961090521	guanylate binding protein 1	GBP1
0.392662993499707	0.543562092752227	1.12896681737615e-11	0.301456790674568	2634	0.284036481727048	-0.179383205062697	5.43045965224837	0.463419686789745	guanylate binding protein 2	GBP2
0.782924760950835	0.201404018716051	3.85477959201966e-12	0.505508156703378	115361	-0.129186740745372	-0.550787434496114	8.36396650156775	0.421600693750742	guanylate binding protein 4	GBP4
0.418676505278673	1	7.63339681187488e-09	0.544617717398825	115362	0.414589726362205	0	5.2265628067263	0.414589726362205	guanylate binding protein 5	GBP5
0.37366505830819	0.370017638715304	0.00121063369104241	0.213497048502641	400759	-0.585260339752438	0.527594224637259	2.28162357341175	-1.1128545643897	guanylate binding protein 1 pseudogene 1	GBP1P1
0.24355166089161	0.34545672211381	8.00040081136318e-06	0.801683466454558	23507	-0.237871060125829	-0.17069353679366	-1.17323538125459	-0.0671775233321688	leucine rich repeat containing 8 VRAC subunit B	LRRC8B
0.273146995796764	0.640898003602284	1.23629720459531e-06	0.603284171906636	84230	0.161985695625754	0.060606268293669	1.00089879984503	0.101379427332085	leucine rich repeat containing 8 VRAC subunit C	LRRC8C
0.430200484442206	0.658934975058477	0.134293614886205	0.380097011583831	55144	0.119890520081652	-0.0595497463482353	-0.209515414069224	0.179440266429888	leucine rich repeat containing 8 VRAC subunit D	LRRC8D
0.0929587880595166	0.310095177248376	0.00512417203276171	0.532992205201769	492303	1.06827112166934	0.559032323370927	-1.74765381879099	0.509238798298413	gem nuclear organelle associated protein 8 pseudogene 4	GEMIN8P4
0.0375387171552134	0.923474696781209	0.0835716373619128	0.0975945531601389	284695	0.285622641169945	-0.0109176001887112	-0.207424598123631	0.296540241358656	zinc finger protein 326	ZNF326
0.825493109044022	0.362749421550361	0.0001902483737799	0.440101745892648	84146	-0.0285153476655733	0.106739075692823	0.561344332536243	-0.135254423358396	zinc finger protein 644	ZNF644
0.466062369414347	0.337133060983794	0.000608685769346061	0.24196126632085	8317	0.127894582561479	-0.151679504439893	0.663995327969717	0.279574087001372	cell division cycle 7	CDC7
0.475374387490629	0.557039805390254	3.46132983184284e-05	0.359153799170406	7049	0.255552536850427	-0.187512352070723	-1.82769046072469	0.443064888921149	transforming growth factor beta receptor 3	TGFBR3
0.379467169834185	0.0476792357756144	6.60173562808246e-05	0.45627881684387	253152	-0.567491363152207	-1.21039604388482	3.08219840252819	0.64290468073261	epoxide hydrolase 4	EPHX4
0.41506123582921	0.274824619160416	0.920832256864068	0.187828797314901	646817	0.24473931705989	-0.296059916298697	0.0263874408265359	0.540799233358586	SET like protein	SETSIP
0.208638308167278	0.457728500821115	0.0615301378701778	0.157741668832172	284697	1.29237820149009	-0.670346210120596	1.77937951934597	1.96272441161069	BTB domain containing 8	BTBD8
0.00640168469617701	0.213341847086137	0.170702304606126	0.00568818670082962	23285	1.26699877971601	-0.464036056166086	0.513850130007896	1.7310348358821	NA	NA
0.588796257992175	0.954630115712237	0.318189939565414	0.714211448279264	11146	-0.190231829023953	-0.0178165226064237	0.318114733769907	-0.172415306417529	glomulin	FKBP associated protein	GLMN
0.444324078006454	0.780053640164213	0.0214953479283622	0.697585281218303	79871	-0.17306864098685	-0.0560098657178623	0.506696736121857	-0.117058775268988	RNA polymerase II associated protein 2	RPAP2
0.75679055955813	0.380066168126693	7.82726225620356e-06	0.415173604804309	2672	-0.208789630767384	0.535629746558478	3.97307774069156	-0.744419377325861	growth factor independent 1 transcriptional repressor	GFI1
0.915881858606107	0.697422691162179	0.248887214073756	0.735398082004451	7813	0.0293387033902013	-0.0968335368947275	0.293227232849361	0.126172240284929	ecotropic viral integration site 5	EVI5
0.76862996270062	0.108926008911094	0.153536462271498	0.375209550753119	6125	-0.0270788137654527	-0.137954391982836	0.121644561467171	0.110875578217383	ribosomal protein L5	RPL5
0.598845761077248	0.24903659814716	0.165666272451922	0.24878773019045	388650	-0.0894093772907008	0.178523693930935	-0.216985977708986	-0.267933071221636	divergent protein kinase domain 1A	DIPK1A
0.485843092387226	0.326263491605118	0.268206886851272	0.887321446410362	26782	0.545464755599135	0.693036726548052	-0.785310959089691	-0.147571970948916	small nucleolar RNA	H/ACA box 66	SNORA66
0.784218051075415	0.483832838173659	0.381228727553236	0.790151858084409	22823	0.0695778067322772	0.160290219910597	0.20144688737919	-0.0907124131783199	metal response element binding transcription factor 2	MTF2
0.755971407977561	0.949016383986125	0.00137326699323347	0.78385414168718	50999	-0.0525756798961741	0.00965971833397372	0.584663338787361	-0.0622353982301478	transmembrane p24 trafficking protein 5	TMED5
0.83978414131761	0.472646925648454	0.0055999623280703	0.52899237875459	343099	-0.0484809376575139	0.155332972826338	0.683377539926428	-0.203813910483852	coiled-coil domain containing 18	CCDC18
0.0896537838695732	0.925666071581823	0.331864077083992	0.177130872285497	100131564	1.14770497975681	-0.0536123319926305	-0.566854799867841	1.20131731174944	CCDC18 antisense RNA 1	CCDC18-AS1
0.336046542404677	0.467775634351954	0.000871448816480093	0.235057398079739	1810	-0.195123081611487	0.13080186852956	0.730575902850139	-0.325924950141047	down-regulator of transcription 1	DR1
0.40078327483049	0.592966277457384	4.30620941171795e-10	0.78287050962451	54874	0.158231360955554	0.0893725873417575	-2.37144545120538	0.0688587736137967	formin binding protein 1 like	FNBP1L
0.676552999108106	0.894162571705051	0.00241626942238879	0.689530691340983	8412	-0.08575686734416	0.0243941350279	0.659073135666466	-0.11015100237206	BCAR3 adaptor protein	NSP family member	BCAR3
0.237268428560687	0.0167805502865176	0.500295663856479	0.392876145499005	100129046	0.950840089565638	1.86224085848868	-0.476991427723676	-0.911400768923046	BCAR3 antisense RNA 1	BCAR3-AS1
0.460441825601344	0.235436287229605	0.893714202059706	0.798592435980653	30836	-0.116687615072002	-0.170352961353353	0.0187171543637099	0.0536653462813508	deoxynucleotidyltransferase terminal interacting protein 2	DNTTIP2
0.023595299560258	0.90875038679891	2.67427224590622e-11	0.0916749424486197	2730	0.211744406996194	0.00874372739696838	-1.32775084242827	0.203000679599226	glutamate-cysteine ligase modifier subunit	GCLM
0.0231532228399292	0.888851602124402	0.218006595547932	0.0662357350091953	24	-1.7990874902999	0.090254296716985	-0.81689271900717	-1.88934178701688	ATP binding cassette subfamily A member 4	ABCA4
0.856217800739034	0.753733518358211	0.00373343734727187	0.730904205933897	9411	-0.0348059544596211	0.0539641258662522	-0.581211535865291	-0.0887700803258733	Rho GTPase activating protein 29	ARHGAP29
0.751189553357896	0.419033372385347	0.65131618329477	0.43921398659196	5825	-0.036067919264184	0.0830238135299233	0.0460655728708455	-0.119091732794107	ATP binding cassette subfamily D member 3	ABCD3
0.921287419842726	0.0350967270491165	6.86302559430737e-10	0.125951411353286	2152	0.0565738994185105	-1.16865896580398	7.05509050516225	1.22523286522249	coagulation factor III	tissue factor	F3
0.329352279463995	0.776559181140516	0.000350145024213971	0.360087910041454	126969	0.67418178558682	-0.172772938350364	-2.76415301203144	0.846954723937184	solute carrier family 44 member 3	SLC44A3
0.405761914126429	0.956077252485084	7.44097179362257e-13	0.50994098945605	1266	0.0730672388644091	-0.00427734795085843	1.7407893136146	0.0773445868152676	calponin 3	CNN3
0.662280442086954	0.869366973218393	0.503367235049097	0.828389984058962	729970	-0.312926784307909	-0.105088698763681	-0.430785341519154	-0.207838085544228	CNN3 divergent transcript	CNN3-DT
0.103852585545125	0.461578744596333	0.494835733011469	0.0930227184514473	199857	-0.46851404154948	0.182696194732794	-0.169165440631746	-0.651210236282274	ALG14 UDP-N-acetylglucosaminyltransferase subunit	ALG14
0.657141951152155	0.500066511617287	5.92211135307079e-10	0.903542135881091	148534	-0.130999367426589	-0.17883211392309	-3.6640446570127	0.0478327464965016	TLC domain containing 4	TLCD4
0.569635792459868	0.459129983404159	0.242692885523439	0.362249061565564	25950	-0.2149583297723	0.251315275420575	-0.402405520499193	-0.466273605192875	RWD domain containing 3	RWDD3
0.180731329711245	0.664961613843253	0.00481670023872408	0.199952715371758	58155	-0.336763051576426	0.0947212844301952	-0.710978468765675	-0.431484336006621	polypyrimidine tract binding protein 2	PTBP2
0.665111139333712	0.254463260509305	1.73642102362564e-11	0.651247258033401	1806	0.0997299045906672	0.239496617914758	3.6871393979731	-0.139766713324091	dihydropyrimidine dehydrogenase	DPYD
0.839378552094723	0.759972670425531	0.000748787329387631	0.723029198638226	51375	0.0482158722209185	-0.0650638122976157	0.886209355549355	0.113279684518534	sorting nexin 7	SNX7
0.109567531510349	0.823905613314558	0.0537470006455253	0.176304269142387	9890	-1.25901173685991	0.149752385855201	1.38636408100375	-1.40876412271511	phospholipid phosphatase related 4	PLPPR4
0.384749590423634	0.0368941511387917	0.332132012375248	0.0444335581705191	54873	-0.368609563679384	0.84478217081508	-0.369081175572139	-1.21339173449446	palmdelphin	PALMD
0.10124513323501	0.883648611114157	0.0447224370716268	0.181533761375709	391059	-0.594676644235219	0.0452947488528459	0.667603817030013	-0.639971393088065	ferric chelate reductase 1	FRRS1
0.298285286776417	0.15729041174978	0.000462618928521196	0.851992994245724	178	0.14801071785592	0.182978870889386	0.550340504726777	-0.034968153033466	amylo-alpha-1	6-glucosidase	4-alpha-glucanotransferase	AGL
0.191146562978813	0.38742254166124	0.348316286588919	0.675109900351771	23443	0.30989330736622	0.18015640719553	0.195948718318216	0.12973690017069	solute carrier family 35 member A3	SLC35A3
0.0753508151138699	0.651174388450778	0.594221069061658	0.28117624767493	64645	0.421755850943045	0.0909670325446701	-0.107332822182626	0.330788818398375	major facilitator superfamily domain containing 14A	MFSD14A
0.0178934039673001	0.571094444392278	0.524343017285332	0.130764616369263	163786	0.628980531598664	0.122277415916421	0.137641573607545	0.506703115682243	SAS-6 centriolar assembly protein	SASS6
0.96189617292949	0.428062015988447	0.153899849384749	0.619574902943983	54482	0.0143710037473319	0.215591060847251	0.397724072376352	-0.201220057099919	tRNA methyltransferase 13 homolog	TRMT13
0.650148222503646	0.580576888871759	0.347913774068725	0.481759442205076	127495	-0.309421889516859	0.337747020123237	0.579621190976177	-0.647168909640096	leucine rich repeat containing 39	LRRC39
0.11435580611047	0.827253034393208	0.00531886021953751	0.18247315319597	1629	0.368075908168229	-0.0435636431781621	0.640932465443779	0.411639551346391	dihydrolipoamide branched chain transacylase E2	DBT
0.00244544235824984	0.35694725536263	0.137922272080962	0.00445664388172507	100506007	2.43760098988284	-0.567937863492985	0.937006937571087	3.00553885337582	RTCA antisense RNA 1	RTCA-AS1
0.109707559227918	0.174108788021071	3.82145027935608e-06	0.755811491073272	8634	-0.233560587273677	-0.17525038940596	0.876945088884617	-0.0583101978677174	RNA 3'-terminal phosphate cyclase	RTCA
0.142257792220355	0.531940456308649	0.227784746441725	0.477394577475329	8556	0.976529013784355	0.36054147831279	-0.708948318599484	0.615987535471565	cell division cycle 14A	CDC14A
0.678804642740364	0.380331840135098	2.25050636844913e-05	0.777278430720959	7412	-0.294214848618118	-0.563421628448007	3.79928190489961	0.269206779829889	vascular cell adhesion molecule 1	VCAM1
0.166967158047872	0.0582583440852429	0.00690820166689573	0.0271960437373665	2135	-0.298568170433853	0.377201804865484	0.576553056788999	-0.675769975299338	exostosin like glycosyltransferase 2	EXTL2
0.911109218411297	0.288790486057594	1.88811974524358e-07	0.426213485241372	148867	-0.0226175162310831	0.196034415147179	1.63176515615477	-0.218651931378262	solute carrier family 30 member 7	SLC30A7
0.629045409802255	0.622187432056013	0.1561260712248	0.492872030128862	51611	0.0825566990146163	-0.0753333956376085	-0.223745498406352	0.157890094652225	diphthamide biosynthesis 5	DPH5
0.0771862847371809	0.143674507285261	0.687562195568139	0.0275473818788519	102606465	-1.04832463326351	0.762132202151245	0.202374337834501	-1.81045683541476	uncharacterized LOC102606465	LOC102606465
0.549020420252529	0.539970291324095	0.00338413496527732	0.969538468638359	1901	-0.355244200053995	-0.325061584071713	1.80850368291743	-0.0301826159822829	sphingosine-1-phosphate receptor 1	S1PR1
0.999999999999997	0.475081134481967	1.08646035699859e-07	0.632278420229357	1301	-2.22044604925031e-15	0.3300462865196	-4.30868247662459	-0.330046286519602	collagen type XI alpha 1 chain	COL11A1
0.651551658133913	0.871838279823643	0.104431020936705	0.657132170624397	55599	-0.164642807451415	0.0524405824346594	0.552945830302264	-0.217083389886074	RNA binding region (RNP1	RRM) containing 3	RNPC3
0.554350333623597	0.401270622815163	0.307654527596065	0.902016919881905	280	0.550153849683216	0.702945447643307	-0.859469924811963	-0.152791597960091	amylase alpha 2B	AMY2B
0.390018416221469	0.96295552347157	0.368955526579734	0.539186721265416	648740	0.593368388965869	0.0283062434446298	0.555381173570723	0.565062145521239	actin gamma 1 pseudogene 4	ACTG1P4
0.965054378497419	1	3.31267171939156e-11	0.973948978788747	55170	-0.0191863654674265	0	6.71530597663716	-0.0191863654674265	protein arginine methyltransferase 6	PRMT6
0.581068391826831	0.765187637673864	2.66012849682222e-05	0.542551926337069	22854	-0.310509482892322	0.149752385855201	2.9553725681268	-0.460261868747524	netrin G1	NTNG1
0.829649810401034	0.343325942831529	0.122309704930407	0.631658208328832	10451	-0.0455461726957793	-0.182142495255465	0.305010798823762	0.136596322559686	vav guanine nucleotide exchange factor 3	VAV3
0.326018889739605	0.155237837065798	0.157384672704386	0.0998855705068974	29957	0.154337003046613	-0.20355787980532	-0.202429601527926	0.357894882851933	solute carrier family 25 member 24	SLC25A24
0.0624462174793947	0.0756570554913911	0.000980762442679787	0.822373859556959	284611	0.466883102126702	0.395890379942293	0.849976425832393	0.0709927221844091	family with sequence similarity 102 member B	FAM102B
0.828367390136139	0.939105216895176	3.58352921504006e-06	0.911802901461016	113802	0.129942748635751	0.0409255401459376	-3.78523582420821	0.0890172084898129	HEN methyltransferase 1	HENMT1
0.0260040089667564	0.947159616867288	0.00140431459199255	0.0923570101651783	55119	0.338103176583036	0.00823346013030868	0.479443790992259	0.329869716452727	pre-mRNA processing factor 38B	PRPF38B
0.817119628164998	0.775134001075521	0.00683153652974376	0.985486866679463	6814	-0.0414973248558734	-0.0458726689391122	0.495807205712534	0.00437534408323881	syntaxin binding protein 3	STXBP3
0.3059445711091	0.860804141025267	7.92801286942138e-06	0.512218180484068	29899	-0.195426999157263	-0.0294058676220645	1.10494909672606	-0.166021131535198	G protein signaling modulator 2	GPSM2
0.927019954301763	0.277296216207215	0.140542552945359	0.505387308594799	23155	0.0122983114081583	0.133200621440349	0.183926561016809	-0.120902310032191	chloride channel CLIC like 1	CLCC1
0.971991209806807	0.0296629364386357	2.25926079462311e-05	0.135632365806116	22911	-0.00952041557788608	-0.574286471566486	1.45375435668959	0.5647660559886	WD repeat domain 47	WDR47
0.508468049952337	0.907021201283938	0.000136784905172473	0.676319957835869	6884	-0.261059669806098	-0.0409382719123017	1.76159917079449	-0.220121397893796	TATA-box binding protein associated factor 13	TAF13
0.239505152035613	0.801844279538461	4.4540019854614e-07	0.468934063313011	56900	-0.303522141472191	-0.0565854117129496	1.89380348449101	-0.246936729759242	transmembrane protein 167B	TMEM167B
0.586093353440509	0.180783034548213	0.8613347093513	0.60956114580293	677766	0.238132060764381	0.537596059047441	-0.0680081807607076	-0.29946399828306	small Cajal body-specific RNA 2	SCARNA2
0.189688263273406	0.0229451739426353	0.588264913061076	0.514362101099773	57535	1.13479955191522	1.87455040673564	-0.40848403075066	-0.739750854820422	endosome-lysosome associated apoptosis and autophagy regulator 1	ELAPOR1
0.135413894319412	0.599132092948718	0.0261294273936391	0.425589739113382	6301	-0.220762580823085	-0.0671403905011969	0.30912649772155	-0.153622190321888	seryl-tRNA synthetase 1	SARS1
0.235097682859157	0.388055228161542	1.06519489339848e-06	0.74616830761961	1952	0.552676897826286	0.355142726254388	-3.17921936950819	0.197534171571898	cadherin EGF LAG seven-pass G-type receptor 2	CELSR2
0.0672094707450874	0.264590473920961	0.0646996822973633	0.494902995871157	84722	0.497633620990654	0.261207428512042	0.449758894918298	0.236426192478612	proline and serine rich coiled-coil 1	PSRC1
0.778519133998896	0.388057396424732	6.6337788739038e-08	0.432798452857016	6272	-0.0809318364263985	0.224779016148001	-2.51304367248192	-0.3057108525744	sortilin 1	SORT1
0.675023451901795	0.832843941460689	0.000411109208756008	0.650801852338793	5686	0.0526561850747322	-0.0236538846721324	0.500171577539874	0.0763100697468646	proteasome 20S subunit alpha 5	PSMA5
0.657829654774835	0.467414787676628	0.0320937171352036	0.874732734159139	127002	-0.189491305326142	-0.279709619815549	0.887799806999159	0.0902183144894078	ataxin 7 like 2	ATXN7L2
0.0530947623513118	0.28209437685544	0.010191742145615	0.423351502488955	284613	0.487807164180166	0.231591309770985	0.611207655579115	0.256215854409181	cytochrome b561 family member D1	CYB561D1
0.394904905448397	0.469641797667452	4.43765741201193e-06	0.876276295385835	57463	0.545940528806425	0.413540799978478	-3.93116446229624	0.132399728827947	adhesion molecule with Ig like domain 1	AMIGO1
0.999700771861715	0.697040791073905	0.000317354979047588	0.794703832387156	2773	4.34501492687644e-05	-0.0404515040834745	0.476325911815437	0.0404949542327433	G protein subunit alpha i3	GNAI3
0.845572298569129	0.330177077840635	0.163567387061577	0.608313923526111	2780	-0.16191798010567	-0.735771435380261	1.0714890090398	0.573853455274591	G protein subunit alpha transducin 2	GNAT2
0.228170065018673	0.629610855649085	5.55775309151022e-08	0.225330523293209	271	-0.141901122206464	0.0497076049957812	1.01752191608857	-0.191608727202246	adenosine monophosphate deaminase 2	AMPD2
0.827598414922766	0.360556829556329	0.0206863041451636	0.439595745828503	2948	-0.0743942335722196	0.283264025997889	0.7781054609889	-0.357658259570108	glutathione S-transferase mu 4	GSTM4
0.210021466096423	0.583730127466658	0.690430202742429	0.197273098299419	2946	1.21672161235767	-0.465110357603496	0.337222435516918	1.68183196996116	glutathione S-transferase mu 2	GSTM2
0.690604814663737	0.759547976209716	1.45443401596578e-07	0.617291847431706	2947	-0.100130471890281	0.0687897145692364	2.06314170031569	-0.168920186459517	glutathione S-transferase mu 3	GSTM3
0.336457688992929	0.0744714583325285	2.00903618481737e-07	0.597568759855559	79574	0.552548666089364	0.955079589830429	-4.5338769102654	-0.402530923741065	EPS8 like 3	EPS8L3
0.857527412701479	0.563280392047024	3.63673072425585e-12	0.603755167502168	1435	0.0194662987839358	-0.0563539217124553	1.94362041440044	0.0758202204963911	colony stimulating factor 1	CSF1
0.546859978012482	0.278966888191966	0.96797543145453	0.776006934611791	10768	0.0521847839912075	0.0850859476605494	-0.00309066695250504	-0.0329011636693419	adenosylhomocysteinase like 1	AHCYL1
0.0978619175377646	0.700791655853695	0.0955063590031255	0.135659836165743	85369	-0.356830665460414	0.0707395247764504	0.321647907832211	-0.427570190236865	striatin interacting protein 1	STRIP1
0.487556539168573	0.580418623868108	0.053977882289718	0.378734811016567	257	0.433181714700132	-0.307558180996075	1.13980710537247	0.740739895696207	ALX homeobox 3	ALX3
0.62883305100263	0.63756287295331	5.32018477429704e-09	0.501767394717979	388662	0.232138867570449	-0.20232296634412	-5.06780927401909	0.434461833914569	solute carrier family 6 member 17	SLC6A17
0.0112723382508066	0.8339437648921	0.130969561099674	0.0623894867443449	3749	2.02516370662644	0.133434097987237	-1.00026369872798	1.8917296086392	potassium voltage-gated channel subfamily C member 4	KCNC4
0.920288569717071	0.739292126972412	0.728112349573675	0.882630889675655	440600	-0.0654523925059937	-0.195031743548664	0.203768814198065	0.12957935104267	RBM15 antisense RNA 1	RBM15-AS1
0.0881698693012806	0.872274287790396	0.850554321398952	0.229997242372052	64783	-0.320666574420052	-0.0256872865528281	0.0301087412234908	-0.294979287867224	RNA binding motif protein 15	RBM15
0.299044821070141	0.389602146170691	0.0255271412723511	0.184225635809755	9122	-0.188020471911339	0.138489013621326	-0.388262951023015	-0.326509485532665	solute carrier family 16 member 4	SLC16A4
0.313997749287401	0.116806926221817	0.0784262583165505	0.743154325955673	10542	-0.144185486054154	-0.206141226356777	0.234007403205678	0.061955740302623	late endosomal/lysosomal adaptor	MAPK and MTOR activator 5	LAMTOR5
0.0213726909796711	0.107978414515298	0.0766424172897256	0.448486880940733	3737	-1.76776656778724	-1.05075036094706	-1.16902914435086	-0.717016206840175	potassium voltage-gated channel subfamily A member 2	KCNA2
0.00129256575154701	0.084301970061787	0.488164599999307	0.106043143261187	55791	0.825921138754663	0.344840289446008	-0.132424322554939	0.481080849308655	ligand dependent nuclear receptor interacting factor 1	LRIF1
0.428821089585659	0.304149765265863	0.376640697198155	0.208238405082969	128338	0.192802752306073	-0.225677037506743	0.193225500869151	0.418479789812816	DNA damage regulated autophagy modulator 2	DRAM2
0.102046775884469	0.423971814344924	3.12922348608183e-05	0.464106396291231	10390	0.36360723586963	0.153358652901274	1.10268225296859	0.210248582968356	choline/ethanolamine phosphotransferase 1	CEPT1
0.333442855513065	0.822564992214884	0.0166389245956606	0.38385239938461	79961	0.645470864048865	-0.131779288054325	-1.55989134105726	0.77725015210319	DENN domain containing 2D	DENND2D
0.883036968472089	0.537693902043358	0.0718726039575819	0.761559626163184	5016	0.132417121416813	0.499283426893277	-1.53479970433821	-0.366866305476464	oviductal glycoprotein 1	OVGP1
0.606884006484336	0.0221235073602749	0.0857024383712632	0.0537137206901914	79084	0.0689831110830905	-0.300230880698535	0.216221849318425	0.369213991781626	WD repeat domain 77	WDR77
0.836723700475056	0.770456829228396	3.7756883221094e-05	0.727996605010522	515	0.0256601988801348	-0.0325187200052683	0.635566524874744	0.0581789188854032	ATP synthase peripheral stalk-membrane subunit b	ATP5PB
0.911249391729118	0.341114481597734	0.000760454073729598	0.576367673909676	5906	0.0204132850141994	0.15841518264501	0.681366491619853	-0.138001897630811	RAP1A	member of RAS oncogene family	RAP1A
0.247845008782709	0.211732375831283	0.0136300042079172	0.0979297361938395	55924	0.342084845097787	-0.331975681173684	0.712437312964102	0.674060526271471	inka box actin regulator 2	INKA2
0.999999999999998	0.813238134425421	0.0941749766558896	0.874782909973118	100506343	-2.22044604925031e-15	0.17327693830983	-1.28923101385223	-0.173276938309832	INKA2 antisense RNA 1	INKA2-AS1
0.713843663094873	0.439664797645866	0.00317966890320561	0.805381678435429	11218	-0.0648967384950652	-0.123322833266875	0.546785435369939	0.0584260947718098	DEAD-box helicase 20	DDX20
0.850936544027778	0.872702688101666	0.000339735881032027	0.973443007846153	55917	-0.0331767643116159	-0.0252963826560411	0.719945293899704	-0.00788038165557481	CTTNBP2 N-terminal like	CTTNBP2NL
0.285139876210863	0.737149989846296	0.961555751364473	0.558428103974077	7482	0.937103237095928	0.258448740481077	-0.0370451990274769	0.678654496614851	Wnt family member 2B	WNT2B
0.412281620615789	0.702966467099544	0.000745312253763095	0.388747426646335	54879	0.228414520465609	-0.0941392525605735	1.02696556245765	0.322553773026183	suppression of tumorigenicity 7 like	ST7L
0.71040990261758	0.511464166416031	1.91259408323171e-05	0.476414557279169	829	0.0309304936917183	-0.0491718095752951	0.452474437556145	0.0801023032670134	capping actin protein of muscle Z-line subunit alpha 1	CAPZA1
0.194780573341017	0.0521119839178652	1.44943689615806e-07	0.697473165825953	4343	0.178667320833196	0.248612380762982	1.10033728217771	-0.0699450599297853	Mov10 RISC complex RNA helicase	MOV10
0.608059342075387	0.24771438842272	0.000136283283492695	0.251741565024548	389	0.0672344795559567	-0.138143613239952	0.586974941070648	0.205378092795908	ras homolog family member C	RHOC
0.612004619180572	0.578823116235047	0.215766888073121	0.456545821154546	333926	0.492268089747488	-0.482302127772626	-1.0991179786858	0.974570217520114	protein phosphatase	Mg2+/Mn2+ dependent 1J	PPM1J
0.358402949659526	0.652503992146472	0.000148588392576821	0.6947065175019	6566	-0.114349101250916	-0.049581149086884	0.546856033137254	-0.0647679521640319	solute carrier family 16 member 1	SLC16A1
0.389253613201241	0.167119528470923	0.147842508163873	0.124304917046463	246182	-0.668997019107863	0.980319840071586	-1.03035294409698	-1.64931685917945	AKR7A2 pseudogene 1	AKR7A2P1
0.318723588791836	0.290394409131187	0.252063025728355	0.154697669748217	100506392	0.779690509783166	-0.741087131178181	0.805614713843922	1.52077764096135	SLC16A1 antisense RNA 1	SLC16A1-AS1
0.063792323420674	0.954078654865213	0.13819343551664	0.166639898516801	100996251	-1.57270714270856	-0.0410971242028157	-1.10012608890323	-1.53161001850574	LRIG2 divergent transcript	LRIG2-DT
0.601331272312406	0.765272463347922	0.00217040747229587	0.557138136388264	9860	0.125265468897214	-0.0638167628088899	0.778438820802982	0.189082231706104	leucine rich repeats and immunoglobulin like domains 2	LRIG2
0.106794450531479	0.645633399477536	0.726482055949148	0.132335675853582	260425	-0.345862765012125	0.0845233540563548	0.0641983401883701	-0.43038611906848	membrane associated guanylate kinase	WW and PDZ domain containing 3	MAGI3
0.0173109069453869	0.173596869621414	9.77507358965034e-05	0.312551162533073	10745	0.470123850812572	0.224205209735711	0.829493296780307	0.245918641076861	putative homeodomain transcription factor 1	PHTF1
0.469784503999766	0.094658341922845	0.00434635815136922	0.533223499902539	54665	0.189588949202428	0.408333727131123	0.769669040233387	-0.218744777928695	round spermatid basic protein 1	RSBN1
0.21953795514818	1	2.97203145263603e-07	0.354569350448507	26191	0.710780449866856	0	4.37976437881408	0.710780449866856	protein tyrosine phosphatase non-receptor type 22	PTPN22
0.0119970392359508	0.444723671936146	0.86927120883814	0.128144402437036	440603	2.01481011559321	0.493843754982536	-0.105314474488664	1.52096636061067	BCL2 like 15	BCL2L15
0.217293752365703	0.0475981962592859	1.07601955107259e-06	0.0300370376839493	10717	0.329086470604509	-0.493594488894219	1.81662857085856	0.822680959498728	adaptor related protein complex 4 subunit beta 1	AP4B1
0.404473534543172	0.374284462241315	0.122217282479857	0.23061532771187	64858	-0.157744116025079	0.150619632962455	0.269602075031592	-0.308363748987533	DNA cross-link repair 1B	DCLRE1B
0.802672721804574	0.806982259374569	0.000123139603507916	0.981323726907191	204851	0.0302240272729168	0.0264294943467434	0.549133331637258	0.00379453292617349	homeodomain interacting protein kinase 1	HIPK1
0.0850948690091786	0.795389833708075	6.13799712413353e-06	0.249055416809936	56944	1.11769613729359	0.142968171896626	-3.71331674928166	0.974727965396961	olfactomedin like 3	OLFML3
0.999999999999997	0.386189924965246	9.13694205909737e-05	0.560621115552147	148281	-2.22044604925031e-15	-0.459807260805551	-2.74277758517016	0.459807260805549	synaptotagmin 6	SYT6
0.0962216596286444	0.533308062282139	0.705882469950797	0.100968747044465	51592	-0.21786345875204	0.0699399006819563	-0.0421867948406183	-0.287803359433997	tripartite motif containing 33	TRIM33
0.539391970907439	0.813609206047398	1.02674123587358e-05	0.762143464165768	10286	-0.102999482225679	-0.0351917553801142	0.960615560386146	-0.0678077268455652	BCAS2 pre-mRNA processing factor	BCAS2
0.372182741415581	0.486397639479427	0.260922602819849	0.263731958321703	163259	0.673276429288594	-0.467120287236287	-0.764955140330474	1.14039671652488	DENN domain containing 2C	DENND2C
0.124545076105923	0.360367725512311	0.473291106825624	0.567478450275688	4893	-0.171003463047011	-0.0886365601774806	0.0690997069140034	-0.0823669028695306	NRAS proto-oncogene	GTPase	NRAS
0.311409249800009	0.656154527205211	9.36050410331374e-08	0.639351653853412	7812	-0.0770681039377372	-0.0298788714759493	0.63657034532531	-0.047189232461788	cold shock domain containing E1	CSDE1
0.633994183999645	0.981904727049413	6.84243636653185e-05	0.710997999914169	80143	-0.0868066736735376	0.00368404479780704	0.875633848145129	-0.0904907184713446	suppressor of IKBKE 1	SIKE1
0.0999930430399271	0.152735227725655	0.00688490984460429	0.0356080558615051	10100	1.15198928236274	-0.885116768747301	1.84343454821036	2.03710605111004	tetraspanin 2	TSPAN2
0.699143046015657	0.977737722894305	0.899937277978021	0.787259509745357	4803	0.331423472405989	0.0213479684247173	-0.096218969045885	0.310075503981272	nerve growth factor	NGF
0.0917394922882114	0.271711395007471	8.19231409650321e-06	0.568384742770522	81839	0.248372995603011	0.14060905689695	-0.823148861754527	0.107763938706062	VANGL planar cell polarity protein 1	VANGL1
0.497725075219685	0.714411896956258	0.0563526826038747	0.791276738279704	55356	0.485671027377322	0.233090791468272	-1.29441187176423	0.25258023590905	solute carrier family 22 member 15	SLC22A15
0.807345639664075	0.339494911363761	4.69675090072774e-07	0.412611165341728	476	-0.0229177994308039	0.0815090231094979	0.703053643430631	-0.104426822540302	ATPase Na+/K+ transporting subunit alpha 1	ATP1A1
0.787449008662586	0.610259350227329	0.0321740351711445	0.589329269502333	84852	-0.211319063292367	0.358484229787071	-1.62902343177177	-0.569803293079438	ATP1A1 antisense RNA 1	ATP1A1-AS1
0.634797557853388	0.300887484299471	0.0453431389613358	0.728837405113509	965	-0.110877128221257	-0.21924797416867	0.447257248573247	0.108370845947413	CD58 molecule	CD58
0.00717833068908661	0.598109167201214	4.97043285432977e-09	0.0172187272439632	3321	-0.751647672472213	0.116075615883594	-2.60917901423352	-0.867723288355807	immunoglobulin superfamily member 3	IGSF3
0.456810039239014	0.197867985248718	0.0198585661814613	0.746417760068284	5738	0.0812939101991654	0.12831756946804	0.248610682437243	-0.0470236592688744	prostaglandin F2 receptor inhibitor	PTGFRN
0.389181571745976	0.578942223017851	0.159737914336185	0.781065513140139	9398	-0.551237224010573	-0.315314059929274	0.822923053343734	-0.235923164081299	CD101 molecule	CD101
0.945584847916503	0.676548670470212	0.186504312669985	0.819735198226954	8458	-0.0100262108559228	-0.0549765986036181	0.179003145530177	0.0449503877476953	transcription termination factor 2	TTF2
0.895022441799691	0.785095504725286	0.0430926223098688	0.7794600966127	80263	0.0557375068958255	-0.103127025828665	0.822263083140238	0.15886453272449	tripartite motif containing 45	TRIM45
0.0736275496645581	0.334004705429373	0.000524888281091439	0.0532645114021018	10905	-0.318860103047991	0.147870993494412	0.654093871721567	-0.466731096542404	mannosidase alpha class 1A member 2	MAN1A2
0.440932117694638	0.013408170217907	4.0151130288364e-05	0.0266257836074765	54855	-0.445588740944701	1.4141524746289	2.90584451978688	-1.8597412155736	terminal nucleotidyltransferase 5C	TENT5C
0.516345089119669	0.904689076976841	0.0891992689986956	0.572747804046699	54834	0.155724875277044	-0.0255150447950889	0.381225494883846	0.181239920072133	ganglioside induced differentiation associated protein 2	GDAP2
0.485262759146403	0.638368564816877	0.472718222662517	0.407063681410076	10885	-0.102505881817842	0.0614564457167921	-0.0943855432666547	-0.163962327534634	WD repeat domain 3	WDR3
0.877313748446034	0.788800280593032	1.05833280228374e-10	0.769160643308303	6913	0.0710429147161795	-0.110350746225386	6.49121400128212	0.181393660941566	T-box transcription factor 15	TBX15
0.225624513234943	0.182355172151667	0.817092551347279	0.0806983136151741	10352	-0.46148540424888	0.456791309413014	-0.0768385888242324	-0.918276713661895	tryptophanyl tRNA synthetase 2	mitochondrial	WARS2
0.471780249185692	0.0843823394613907	0.416712506918671	0.0950090700920858	101929147	-0.314930890329788	0.705986064124886	0.318709708009731	-1.02091695445467	WARS2 antisense RNA 1	WARS2-AS1
0.547613638895435	0.761738897089638	0.320898641498409	0.803868421646845	128102	-0.532594191735293	-0.239049220150069	0.795043501248539	-0.293544971585224	hydroxy-delta-5-steroid dehydrogenase	3 beta	pseudogene 4	HSD3BP4
0.341957564728907	1	1.67046801310949e-06	0.475676754221748	644242	0.559786942961883	0	3.91010114959877	0.559786942961883	long intergenic non-protein coding RNA 622	LINC00622
0.389299588020046	0.58785467049116	2.84200790024222e-08	0.319396836112435	90874	-0.260890094781613	0.145741441351513	2.79248234457343	-0.406631536133125	zinc finger protein 697	ZNF697
0.236686974326481	0.0463315321147193	0.00227267716585587	0.603251665335026	26227	-0.151776868337595	-0.239442061343561	-0.405727237733587	0.0876651930059662	phosphoglycerate dehydrogenase	PHGDH
0.88823183874786	0.21671195463273	5.46433756076859e-11	0.462764791820377	4853	0.0114121699093186	0.0921439618705824	1.20105832245369	-0.0807317919612638	notch receptor 2	NOTCH2
0.213640833911792	0.824662060927598	1.11997662648103e-06	0.426085603152963	9554	-0.208018146505723	-0.0322790379210436	1.13492818483071	-0.17573910858468	SEC22 homolog B	vesicle trafficking protein	SEC22B
0.0728582147741152	0.277370322895421	0.0204784173424728	0.502017161467049	728841	0.700092778246203	0.365558849240553	0.841727195209181	0.33453392900565	NBPF member 8	NBPF8
0.753527911897319	0.473187843345769	0.825315495837296	0.804255638506333	767846	-0.311237280525438	-0.640622766698246	0.195509563621268	0.329385486172808	profilin 1 pseudogene 2	PFN1P2
0.638720341589392	0.0389933519303619	0.0326006662545162	0.26700372303673	100996724	0.274752542360889	1.16200112087358	1.20972196367251	-0.887248578512688	PDE4DIP pseudogene 2	PDE4DIPP2
0.127073288077554	0.944908087940619	0.00288611331254586	0.26507402541783	101929796	1.46913763359288	0.0571055680747112	2.89987384230747	1.41203206551817	notch 2 N-terminal like R (pseudogene)	NOTCH2NLR
0.248580176968639	0.278852607925855	0.00256051777872141	0.121174277217609	101060684	0.48263375920239	-0.404010776303053	1.30364498928149	0.886644535505443	NBPF member 26	NBPF26
0.995145416991535	0.955891578635247	0.0209824533429735	0.966969829420668	100189005	-0.00432291090075987	0.0351505884568351	1.61524258066055	-0.0394734993575949	tRNA-Asn (anticodon GTT) 2-1	TRN-GTT2-1
0.158471847165662	1	2.51775608881811e-05	0.285881528493854	101954277	-0.907003139369665	0	3.2952687011527	-0.907003139369665	RNA	variant U1 small nuclear 19	RNVU1-19
0.682183054840795	0.529952027069456	0.389271285575577	0.470837160295856	653505	0.371155744997131	-0.511223279816328	0.70506391092641	0.882379024813459	peptidylprolyl isomerase A like 4A	PPIAL4A
0.762462324344162	0.733479461848379	5.89282095829261e-09	0.651637860664098	728855	0.153620174529498	-0.154858186925215	5.33585928638997	0.308478361454713	long intergenic non-protein coding RNA 623	LINC00623
0.164043083769997	0.251366231879645	0.0133454640860068	0.77152719017893	337875	-0.85631065535096	-0.624337669577751	1.47061809348772	-0.231972985773208	H2B histone pseudogene 1	H2BP1
0.918154996650298	0.619050267861741	0.653357160385051	0.79794516533952	653820	0.044042505755697	0.191397213450341	0.172745110522918	-0.147354707694644	family with sequence similarity 72 member B	FAM72B
0.770961825821578	0.545371883833217	0.00147251286069901	0.850630267698548	653464	0.079733901496267	0.148872270032011	0.938415299489423	-0.0691383685357438	SLIT-ROBO Rho GTPase activating protein 2C	SRGAP2C
0.855600733611968	0.360631814210231	0.527119266095767	0.630648691288757	647121	0.171900521144501	0.783385336366092	0.53778230742862	-0.611484815221591	embigin pseudogene 1	EMBP1
0.058701933407875	0.479987326779432	0.0356758507914548	0.313058061986966	26863	1.54886702983807	0.489809343254936	1.56325032621565	1.05905768658313	RNA	variant U1 small nuclear 18	RNVU1-18
0.894184909463943	0.167253893990778	0.00362267309581073	0.302076524521548	791227	-0.106258197610587	1.02046894269991	-2.42814681511789	-1.12672714031049	tRNA-Asn (anticodon GTT) 6-1	TRN-GTT6-1
0.353512059485287	0.689801014994556	0.666549476453884	0.340321206861329	554282	-0.477168264775608	0.181340388377161	0.195862664404048	-0.658508653152769	family with sequence similarity 72 member C	FAM72C
0.894025274960598	0.307227067668936	0.231615016928534	0.432961473251062	100996712	0.0804374575072341	-0.561520823865305	-0.662405723087247	0.641958281372539	SLIT-ROBO Rho GTPase activating protein 2D (pseudogene)	SRGAP2D
0.468373957416742	0.981309128233134	0.210108240598102	0.576804691854978	101954267	0.679767189362329	-0.0194627912253606	1.07051595666543	0.699229980587689	RNA	variant U1 small nuclear 15	RNVU1-15
0.670469138423134	0.831981025858612	0.421941778311695	0.646935236820999	284565	0.119920446235499	-0.053353492575126	0.204095010982035	0.173273938810625	NBPF member 15	NBPF15
0.586128384478753	0.653828994317102	0.545377074245403	0.914085718680186	647135	0.359094604590906	0.264105009466897	0.357160008272941	0.0949895951240093	SLIT-ROBO Rho GTPase activating protein 2B	SRGAP2B
0.313817608702123	0.462912037179393	0.653114751762442	0.787208784643474	728833	0.472751162339947	0.305574580045981	-0.185985306697183	0.167176582293967	family with sequence similarity 72 member D	FAM72D
0.98090899799868	1	0.0524387275722744	0.985769740177457	102724235	-0.0181130738625523	0	1.40468437117018	-0.0181130738625521	NA	NA
0.864596403294805	1	0.0441237959270089	0.898836338379115	103091866	-0.146373703546667	0	1.66116507735609	-0.146373703546667	long intergenic non-protein coding RNA 1145	LINC01145
0.944726031885092	0.351764621369956	0.00641541628534966	0.498687173755114	101954266	-0.0409232713969985	0.499138367433933	1.64835790117883	-0.540061638830931	RNA	variant U1 small nuclear 14	RNVU1-14
0.694970886154201	0.574116540441902	0.644061778394042	0.506290177890679	100288142	-0.252894710014309	0.325118773091647	0.266803401688522	-0.578013483105956	NBPF member 20	NBPF20
0.965537954074166	0.0545344486195005	0.933298915052305	0.194306356878987	101929780	0.0304430349053008	1.29457482893364	-0.0527515996020669	-1.26413179402834	NBPF member 25	pseudogene	NBPF25P
0.129127339252149	0.132379841841194	0.720995122897649	0.0394353252781184	653519	-1.37751710882746	1.22087306652358	-0.278942545005718	-2.59839017535105	G protein-coupled receptor 89A	GPR89A
0.358463263602412	0.669516956885897	0.603463774867552	0.334935948032251	5174	-0.69743354079764	0.286571116920595	-0.349293060139295	-0.984004657718234	PDZ domain containing 1	PDZK1
0.140930021959907	0.513908388933876	0.0120326066940796	0.129580611972043	11126	1.39153686441204	-0.534957190492998	2.29070893229576	1.92649405490504	CD160 molecule	CD160
0.725115417986743	0.398749072456093	0.067978793609616	0.410806934578054	27246	-0.0603233000283776	0.1308334166448	-0.296597708500784	-0.191156716673177	ring finger protein 115	RNF115
0.334321610210163	0.222762755998719	0.0351730088959565	0.918022420345418	10623	0.129296085854001	0.147491189563818	0.268820084856022	-0.0181951037098163	RNA polymerase III subunit C	POLR3C
0.225168523471516	0.279251142619455	0.259950811207617	0.848249384439176	200035	-1.09153153445271	-0.866286232774688	-0.903496422124013	-0.225245301678021	nudix hydrolase 17	NUDT17
0.860274534373532	0.203668066596717	0.483932905804203	0.324011689738999	10401	-0.0271623444200433	0.180440655157234	0.0973956528074185	-0.207602999577277	protein inhibitor of activated STAT 3	PIAS3
0.928767500552973	0.349237431418664	0.0766982092483293	0.487377260916601	8515	0.0618815773063034	-0.588502642615372	1.15891752238999	0.650384219921675	integrin subunit alpha 10	ITGA10
0.74979651160779	0.255723043672038	0.00561839677578008	0.319369451265106	8799	0.0832985452903197	-0.271175671815483	0.743185148871387	0.354474217105802	peroxisomal biogenesis factor 11 beta	PEX11B
0.0742604784897991	0.00604982436321077	0.00287408331941756	0.00288818281089939	114814	1.39178055229582	-2.07583659214057	2.31330691109057	3.46761714443639	gonadotropin releasing hormone receptor 2 (pseudogene)	GNRHR2
0.736926644357085	0.203056060817214	0.426642855521015	0.53641206251168	9939	0.0438800575236984	0.152743253732544	-0.0937305070952466	-0.108863196208846	RNA binding motif protein 8A	RBM8A
0.554563259657511	0.0873246515526858	0.000431905347136451	0.453155717708448	128077	0.0856512617521847	0.232078485445642	0.572288164634449	-0.146427223693458	limb and CNS expressed 1 like	LIX1L
0.432828494795783	0.973650387268463	1.24632222835463e-05	0.542503688975414	84265	-0.146736953445169	0.00546745269574345	1.04786120869619	-0.152204406140912	RNA polymerase III subunit GL	POLR3GL
0.410296922125872	0.0437532433832106	0.000197129992989995	0.0532045808659793	284615	0.46055141382661	-1.07234246192318	2.39202216583701	1.53289387574979	ankyrin repeat domain 34A	ANKRD34A
0.595433594309053	0.0214874361167753	1.98672991539467e-14	0.0514943601662285	10628	-0.146640653396929	0.621830043833305	7.09151471265656	-0.768470697230234	thioredoxin interacting protein	TXNIP
0.944968019154343	0.879085104714881	0.443759804104938	0.960118943500782	101954276	0.0648371104050772	0.127850136925616	0.65004988718753	-0.0630130265205391	RNA	variant U1 small nuclear 6	RNVU1-6
0.909634781716868	0.577765458655159	0.00644830800529525	0.648336225441539	101928979	-0.0858335705413764	0.37849508911411	-2.10992582337566	-0.464328659655487	long intergenic non-protein coding RNA 1719	LINC01719
0.00243220094737384	0.600010432616023	0.217096790676568	0.00778015848156008	100132406	-2.38474632102311	0.312867244630808	-0.752899792374985	-2.69761356565391	NBPF member 10	NBPF10
0.893111120856064	0.983155497650857	0.461769210949391	0.931388901444592	388677	-0.0666014339500389	-0.00935722342008383	0.329286568837634	-0.0572442105299551	notch 2 N-terminal like A	NOTCH2NLA
0.267574749320438	0.64749070208925	0.676588794237654	0.592077179160241	105373468	-0.9097097841743	-0.329582693212343	-0.300473005697679	-0.580127090961956	NA	NA
0.449462776348463	0.122632095083405	0.105952457337526	0.115841475215448	149013	-0.296791642748225	0.559667482370328	-0.588512481540336	-0.856459125118552	NBPF member 12	NBPF12
0.407542939202537	0.697152500528704	0.0117901306514939	0.715973603525299	5565	0.16985896226706	0.0707177122051927	0.512192954541537	0.0991412500618676	protein kinase AMP-activated non-catalytic subunit beta 2	PRKAB2
0.97665659884197	0.473611345930222	0.200146511939143	0.615901404079761	171423	-0.00302111440746167	0.066777627595088	-0.121797918365369	-0.0697987420025497	protein disulfide isomerase family A member 3 pseudogene 1	PDIA3P1
0.476050696388142	0.207512865657736	0.340140496303298	0.175306207146219	2330	-0.342260898603044	0.551912146932096	0.412667471373599	-0.89417304553514	flavin containing dimethylaniline monoxygenase 5	FMO5
0.490052471590588	0.673704778878685	4.66664934354786e-06	0.812678135479912	9557	-0.101768889347501	-0.0552375255825455	-0.903241811052291	-0.0465313637649558	chromodomain helicase DNA binding protein 1 like	CHD1L
0.518450293471461	0.76093513639109	1.22121834686083e-08	0.778487925568801	607	0.0780535962029223	0.0327068156339889	1.19450651489887	0.0453467805689334	BCL9 transcription coactivator	BCL9
0.634614430034233	0.962445059112128	0.41227063622432	0.746206303643232	51205	0.133551275288963	0.0117885133696385	0.207711578966739	0.121762761919325	acid phosphatase 6	lysophosphatidic	ACP6
0.457791909843391	0.940010241732185	0.050092642002315	0.612609942216658	51463	-0.42846706372475	-0.0384723384578463	1.07281182378469	-0.389994725266904	G protein-coupled receptor 89B	GPR89B
0.956611992536629	0.751941576404909	0.119260012113793	0.801532034370696	26864	0.0432373171117815	-0.225059082096525	-1.15618090580582	0.268296399208307	RNA	variant U1 small nuclear 7	RNVU1-7
0.473806548760181	0.967934607999759	0.922534230064836	0.610324885090125	200030	0.487379867401999	0.0242449960764446	-0.0586573208323664	0.463134871325555	NBPF member 11	NBPF11
0.532737726637163	0.153360958089276	0.191613120150848	0.160022305866633	101954273	-0.475658219250141	1.00270021487172	-0.91160207540259	-1.47835843412186	RNA	variant U1 small nuclear 1	RNVU1-1
0.709674322835408	0.533463397563999	0.312454089821258	0.888835799658736	26860	0.331131522265905	0.497580189885163	-0.816172751284575	-0.166448667619258	RNA	variant U1 small nuclear 2	RNVU1-2
0.493344562325934	0.729299866325472	0.236667237026625	0.777014803666261	100132057	0.623718502388618	0.280103858126092	0.979786997156368	0.343614644262527	PDE4DIP pseudogene 6	PDE4DIPP6
0.500567286715435	0.392791068612211	2.08774732882158e-05	0.288313696972225	388685	-0.290335426421171	0.331064350374802	2.30942607569286	-0.621399776795973	long intergenic non-protein coding RNA 1138	LINC01138
0.418317611539578	0.942056926667732	0.691196643106005	0.513255941343599	25832	-0.494476094968606	0.0392672696822136	0.215176174145602	-0.533743364650819	NBPF member 14	NBPF14
0.713068778342782	0.122460089891976	0.155111744163511	0.42905295521381	100996763	-0.240026182299143	-0.938551736724747	0.858272755553981	0.698525554425604	notch 2 N-terminal like B	NOTCH2NLB
0.713951785397371	0.803253381102789	0.000179464438694792	0.914342256795293	9659	-0.134184473178732	-0.0814702946588954	1.59628907840917	-0.0527141785198366	phosphodiesterase 4D interacting protein	PDE4DIP
0.107169840148767	0.181330792893876	0.689062330575141	0.0430630479063946	400818	0.787300212447347	-0.575815772990743	0.167465215337705	1.36311598543809	NBPF member 9	NBPF9
0.328449656363744	0.754574952403508	0.0251506923962631	0.596535250386088	101060226	-0.345186740965336	-0.0972817194482991	0.761462101660692	-0.247905021517037	NBPF member 19	NBPF19
0.924643655651783	0.898819398132148	0.00820790013223557	0.876633457776719	57234	-0.0808832694035049	0.0972653139313999	2.29635676053958	-0.178148583334905	long intergenic non-protein coding RNA 869	LINC00869
0.231206925016001	0.792787126038242	0.000359874208236529	0.463561160700218	440689	-0.414043119617428	-0.0793167551862126	-1.36707627327675	-0.334726364431216	H2B clustered histone 18	H2BC18
0.173773838612149	0.21262079458414	0.269067740053716	0.846641699313432	653604	0.751295522665759	0.612506140295162	-0.539922481531115	0.138789382370597	H3 clustered histone 13	H3C13
0.979836485454558	0.126372222553795	0.37214215581216	0.289200902922104	337873	-0.0191839737210608	1.08176857171878	-0.614464321886347	-1.10095254543984	H2B clustered histone 20	pseudogene	H2BC20P
0.556351261440969	0.705107281018526	0.129131163900411	0.491257536077188	8349	0.145579211226729	-0.0834659263701525	-0.347813026477405	0.229045137596882	H2B clustered histone 21	H2BC21
0.205307617829402	0.188272707576033	0.381256251915995	0.946753331187765	8338	0.29458839084608	0.274330570850844	-0.179456147513235	0.0202578199952361	H2A clustered histone 20	H2AC20
0.326237988023321	0.868796021175967	0.00147340136893847	0.528893775205783	317772	0.362316127215433	0.053634750921967	-1.24493696149577	0.308681376293466	H2A clustered histone 21	H2AC21
0.149615624382996	0.528384607650208	1.38380904406859e-05	0.493120369392245	51027	-0.763906728423874	-0.290166748803387	-2.865907948603	-0.473739979620488	bolA family member 1	BOLA1
0.960127242780753	0.16151757438508	1.01371234117596e-10	0.323872736647925	9900	-0.0291357008364441	0.755547819347994	8.24895046077683	-0.784683520184438	synaptic vesicle glycoprotein 2A	SV2A
0.951121692256409	0.519152933517453	0.0917032683329414	0.699336925582312	10262	0.00756092596237679	0.0716379391253881	-0.195727687089201	-0.0640770131630113	splicing factor 3b subunit 4	SF3B4
0.270386241913271	0.982652867332534	0.000643844243332123	0.399115381982982	10903	-0.367938371404632	0.00635438371379582	-1.23995208191877	-0.374292755118429	myotubularin related protein 11	MTMR11
0.434707925445847	0.904192281615766	0.0112644828410795	0.612866385061114	56957	0.146687889840571	0.0200055599825948	0.473308857730781	0.126682329857976	OTU deubiquitinase 7B	OTUD7B
0.402087000790711	0.633437087595872	0.19798616037408	0.754609457439177	11311	-0.155397147537577	-0.0784480204151947	0.217198093380507	-0.0769491271223828	vacuolar protein sorting 45 homolog	VPS45
0.690151251070556	0.841960240043283	0.0221210163963626	0.869045805316965	51177	0.139099009555216	0.0620961271626901	0.782836016905693	0.077002882392526	pleckstrin homology domain containing O1	PLEKHO1
0.572087988529931	0.871523379563397	0.499385243222704	0.596985011579531	81611	-0.0583792322092851	0.0148698694853744	-0.0625774622590987	-0.0732491016946595	acidic nuclear phosphoprotein 32 family member E	ANP32E
0.557647716890625	0.53128255885615	0.545387995843475	0.984499860148722	23632	-0.457050789216966	-0.436855388573897	-0.421752249086847	-0.020195400643069	carbonic anhydrase 14	CA14
0.644392915893552	0.944445418357638	0.802749664579106	0.695995782708052	51107	0.0555443792846688	-0.00747298915779382	-0.0268149563311972	0.0630173684424626	aph-1 homolog A	gamma-secretase subunit	APH1A
0.315723308090122	0.0714799098877463	2.64738720758529e-05	0.610118431570822	148523	0.593718035864371	0.993248635335687	3.07113848947054	-0.399530599471315	circadian associated repressor of transcription	CIART
0.650895378499412	0.957484653446215	4.50858950075918e-06	0.709050482290825	54460	-0.0681774656836875	0.00715846554191302	-0.930172419799204	-0.0753359312256006	mitochondrial ribosomal protein S21	MRPS21
0.666288265068282	0.848564378005406	0.0209318107464012	0.653950200055228	9129	0.0581931565042737	-0.0229863497391047	-0.30592023888892	0.0811795062433784	pre-mRNA processing factor 3	PRPF3
0.927892424570913	0.989612324922313	0.000817017446737043	0.953128249003295	23248	0.0106570145737521	0.00137112388517835	0.434432413659211	0.00928589068857377	regulation of nuclear pre-mRNA domain containing 2	RPRD2
0.0625182629268585	0.352527751128766	0.728862990387726	0.0493531111123357	80222	0.413498389359182	-0.176155966865215	0.0648229966041898	0.589654356224397	threonyl-tRNA synthetase 2	mitochondrial	TARS2
0.64991485388322	0.877213397197076	4.61769835197103e-07	0.81323664079737	1893	0.266695554669445	0.0809404098834163	4.39030465745048	0.185755144786029	extracellular matrix protein 1	ECM1
0.0481558039508669	0.546238240314481	0.000203275006761754	0.0622106100084314	54507	-1.58682720081591	0.406687920296882	-3.22984656762703	-1.9935151211128	ADAMTS like 4	ADAMTSL4
0.704285868261664	0.00728501747011345	0.575716677577504	0.0946131426733581	574406	0.232343422731366	1.67167632902052	0.30734558895847	-1.43933290628916	ADAMTSL4 antisense RNA 1	ADAMTSL4-AS1
0.161212023968625	0.275790084610853	3.71508812601517e-07	0.734895236200938	4170	0.134118519262413	0.0920316312446765	0.705581688127038	0.042086888017737	MCL1 apoptosis regulator	BCL2 family member	MCL1
0.661572386495184	0.840631725835967	0.0224928985267989	0.846883658401994	2029	0.0745983952834717	0.0305690555725082	-0.380854333456218	0.0440293397109635	endosulfine alpha	ENSA
0.107539846527377	0.0242626797916646	0.00503803408156128	0.697334058619269	55204	0.316746672802328	0.41507611012921	-0.544591006047996	-0.0983294373268819	golgi phosphoprotein 3 like	GOLPH3L
0.374761801560409	0.253724951142002	1.23317707199422e-07	0.161540540246959	84072	0.485671027377322	-0.563720808914087	-4.49609433743202	1.04939183629141	HORMA domain containing 1	HORMAD1
0.222964615533442	0.027180999400828	5.90293994742925e-13	0.0210299465984368	1520	-0.175661156408784	0.302908896387687	2.86101458608628	-0.47857005279647	cathepsin S	CTSS
0.479924488124292	0.988221451289273	7.65202854221709e-05	0.590386949566818	1513	0.312034053860823	-0.0057814489331901	2.08795036137361	0.317815502794013	cathepsin K	CTSK
0.613464964410443	0.97538269871797	0.0568549278192958	0.690878728470876	405	0.0587949983851566	-0.00319821912113394	0.210623704953235	0.0619932175062905	aryl hydrocarbon receptor nuclear translocator	ARNT
0.714405542799992	0.825833057062089	0.00531705427303215	0.6752653814568	9869	-0.0438725155543365	0.023560678993837	-0.34377893393886	-0.0674331945481734	SET domain bifurcated histone lysine methyltransferase 1	SETDB1
0.526957286761392	0.587903783207351	2.91864642018284e-05	0.407700232332963	29956	0.0535572510654498	-0.0409523508476859	-0.440017388032471	0.0945096019131357	ceramide synthase 2	CERS2
0.0561485498558567	0.600533047321282	0.0107213049542716	0.0769300032887606	8416	-1.22406582909183	0.282544781205341	-1.54257565580555	-1.50661061029717	annexin A9	ANXA9
0.486761791557096	0.58293508936705	0.0326184614060871	0.379524308400715	55793	0.253613730907695	-0.178525102846681	0.75023627762165	0.432138833754376	MINDY lysine 48 deubiquitinase 1	MINDY1
0.303029035329296	0.433390138089916	0.363541980060816	0.799520721778753	58497	-0.21628064849026	-0.145978262771356	-0.169949938387702	-0.0703023857189038	prune exopolyphosphatase 1	PRUNE1
0.246825232289631	0.694102536010695	0.000216394554649935	0.537328450848145	54964	0.456122541652139	0.135668726337276	-1.64818117671267	0.320453815314863	chromosome 1 open reading frame 56	C1orf56
0.628955297758986	0.639455610197495	0.00427445214912765	0.502959940470621	56882	-0.0460078718181656	0.0398857367023302	0.281516731299102	-0.0858936085204958	CDC42 small effector 1	CDC42SE1
0.734216544874112	0.905461113774046	0.0010879368682467	0.861639178339949	10962	0.045126091568668	0.0140936560940634	0.472699862171793	0.0310324354746045	MLLT11 transcription factor 7 cofactor	MLLT11
0.902076053023421	0.961652357056064	0.513483276093609	0.952415354533692	126626	0.037244139534053	0.0130145025809081	0.178197098957904	0.024229636953145	GA binding protein transcription factor subunit beta 2	GABPB2
0.704161822921545	0.290370062690003	0.171258004443872	0.324318524175403	10500	0.186902894831839	-0.473573495955757	0.621112356327196	0.660476390787596	semaphorin 6C	SEMA6C
0.325155068022243	0.0618790027014883	0.306526039581512	0.052827720575031	79626	-0.898226155621456	1.59526101680304	-0.836080598569419	-2.4934871724245	TNF alpha induced protein 8 like 2	TNFAIP8L2
0.948712321293028	0.991948959077532	0.853912694946599	0.967121032919046	388695	-0.0243676057753923	-0.00341880281472084	-0.062421361697595	-0.0209488029606715	LysM domain containing 1	LYSMD1
0.469369436000961	0.508023502063159	0.618818647050374	0.92070176606012	79005	-0.307398068302286	-0.251162613064809	0.188151388182896	-0.0562354552374775	sodium channel modifier 1	SCNM1
0.193905667467082	0.379592465398465	0.701032082612266	0.126796673795161	29765	1.13081270409757	-0.6730193900499	0.290855353797238	1.80383209414747	tropomodulin 4	TMOD4
0.950470213338512	0.238007574926373	0.400384734629298	0.451792949468053	6944	-0.00837342696979437	-0.145808869829676	-0.102656490898841	0.137435442859882	vacuolar protein sorting 72 homolog	VPS72
0.254933223704917	0.629770759477906	0.0625296431717604	0.587324459028188	8394	0.168166312321575	0.0625007275905363	0.255906703416898	0.105665584731039	phosphatidylinositol-4-phosphate 5-kinase type 1 alpha	PIP5K1A
0.781904040399909	0.0857170615761059	0.817592960934175	0.325100573930781	5710	-0.0332657501256186	-0.194423601089423	-0.024778511048523	0.161157850963805	proteasome 26S subunit	non-ATPase 4	PSMD4
0.964410932135018	0.671305573665949	0.0293981903011675	0.802380628267178	57592	-0.00666755841283706	-0.0568959090052727	-0.317093635128214	0.0502283505924357	zinc finger protein 687	ZNF687
0.990319152207524	0.6067482664157	3.12766100484874e-05	0.724074269539268	5298	-0.00141854234706784	0.0540749215220755	0.607994904072354	-0.0554934638691433	phosphatidylinositol 4-kinase beta	PI4KB
0.897989861247778	0.580629228247589	0.0055428842181787	0.642565226816269	5993	0.0222763724791157	-0.0862994733892037	-0.496158378634789	0.108575845868319	regulatory factor X5	RFX5
0.672806806970691	0.380016809594141	9.31684291386961e-10	0.370136553642903	8991	-0.20415053041771	0.383567543463275	-5.8081152386255	-0.587718073880985	selenium binding protein 1	SELENBP1
0.588501764451766	0.0749496949511615	0.000175490014747154	0.40061124800822	5692	-0.0622105067731162	-0.192833846527215	0.50120948047642	0.130623339754099	proteasome 20S subunit beta 4	PSMB4
0.607446238802595	0.102143950739353	0.0451667387487382	0.452862469896396	23126	0.0631919690213225	0.187729978583694	-0.235746165925473	-0.124538009562372	pogo transposable element derived with ZNF domain	POGZ
0.442533532510294	0.766102340928024	3.86099795832074e-05	0.441935493741715	57530	0.590256742225052	-0.202715869477936	-3.8775808764756	0.792972611702988	cingulin	CGN
0.486096624172025	0.764452164181756	0.000878554397751304	0.47327051728908	7286	0.228306324547211	-0.0872366088171308	-1.18869535473888	0.315542933364342	tuftelin 1	TUFT1
0.0155522991145975	0.934799059881775	0.0111734451931063	0.0663008943994718	81609	-0.417428299990921	-0.0113554278973318	-0.395887256929507	-0.406072872093589	sorting nexin 27	SNX27
0.484705115891326	0.473133611097143	0.761622489582213	0.321869787974662	65005	0.14521449295732	-0.133409713957468	0.0559945146668692	0.278624206914788	mitochondrial ribosomal protein L9	MRPL9
0.19947812132519	0.868214137753807	0.0129207228686578	0.388378503584502	51686	-0.962460356744639	-0.108181233659286	-1.81246666260881	-0.854279123085353	ornithine decarboxylase antizyme 3	OAZ3
0.858900249318848	0.486667595524831	1.58512404953025e-05	0.738021119749379	11022	-0.0540873895719871	-0.190809675378894	-1.68449482359279	0.136722285806907	tudor and KH domain containing	TDRKH
0.169998443840129	0.776290882278736	1.13509780320953e-07	0.391631237615926	117145	0.453404919231466	0.0813353044018044	-2.67994066596152	0.372069614829662	thioesterase superfamily member 4	THEM4
0.24668226641088	0.231836962885642	1.06774267285936e-10	0.946841091017969	6281	-0.129811048068055	-0.120021602393857	-1.5431880798347	-0.00978944567419759	S100 calcium binding protein A10	S100A10
0.516745982386049	0.484871371841711	0.0129994566054115	0.346354556166972	6282	-0.0607191743529194	0.0585767153195222	-0.231002698952941	-0.119295889672442	S100 calcium binding protein A11	S100A11
0.999999999999997	0.840625987297528	0.000973915884444435	0.893311849357344	7062	-2.22044604925031e-15	0.105288652912954	-2.11308909786177	-0.105288652912956	trichohyalin	TCHH
0.999999999999997	0.99984825785061	0.00746652433228262	0.999898838566697	388697	-2.22044604925031e-15	0.000113295224577703	-1.81627147997624	-0.000113295224579923	hornerin	HRNR
0.338388308346549	0.19242126216543	0.250186465643856	0.864824766653998	2312	-0.992773718141847	-1.22593897328932	-1.07426853574883	0.233165255147471	filaggrin	FLG
0.999999999999998	0.431532312655904	0.0216723424370897	0.597819124722596	6280	-2.22044604925031e-15	0.55164662146146	-1.7520960953409	-0.551646621461463	S100 calcium binding protein A9	S100A9
0.242484958112	0.242691341877192	0.221549914612787	0.924654159076422	6277	-0.149729549935374	-0.133860663718727	-0.140386551238329	-0.0158688862166478	S100 calcium binding protein A6	S100A6
0.396860416080022	0.000268333880798833	0.000117120875782143	0.00172061782990134	6276	-0.537906745815895	2.62501410332955	-2.86406332347962	-3.16292084914544	S100 calcium binding protein A5	S100A5
0.231054714679652	0.677571688750692	5.2639096274603e-10	0.243889032511244	6275	0.610826018252905	-0.185478896683436	-6.24798130557602	0.796304914936341	S100 calcium binding protein A4	S100A4
0.66552980899585	0.803930137495159	0.135157860923032	0.626310812083239	101928034	0.233335182095503	-0.119593293390082	-0.748035451159519	0.352928475485584	uncharacterized LOC101928034	LOC101928034
0.266518685944591	0.735120764661191	0.00107085230324779	0.537689129479851	6274	-0.356913498302776	-0.0952963998948531	-1.12222122674748	-0.261617098407923	S100 calcium binding protein A3	S100A3
0.217838859519188	0.729917510549767	0.0483191868139483	0.479786974368311	6273	-0.714971409394792	-0.174771168946807	1.06976323624688	-0.540200240447985	S100 calcium binding protein A2	S100A2
0.260987850927129	0.0406639085419839	2.09883761976258e-05	0.541488473354874	140576	-0.124830645632725	-0.214376929830578	-0.586261494564445	0.0895462841978523	S100 calcium binding protein A16	S100A16
0.773670438181733	0.354956200093363	0.000931869559436495	0.681672701805676	6284	-0.0714345696529248	-0.208339609586172	0.900814382124461	0.136905039933247	S100 calcium binding protein A13	S100A13
0.189738934522768	0.548289212140073	0.111371690091124	0.54779014303697	6271	0.98885061979786	0.395240543410892	1.08962544292558	0.593610076386968	S100 calcium binding protein A1	S100A1
0.76361183536008	0.52511676528614	0.648238451874296	0.51800832596541	26097	0.0354113660801474	-0.0672961550320572	-0.0481458220426605	0.102707521112205	chromatin target of PRMT1	CHTOP
0.449582359642708	0.195526149900473	0.0405438009694124	0.159187416505387	23557	0.179095751137612	-0.279662259009616	-0.46320455680596	0.458758010147228	SNAP associated protein	SNAPIN
0.662996376868217	0.401764052867971	0.0125493276682146	0.810476520170375	3608	-0.0331608579169638	-0.0575869528993778	-0.189639220022923	0.0244260949824131	interleukin enhancer binding factor 2	ILF2
0.999999999999997	0.525917981824371	0.000129653128466761	0.671208816086619	4881	-2.22044604925031e-15	-0.328997266473417	-2.60355386328112	0.328997266473414	natriuretic peptide receptor 1	NPR1
0.232441397155324	0.414742760187	0.0152806267295346	0.717499241617879	9909	0.216807915736685	0.130671139207787	-0.427365376594493	0.0861367765288978	DENN domain containing 4B	DENND4B
0.0719428526293434	0.00388758870438918	0.585420179102327	0.416365589099334	200186	0.242772827871796	0.383235816544417	0.062448012075798	-0.140462988672621	CREB regulated transcription coactivator 2	CRTC2
0.487599459969685	0.91918472472637	0.00114075206113423	0.650910895639692	27173	0.0733016762066629	0.00950410599963991	-0.370984181781699	0.063797570207023	solute carrier family 39 member 1	SLC39A1
0.197463086072861	0.444504500217704	0.002218995298339	0.636612301123879	148327	-0.447332413352365	-0.232871439519856	-1.09630722480873	-0.214460973832509	cAMP responsive element binding protein 3 like 4	CREB3L4
0.0338456479567911	0.357162204267355	0.00126528036159124	0.284569833124355	10899	-0.278577940901529	-0.101209896081775	-0.423445674536937	-0.177368044819754	jumping translocation breakpoint	JTB
0.702270542916375	0.324696221959997	0.65254585855912	0.702997045509919	5872	0.0553183675118376	0.129344623003444	0.0583342258166617	-0.0740262554916065	RAB13	member RAS oncogene family	RAB13
0.411846909927826	0.812030725639526	0.163392415808034	0.64653469882232	6232	0.230419372963811	0.0590759710463509	-0.358021320296298	0.17134340191746	ribosomal protein S27	RPS27
0.948146938168302	0.956590271725892	0.53138536428709	0.932454683766604	7170	0.00479345892086691	-0.00358843749396343	-0.0415444838057759	0.00838189641483034	tropomyosin 3	TPM3
0.831447294719077	0.0867649314053418	0.226342913091537	0.186672030347754	25912	0.0205339445210102	-0.155604390598425	-0.107048517751655	0.176138335119435	chromosome 1 open reading frame 43	C1orf43
0.653785384513626	0.331732278966551	0.117507069330469	0.747556111528609	9898	0.0366129379761748	0.0718034730717712	0.11896287332679	-0.0351905350955963	ubiquitin associated protein 2 like	UBAP2L
0.314959610894465	0.0521275418422969	0.442186649527514	0.536147393093578	10456	-0.154176045214171	-0.280118256924812	0.104682905495022	0.125942211710641	HCLS1 associated protein X-1	HAX1
0.49818472867101	0.754867129034148	0.0178983928558178	0.764196391654214	57198	-0.103492890558404	-0.0423987389732359	-0.355266701003927	-0.0610941515851682	ATPase phospholipid transporting 8B2	ATP8B2
0.335772639287653	0.979815430016753	8.83184770249113e-07	0.480079647129769	3570	-0.258766943255458	-0.00598497283959976	-1.88089254830457	-0.252781970415858	interleukin 6 receptor	IL6R
0.0285395922981843	0.653617949986014	0.0744909502547495	0.0519446014688957	55585	0.264156695768108	-0.0445650872440249	0.186827028786695	0.308721783012133	ubiquitin conjugating enzyme E2 Q1	UBE2Q1
0.302415015452917	0.855637131307784	0.0652016226483949	0.37239851214474	1141	0.849006634677308	-0.131549240827663	-1.41603528744936	0.980555875504971	cholinergic receptor nicotinic beta 2 subunit	CHRNB2
0.33155367139904	0.505226075692493	0.841185011659593	0.247716625368125	103	0.0682344704815048	-0.041511204398212	-0.0123955690656228	0.109745674879717	adenosine deaminase RNA specific	ADAR
0.918837769217167	0.950465533609748	0.000122723596613427	0.97244201155413	3782	-0.072555836237812	-0.0395593694456009	3.2368945848421	-0.0329964667922111	potassium calcium-activated channel subfamily N member 3	KCNN3
0.962155617366274	0.366732846905225	0.00890507305950244	0.52141874728697	10654	0.0078790339182655	-0.135992350230505	-0.440079515973267	0.14387138414877	phosphomevalonate kinase	PMVK
0.787709108679206	0.807820750298045	0.0482315342473188	0.717008094144121	57326	-0.0462928647719938	0.0373916376316386	-0.325332499170121	-0.0836845024036323	PBX homeobox interacting protein 1	PBXIP1
0.972762148876612	0.599041405510404	0.913654044132412	0.706369225741649	90780	-0.00538755119589052	0.074563130966828	0.0153056668722575	-0.0799506821627185	pygopus family PHD finger 2	PYGO2
0.652786808197567	0.218749950621073	0.877575943077537	0.249578910060293	101928120	0.425159235308583	-1.06395689246013	0.129796936362416	1.48911612776871	uncharacterized LOC101928120	LOC101928120
0.428603960846434	0.725645856778531	0.000427995650074623	0.411532558466711	6464	0.0654122487770783	-0.025707905266346	-0.325014835183059	0.0911201540434243	SHC adaptor protein 1	SHC1
0.424040561620373	0.516880203068102	9.75442253560476e-05	0.308172093677397	1163	-0.222934021860821	0.16104416833169	-1.2833537060841	-0.383978190192511	CDC28 protein kinase regulatory subunit 1B	CKS1B
0.194605895812552	0.0610292184785394	0.269797570068297	0.032233970501526	80308	0.178142308575169	-0.237840136374668	-0.134440974384743	0.415982444949837	flavin adenine dinucleotide synthetase 1	FLAD1
0.94026973000232	0.819279204500733	0.00458209179825224	0.83511052333667	51043	0.0114483439766815	-0.0312475094805817	-0.448944796812454	0.0426958534572632	zinc finger and BTB domain containing 7B	ZBTB7B
0.0661711514701293	0.289416131298439	0.966943869543397	0.0432588985751305	127579	1.44562468330851	-0.715943149050797	-0.0274573350788605	2.16156783235931	DC-STAMP domain containing 2	DCST2
0.220067371283018	0.690659941158151	0.0504288957183519	0.239725270316087	100505666	-0.816342730363592	0.231361241563484	-1.21474171001133	-1.04770397192708	DCST1 antisense RNA 1	DCST1-AS1
0.352844412641587	0.492314077657296	5.53474207244523e-07	0.809317365308033	8751	0.115549533322475	0.0758531489641587	0.905115620726914	0.039696384358316	ADAM metallopeptidase domain 15	ADAM15
0.0387421307731263	0.495061608604511	0.509944404117279	0.239653778552079	1945	1.08111043878341	0.298031012266665	-0.287669651823709	0.783079426516741	ephrin A4	EFNA4
0.179538537350253	0.967286004340212	0.0128741373157082	0.298271617201619	1944	0.680205494092948	-0.0180066680233062	-1.22187771554036	0.698212162116254	ephrin A3	EFNA3
0.829022336891124	0.68611451225829	0.0028581180988745	0.91314066378382	1942	0.0734956971270542	0.123270067867737	-1.06881198872777	-0.0497743707406832	ephrin A1	EFNA1
0.919711168563673	0.123830933711853	0.00175597678492091	0.262675179925561	55974	0.0245119840970554	-0.349056530780497	-0.815636080071362	0.373568514877552	solute carrier family 50 member 1	SLC50A1
0.903385932594607	0.409926290927388	0.650812711468818	0.521008645973206	54344	0.0418629920310685	-0.257176663153257	-0.140089966084868	0.299039655184326	dolichyl-phosphate mannosyltransferase subunit 3	regulatory	DPM3
0.567494179764372	0.0261427942894501	0.0393942222402083	0.0549984128914766	200185	0.0869162793260667	-0.328744553866805	0.300571859303527	0.415660833192872	keratinocyte associated protein 2	KRTCAP2
0.203031460606941	0.866358980397244	0.415937800176138	0.285968772791983	80128	1.16446791282819	-0.133861287628154	-0.6543459795577	1.29832920045634	tripartite motif containing 46	TRIM46
0.220744543579278	0.322017796067821	0.0160544187870031	0.12298777927827	4582	-1.08356382451451	0.77658412777671	-2.0612537985023	-1.86014795229122	mucin 1	cell surface associated	MUC1
0.0196688545446831	0.64240497090471	6.92376509629205e-06	0.0389450614215362	7059	-0.795373972743013	0.128826138507252	-1.84409179701965	-0.924200111250264	thrombospondin 3	THBS3
0.0214282205788003	0.824097964952752	0.840719644197522	0.0978216223392354	4580	1.1127562227766	0.0874740679675643	-0.0790775389467475	1.02528215480904	metaxin 1	MTX1
0.567459471034102	0.528883367887214	0.324112261757908	0.400429338529263	2629	0.605195309308493	-0.596860366397611	0.944166973942583	1.2020556757061	glucosylceramidase beta	GBA
0.909815087385538	0.862007114310964	0.688736870820607	0.974875623250396	2224	0.0167569643607663	0.0230064843041369	-0.0531401771157638	-0.00624951994337053	farnesyl diphosphate synthase	FDPS
0.0846664694333993	0.924754232973416	0.562789334058811	0.208903084387638	284618	1.14948541076562	0.0534155141839238	-0.329173826666337	1.0960698965817	RUSC1 antisense RNA 1	RUSC1-AS1
0.352179396906993	0.150660231868117	0.450592290681081	0.772292903283842	23623	-0.157214760438149	-0.221921115369772	-0.113428624418867	0.0647063549316238	RUN and SH3 domain containing 1	RUSC1
0.436526035715488	0.953825837081925	0.308613731863497	0.585957025102244	55870	0.106940327332231	0.00704309691059102	0.126121361720677	0.0998972304216403	ASH1 like histone lysine methyltransferase	ASH1L
0.414394588100598	0.887022306653658	0.646179183123921	0.604230499223642	645682	0.722322820444224	0.111187864971848	-0.360483212129994	0.611134955472376	POU class 5 homeobox 1 pseudogene 4	POU5F1P4
0.307093382752274	0.203654253304366	0.573515589903215	0.114973289771703	645676	0.754093203285322	-0.848102917955804	0.366976718440298	1.60219612124113	ASH1L antisense RNA 1	ASH1L-AS1
0.406184493913376	0.919283644058418	0.651663226124736	0.578154030506405	55154	0.199175002726309	0.0214752217952365	-0.0959980760340957	0.177699780931072	misato mitochondrial distribution and morphology regulator 1	MSTO1
0.658797026740759	0.726818068500307	0.846113610491092	0.575096279112766	55249	-0.0613096420595349	0.0433298923164198	0.0240352598950651	-0.104639534375955	YY1 associated protein 1	YY1AP1
0.884112567866401	0.685573233752261	0.894356978137728	0.705118240659985	7818	-0.017819404983344	0.0443823335446512	0.0145195922297274	-0.0622017385279952	death associated protein 3	DAP3
0.419686860937695	0.110355299757109	0.766810120926685	0.10069372726473	100129405	-0.36513838742816	0.668454653096744	-0.118832489469404	-1.0335930405249	misato family member 2	pseudogene	MSTO2P
0.375014358431078	0.516123091917178	0.676897176022825	0.278435411210657	54856	-0.149565896376703	0.0972879963729714	0.0621612573223427	-0.246853892749675	gon-4 like	GON4L
0.447154170493562	0.305255014238587	1.48830088665899e-09	0.21687170968971	23208	-0.237543332548418	0.288961093497666	3.60204838452017	-0.526504426046084	synaptotagmin 11	SYT11
0.387602849676777	0.290622081836364	0.0333536700886287	0.183918090050273	6016	0.184374762145546	-0.203036407493708	0.434869566706007	0.387411169639254	Ras like without CAAX 1	RIT1
0.948001217229199	0.383548456681169	0.00755812845478274	0.526809937570168	22889	-0.00946242104539863	0.114596579411051	0.394861340805387	-0.12405900045645	KH domain containing 4	pre-mRNA splicing factor	KHDC4
0.321925912018832	0.760558529790424	0.494375149556138	0.347262994278706	677771	-1.02558832254841	0.277836545153944	-0.627138458967414	-1.30342486770235	small Cajal body-specific RNA 4	SCARNA4
0.229351528359295	0.110710288807177	0.00015897240526304	0.0569083961236652	9181	-0.169019292473996	0.204595525988806	0.606741873246093	-0.373614818462801	Rho/Rac guanine nucleotide exchange factor 2	ARHGEF2
0.401537029253296	0.304511637339544	6.9890473809836e-09	0.196456923398182	6746	0.0955454909574804	-0.105255091261015	1.16787597125849	0.200800582218496	signal sequence receptor subunit 2	SSR2
0.293970412249776	0.815841487088126	2.08213174037683e-05	0.348087291576703	56893	-0.143678045138857	0.02799651979426	-0.725373372977057	-0.171674564933117	ubiquilin 4	UBQLN4
0.334839837355232	0.11864588928835	0.0150347726042052	0.0848321738391789	28956	0.214704767384204	-0.319207721800725	-0.530218842100701	0.53391248918493	late endosomal/lysosomal adaptor	MAPK and MTOR activator 2	LAMTOR2
0.145446176652981	0.177548244990549	0.00496963974692888	0.842859373217832	92312	0.377877563235673	0.311346933868087	0.725815057875748	0.0665306293675862	mex-3 RNA binding family member A	MEX3A
0.919838585897392	0.263587961937278	5.33253123837954e-06	0.495659725662376	4000	-0.0077424389356846	-0.0786327140048133	0.469690062260643	0.0708902750691287	lamin A/C	LMNA
0.0629993903808176	0.497999724623075	0.0059899213262399	0.316873505033205	64218	1.30048876940849	0.401765152232086	1.8559629809397	0.898723617176406	semaphorin 4A	SEMA4A
0.199856853121471	0.473510910241413	0.000364274706119975	0.157136220961102	9673	0.151875902869279	-0.0744439322634269	0.465944476660266	0.226319835132706	solute carrier family 25 member 44	SLC25A44
0.420897510589892	0.841187615368177	0.00281706516900362	0.463257708875529	11243	-0.192418168857361	0.0423898109990435	-0.744376674644323	-0.234807979856404	polyamine modulated factor 1	PMF1
0.12178258430687	0.951610606781765	0.615087906722311	0.225499682806332	79957	-0.654960454391984	0.022018341808911	-0.183242283395	-0.676978796200895	progestin and adipoQ receptor family member 6	PAQR6
0.90153943383807	0.724963457275223	0.840657024807891	0.886466455860225	23381	-0.0212135933152506	-0.0540622683518119	0.0308483931560355	0.0328486750365613	SMG5 nonsense mediated mRNA decay factor	SMG5
0.858493033059309	0.625635011098646	0.935511687618178	0.846549084464175	84283	-0.0565102963405741	-0.138811594389992	0.0229277259464462	0.0823012980494178	transmembrane protein 79	TMEM79
0.562879286519238	0.918134448485222	0.000460689679984169	0.616991669876168	112770	0.0946761186993621	-0.0149581984312226	-0.641579695491841	0.109634317130585	glycosylated lysosomal membrane protein	GLMP
0.578752388108093	0.150592577128751	8.32892252796088e-05	0.172446622713146	7203	0.0516157547453755	-0.123322105734992	-0.437222131945523	0.174937860480368	chaperonin containing TCP1 subunit 3	CCT3
0.580056604214747	0.840939335169822	0.0031945726019351	0.585300741134192	128229	-0.366965069654141	0.118497054715094	-2.04159821739143	-0.485462124369235	TSSK6 activating cochaperone	TSACC
0.510124729997231	0.982002204198679	8.29352331185652e-06	0.611858227578465	10485	-0.366659065722414	0.011147121027591	-3.24453893178273	-0.377806186750005	MIR9-1 host gene	MIR9-1HG
0.286427188285517	0.469406770038464	0.000389995220639225	0.746469847817408	4209	0.179398701519095	0.107720872698907	-0.662842459861169	0.0716778288201887	myocyte enhancer factor 2D	MEF2D
0.00925912554219435	0.861257862288609	0.0211752403184461	0.0331868475783707	128239	0.317888161837809	-0.0168874741710567	-0.245024265161168	0.334775636008866	IQ motif containing GTPase activating protein 3	IQGAP3
0.418215339018951	0.635710158084103	1.23030222331334e-09	0.360779595286131	128240	0.103381577112947	-0.0536991454307651	-1.49078033153508	0.157080722543713	NAD(P)HX epimerase	NAXE
0.596770204455415	0.197624751064965	0.215362865377164	0.626805526627438	54865	-0.0692724810231455	-0.154623213708677	-0.148363664190613	0.0853507326855318	G-patch domain containing 4	GPATCH4
0.596785090599835	0.844734456155871	7.1611276639509e-06	0.600022502973517	63827	-0.15745788261658	0.0519146286266339	-1.76221302705854	-0.209372511243214	brevican	BCAN
0.856371085773224	0.493693551261084	1.76938887785345e-10	0.554246174165777	10763	-0.0395960636336605	0.134957931251224	2.97320785842643	-0.174553994884885	nestin	NES
0.913472063065822	0.72246729902035	0.000937277536676687	0.75067908197443	1382	0.0487567337965089	-0.14282670027936	1.62810286380354	0.191583434075869	cellular retinoic acid binding protein 2	CRABP2
0.353648260313211	0.373253750576328	0.000136305976858556	0.205047268778128	81875	0.11548501332642	-0.0990382957618294	-0.551594782742757	0.21452330908825	interferon stimulated exonuclease gene 20 like 2	ISG20L2
0.90321330825603	0.544427806425866	0.0736146701892613	0.620438722922495	51093	0.0326532482057629	-0.146482605612331	-0.454842384248995	0.179135853818094	ribosomal RNA adenine dimethylase domain containing 1	RRNAD1
0.285671153051376	0.595803029607991	3.51465736130736e-07	0.253949871609476	79590	0.123723866850639	-0.0541511671739725	-0.87064100845032	0.177875034024612	mitochondrial ribosomal protein L24	MRPL24
0.50117559557862	0.210655327062525	1.91865264258131e-07	0.724946242897825	3068	0.0652236067164012	0.110733912844987	-0.773993497826915	-0.0455103061285858	heparin binding growth factor	HDGF
0.615389005452045	0.758190993962665	0.895886133972204	0.563062840268787	5546	-0.0517387604942439	0.0282787705142749	-0.0120039904472824	-0.0800175310085187	proline rich mitotic checkpoint control factor	PRCC
0.407019861189545	0.501289038639659	0.00090221485165052	0.290783181784027	9047	0.6295458777733	-0.45478188352224	-2.7349170512692	1.08432776129554	SH2 domain containing 2A	SH2D2A
0.281270485058421	0.489076588161471	8.5397498233919e-07	0.211379890561828	375033	0.65559858152278	-0.371959543993068	-4.25116343141068	1.02755812551585	platelet endothelial aggregation receptor 1	PEAR1
0.0102829782217397	0.281280279959856	0.100626307561001	0.168779369796742	9826	0.344862690481412	0.117257941123674	-0.183664887781186	0.227604749357737	Rho guanine nucleotide exchange factor 11	ARHGEF11
0.841999660546307	0.559974351240072	0.17073678750936	0.808791388028897	2117	0.0287190604980259	0.0755090459268128	0.182368369168403	-0.046789985428787	ETS variant transcription factor 3	ETV3
0.4921170901349	0.361647932777225	3.04462645680603e-11	0.267404562242038	55243	0.0633153870369529	-0.0756836645310708	1.41017574194744	0.138999051568024	kirre like nephrin family adhesion molecule 1	KIRREL1
0.684001488038032	0.802129771038923	2.90052882201568e-05	0.638589381479069	6708	0.244185190859594	-0.134227743143875	3.13317120401167	0.378412934003468	spectrin alpha	erythrocytic 1	SPTA1
0.800441171302107	0.22590601285918	4.06188071367592e-13	0.525173837571915	3428	0.065403949047683	0.287295842311642	5.40611042707844	-0.221891893263959	interferon gamma inducible protein 16	IFI16
0.250580744718595	1	0.0795851535509346	0.386980833240815	9447	-1.18388973104076	0	1.66748465051071	-1.18388973104076	absent in melanoma 2	AIM2
0.412211759226175	0.898026398167208	2.67322801416516e-05	0.485218927676646	54935	-0.565752135868928	0.0781752929619035	-3.59854882098691	-0.643927428830831	dual specificity phosphatase 23	DUSP23
0.420251729334266	0.67591797687433	0.05254019052824	0.381406009111638	56833	-0.813125448073176	0.374074054061845	1.84999461152363	-1.18719950213502	SLAM family member 8	SLAMF8
0.326342966728962	0.75328554161337	0.205901440728051	0.595028654367485	284677	-0.957239363763296	-0.270023643148767	-1.1159814244373	-0.687215720614529	small nucleolar RNA host gene 28	SNHG28
0.952248171315665	0.258483766647303	0.338075159451604	0.471956379111013	25790	0.0415955562564072	0.718006914475419	0.604839432076934	-0.676411358219012	cilia and flagella associated protein 45	CFAP45
0.659361099026356	0.97930885612908	3.54626671389798e-09	0.755154915151245	8407	-0.0340638697861184	-0.00178656050830206	0.841068120232645	-0.0322773092778164	transgelin 2	TAGLN2
0.572876213864775	0.118473481766022	0.744156661239615	0.50971898590258	93183	0.101244747117116	0.260402644765751	-0.052221623357612	-0.159157897648635	phosphatidylinositol glycan anchor biosynthesis class M	PIGM
0.75389565845093	0.0887341967990299	5.725670100981e-05	0.167144044633176	93185	-0.0719645829624618	0.367367091019062	1.12442843003793	-0.439331673981524	immunoglobulin superfamily member 8	IGSF8
0.700734181088195	0.0781297936177842	0.589488695742638	0.347518652767583	729867	-0.361614105619714	-1.56295764469057	0.455235289021479	1.20134353907086	uncharacterized LOC729867	LOC729867
0.509852282771091	0.35427740382757	7.11664781745264e-10	0.272067984719374	8682	0.0674732087170131	-0.0854598925265595	1.24882981161352	0.152933101243573	proliferation and apoptosis adaptor protein 15	PEA15
0.837886074492067	0.319340444220421	6.03181283639801e-05	0.602714195501649	50717	0.0220407643788665	0.0975729023792553	0.525534875819388	-0.0755321380003888	DDB1 and CUL4 associated factor 8	DCAF8
0.205814542596884	0.365349574360201	0.00273766597943027	0.721059021113496	5824	-0.203496521872475	-0.128432438453568	0.494348066548648	-0.0750640834189076	peroxisomal biogenesis factor 19	PEX19
0.690323231583883	0.186242805260203	3.85471177728995e-09	0.239013134171744	1314	-0.0294301252433851	0.0898243816780084	0.799480830269814	-0.119254506921393	COPI coat complex subunit alpha	COPA
0.594906412439789	0.203857724815184	0.000987923307242562	0.637278999013313	474338	-0.078624347364137	-0.172061650528735	-0.530555813653787	0.0934373031645981	SUMO1 pseudogene 3	SUMO1P3
0.588274073027202	0.642642065430761	9.2065291410622e-12	0.477850211423942	23385	0.0475493617185396	-0.0364042182183599	1.4676830851436	0.0839535799368996	nicastrin	NCSTN
0.806462812399124	0.603541675363624	8.59752749542272e-09	0.868962168530369	57216	0.122792027768406	0.233665577147066	-5.11776758498112	-0.110873549378661	VANGL planar cell polarity protein 2	VANGL2
0.172771428346877	0.217785998748847	0.00155242068848074	0.836735613608256	57823	-0.90219165153109	-0.725037509699116	-2.18229698992329	-0.177154141831974	SLAM family member 7	SLAMF7
0.865082685401365	0.618646093485643	3.37612003072418e-10	0.646732387003027	50848	-0.045426243764723	0.119491870429143	-3.46788477230573	-0.164918114193866	F11 receptor	F11R
0.667233271617754	0.555274917335712	1.19781953449503e-07	0.477195259410594	7391	0.054710881565283	-0.0673300171957836	1.0591961097694	0.122040898761067	upstream transcription factor 1	USF1
0.0930028013249922	0.758796167881376	0.00287443622821472	0.276352108449555	257106	-1.19452880591144	-0.18603216958254	-2.12381354189158	-1.0084966363289	Rho GTPase activating protein 30	ARHGAP30
0.742589036694648	0.193628211181191	0.0354174602030747	0.52022466050807	81607	0.240550044600591	0.875806932568187	-1.4894155164687	-0.635256887967596	nectin cell adhesion molecule 4	NECTIN4
0.999999999999997	0.310740863064869	0.000600305325217224	0.494903794864395	126823	-2.22044604925031e-15	0.545981680946321	-2.26256954618982	-0.545981680946324	kelch domain containing 9	KLHDC9
0.0248696028186861	0.729074254553814	0.000186873736612953	0.124979608696003	5202	-0.386178418855177	-0.0487983541910699	0.684136153904748	-0.337380064664107	prefoldin subunit 2	PFDN2
0.585475191775583	0.459405671234744	0.00115645632734104	0.928821342042907	4817	0.129148003522978	0.157382628365269	-0.833160751755153	-0.0282346248422911	nitrilase 1	NIT1
0.765157549082131	0.313084858049775	0.0283375005934806	0.645523164302663	9191	0.0545191403728893	0.167397607905255	0.389720768865688	-0.112878467532366	death effector domain containing	DEDD
0.94491814790226	0.256536326028402	6.3778364494626e-06	0.414668664991906	51506	0.00954866853038183	-0.143472757711127	0.83069451361602	0.153021426241509	ubiquitin-fold modifier conjugating enzyme 1	UFC1
0.238486958279796	0.762435928988344	0.161977360322151	0.488467166069281	27005	0.26047639911967	0.0583874337934009	0.279207001696877	0.202088965326269	ubiquitin specific peptidase 21	USP21
0.249131117855271	0.967173975559102	0.736864254109916	0.371241327194526	5498	-0.303296098065228	0.00946237154099938	-0.0774101457284417	-0.312758469606227	protoporphyrinogen oxidase	PPOX
0.0388845220090952	0.200658296006618	0.0112041267136386	0.437947449148322	8703	0.307938650248392	0.162704649337423	0.352139964700225	0.145234000910969	beta-1	4-galactosyltransferase 3	B4GALT3
0.717609044160017	0.623418052213189	0.406458397276167	0.55171359882053	4720	0.0358753630505815	-0.0436495601175624	0.0743828906328368	0.0795249231681439	NADH:ubiquinone oxidoreductase core subunit S2	NDUFS2
0.620154881050543	0.63664025281068	0.102442818973559	0.956261910312458	84134	0.163062022873102	0.13895651023728	0.501786954085942	0.0241055126358214	translocase of outer mitochondrial membrane 40 like	TOMM40L
0.606292010559516	0.230961380430639	0.0635140286190267	0.665906245387822	4359	-0.447359293438541	-0.949495210929085	1.52505841493397	0.502135917490544	myelin protein zero	MPZ
0.272510752382576	0.710685641748185	0.356133454006758	0.559178398969824	6391	-0.150390618115486	-0.0446220193445663	0.112411289007478	-0.105768598770919	succinate dehydrogenase complex subunit C	SDHC
0.797136287534246	0.557603965558676	0.246824464008738	0.560798053374632	257177	-0.116770136798455	0.239425117124477	0.481272805504283	-0.356195253922932	cilia and flagella associated protein 126	CFAP126
0.749601102306869	0.122669594679087	8.012893385007e-06	0.202393679782271	2212	-0.186269965036614	0.839180359486074	3.4318985746084	-1.02545032452269	Fc fragment of IgG receptor IIa	FCGR2A
0.00432821069174452	0.598955772863166	0.00947381320883414	0.0118959009724706	3310	2.6313255887201	-0.375400452701446	2.08348118630348	3.00672604142155	heat shock protein family A (Hsp70) member 6	HSPA6
0.0303516542683908	0.0857960574630434	0.197347214697325	0.584932717840324	100189011	1.66189195400913	1.14235194913672	0.837512442984235	0.519540004872407	tRNA-Gly (anticodon TCC) 2-6	TRG-TCC2-6
0.593001099594746	0.746501522565831	0.345470114152833	0.540377075370097	641311	0.258431177582428	-0.139351296351588	-0.412369672659962	0.397782473934016	ribosomal protein L31 pseudogene 11	RPL31P11
0.494049261247871	0.523955175001919	0.904606377691098	0.931425822173783	127943	0.498655394679453	0.41515394073405	0.0775385082967238	0.083501453945403	Fc receptor like B	FCRLB
0.313588666008667	0.213315359499348	0.0604224117119592	0.121195341665011	11266	0.166701855389482	-0.185893457170551	0.290668056001421	0.352595312560033	dual specificity phosphatase 12	DUSP12
0.604915505889444	0.0548659281440039	4.20197136067446e-10	0.0949807024733297	22926	0.0603952274746424	-0.21315441472894	1.48412472686911	0.273549642203583	activating transcription factor 6	ATF6
0.867172141239417	0.887061364379325	6.82105474605166e-08	0.976061670124633	25903	-0.0955064898926237	-0.0725285208210983	4.98064496693537	-0.0229779690715254	olfactomedin like 2B	OLFML2B
0.437627045056181	0.58918667803581	0.619689985915313	0.82379487619169	9722	0.791880414502896	0.490062881803376	-0.450023200922643	0.30181753269952	nitric oxide synthase 1 adaptor protein	NOS1AP
0.141080447916622	0.928297853333255	0.0718273582759427	0.241489956869983	400793	-1.23858800347319	0.065186325322605	-1.38163934215405	-1.3037743287958	chromosome 1 open reading frame 226	C1orf226
0.317761794244373	1	2.55695018002905e-06	0.453002701361498	117157	0.544565419160031	0	3.48427594595116	0.544565419160031	SH2 domain containing 1B	SH2D1B
0.983039776117073	0.740105547021881	2.66706152298305e-09	0.837124818663515	127933	0.00232300421508924	0.0324840121434544	1.21887052973179	-0.0301610079283652	U2AF homology motif kinase 1	UHMK1
0.520162085857868	0.404598980369997	6.31424686868651e-06	0.936538333977344	6675	-0.146343703828204	-0.170479070143432	1.35916139994659	0.0241353663152282	UDP-N-acetylglucosamine pyrophosphorylase 1	UAP1
0.955368382732404	0.000587517073116657	3.17949279224425e-13	0.0120098572996203	4921	0.0173393206582464	1.18824111347321	6.59197109678676	-1.17090179281496	discoidin domain receptor tyrosine kinase 2	DDR2
0.772633497773656	0.714034884044127	0.892321778138214	0.646345923392564	51478	0.120277853629239	-0.136561626213623	-0.0503443654900249	0.256839479842861	hydroxysteroid 17-beta dehydrogenase 7	HSD17B7
0.954256492277528	0.55909209554202	0.000112208179523525	0.66491854227881	5999	-0.0321520185266414	0.294619271163127	2.57175303453512	-0.326771289689769	regulator of G protein signaling 4	RGS4
0.171535744802054	0.071708112303069	0.0029880355639423	0.0322386173538902	8490	0.62941696882947	-0.760162599107561	1.39113521536292	1.38957956793703	regulator of G protein signaling 5	RGS5
0.875437012182672	0.234885451874312	1.20077902995901e-05	0.360086501339293	83540	0.0218332066544979	-0.15165573475677	0.790956655277785	0.173488941411268	NUF2 component of NDC80 kinetochore complex	NUF2
0.115500040335617	0.383887478147508	6.21820277924755e-15	0.0852611451859898	5087	-0.202645022937992	0.0972399083719466	-3.4454577215632	-0.299884931309939	PBX homeobox 1	PBX1
0.210131391272075	0.245020205666761	1.34727172081273e-06	0.867704310783924	4259	-0.17255050397298	-0.142608823016569	-0.919566764660086	-0.0299416809564113	microsomal glutathione S-transferase 3	MGST3
0.924105675608226	0.424524216942601	0.196809788303579	0.544839242662726	223	-0.013689163355675	0.103784540226147	-0.170831067458666	-0.117473703581823	aldehyde dehydrogenase 9 family member A1	ALDH9A1
0.302697627477777	0.130899453556988	1.29055662138258e-05	0.0826328053699477	54499	0.107410288703615	-0.143907613821519	0.577293586488029	0.251317902525133	transmembrane and coiled-coil domains 1	TMCO1
0.0427313009759897	0.948246503624951	4.2494853563185e-09	0.1106553919578	7371	-0.202593487584408	0.0053922894716969	-1.00070076107321	-0.207985777056105	uridine-cytidine kinase 2	UCK2
0.597315772248871	0.378267406729703	0.214194806855072	0.841740738729945	149297	-0.451445545132292	-0.679412055379556	0.970938227000137	0.227966510247264	family with sequence similarity 78 member B	FAM78B
0.809864093938379	0.294933992531797	0.131934366746791	0.596277922187002	57645	0.0274748709983816	0.108955507011892	-0.160042792898726	-0.0814806360135103	pogo transposable element derived with KRAB domain	POGK
0.717695952296487	0.636206725857664	0.99687567150074	0.962924042399238	117143	-0.0695432836611261	-0.0815124415120216	0.00067214817769834	0.0119691578508956	transcriptional adaptor 1	TADA1
0.716021855883332	0.550106339763692	2.31128909364762e-09	0.89728205900136	387597	-0.18425957818888	-0.271809492582741	5.69662004850012	0.0875499143938612	immunoglobulin like domain containing receptor 2	ILDR2
0.49826225352967	0.0871452605705721	8.24949268562787e-07	0.102840865360488	5451	-0.129843353082246	0.306592930618278	-1.36018742677762	-0.436436283700524	POU class 2 homeobox 1	POU2F1
0.598880911253861	0.320908637226092	6.17049296414952e-07	0.780263170385202	8804	0.0780517016630995	0.133395966918064	-1.0815063569829	-0.0553442652549645	cellular repressor of E1A stimulated genes 1	CREG1
0.583524101498441	0.405351169159741	0.0200805752261907	0.880227307573984	9019	0.0444488865457524	0.0607591167340678	0.184922005412774	-0.0163102301883153	myelin protein zero like 1	MPZL1
0.697202093451947	0.382159360899452	0.798386207233881	0.384500568211594	25874	0.0699523307843588	-0.142053140137068	0.0410119972695542	0.212005470921427	mitochondrial pyruvate carrier 2	MPC2
0.259758746017517	0.524801320633355	0.00694726438529137	0.210964416461658	55827	-0.170353815139734	0.0846757418580131	0.407691206302081	-0.255029556997747	DDB1 and CUL4 associated factor 6	DCAF6
0.0768585759700776	0.0253140474619887	0.586100559522344	0.812519412653426	23432	0.337215106491494	0.394624704722963	0.0882366933494501	-0.0574095982314682	G protein-coupled receptor 161	GPR161
0.189698532632523	0.744125340046723	0.00020779709567624	0.232016497543524	261726	-0.172622080677641	0.0373423952655711	0.549467944268993	-0.209964475943212	TOR signaling pathway regulator	TIPRL
0.183104439992881	0.109486550902219	0.901934261585307	0.92601917628986	375035	-0.404046060673408	-0.44069241484638	0.0324236419569335	0.036646354172972	SFT2 domain containing 2	SFT2D2
0.0213468165413283	0.075130187034567	0.00037126606639893	0.00614188591502186	84832	-0.626084629190395	0.416320446406876	-0.998651457825246	-1.04240507559727	ankyrin repeat domain 36B pseudogene 1	ANKRD36BP1
0.700838215467495	0.914302326214985	0.935401725517888	0.720305217409017	9095	0.335838604047291	-0.0839381609303832	0.0632136452249689	0.419776764977674	T-box transcription factor 19	TBX19
0.786830434168768	1	0.000385982882596847	0.840166438446362	1805	-0.195093656610607	0	2.89864808691216	-0.195093656610607	dermatopontin	DPT
0.939698825089513	0.825412125236106	0.00388799812038213	0.838800419129456	101928596	0.0549584506703907	-0.143447088918322	-2.18640740903086	0.198405539588713	uncharacterized LOC101928596	LOC101928596
0.181204453800478	0.976625234667945	3.58033863158077e-09	0.321308529805133	481	-0.130282279137085	-0.0024739643869971	-1.03019795330369	-0.127808314750088	ATPase Na+/K+ transporting subunit beta 1	ATP1B1
0.626120503729703	0.839153304160165	0.307276514147546	0.818849900054776	29922	-0.127071537669313	-0.0471888742689437	0.241588623900453	-0.0798826634003698	NME/NM23 family member 7	NME7
0.142743295908594	0.365870594528591	0.000187509230797234	0.602466653332035	8548	-0.26769864502271	-0.144254931117785	0.764909037375844	-0.123443713904925	basic leucine zipper nuclear factor 1	BLZF1
0.229236827940483	0.864309971622307	2.6258016049843e-05	0.310224579339892	57821	0.906030112890357	-0.112330418080887	3.88332960776584	1.01836053097124	coiled-coil domain containing 181	CCDC181
0.405572703425582	0.513062555900746	0.0141205980442371	0.850830203610148	10560	0.214664960136747	0.150292927831086	-0.624343272072776	0.0643720323056614	solute carrier family 19 member 2	SLC19A2
0.999999999999997	0.0105054322810968	1.06930313757273e-05	0.0699637665173729	2153	-2.22044604925031e-15	1.56704395013222	-3.4893362963281	-1.56704395013222	coagulation factor V	F5
0.488030671661829	0.418173714109934	0.379479021750501	0.295192191972313	92342	0.264881198645011	-0.277453793852727	0.301814487889268	0.542334992497738	methyltransferase like 18	METTL18
0.0296056738936715	0.565867905824025	0.144703432174038	0.0453382876547135	55732	0.570406457368761	-0.124368418862574	0.326199790780353	0.694774876231335	chromosome 1 open reading frame 112	C1orf112
0.129385693567974	0.624020262140588	0.0314783691120743	0.146927998292415	57147	0.461466631873222	-0.128602441859398	0.610804030278816	0.590069073732621	SCY1 like pseudokinase 3	SCYL3
0.244189797853523	0.263249625903255	0.00785107433722897	0.114142665300862	22920	-0.228691821335148	0.196131804713785	0.518628239461882	-0.424823626048933	kinesin associated protein 3	KIFAP3
0.817722618798078	0.671561892475265	0.0288095960691283	0.649925957148592	101928650	-0.162280280968894	0.267623774851878	1.49920347862192	-0.429904055820772	GORAB antisense RNA 1	GORAB-AS1
0.429434362288209	0.806742906049493	9.26634799378086e-05	0.666615990326481	92344	-0.274032361933562	-0.075131605470125	1.60471154315522	-0.198900756463437	golgin	RAB6 interacting	GORAB
0.963441561678646	0.363188144591158	6.41688003929962e-12	0.519222619810702	5396	0.025176564507329	-0.453280912096569	9.46380340659116	0.478457476603898	paired related homeobox 1	PRRX1
0.719122659348771	0.437963238174198	0.0269156457481039	0.433762344463656	2329	-0.285171969411735	0.55471113807546	-1.71038112493059	-0.839883107487194	flavin containing dimethylaniline monoxygenase 4	FMO4
0.899389030899582	0.124162771733467	0.0114636970365822	0.337516933678121	23215	0.0109866307958928	0.124597788349625	0.220663107480366	-0.113611157553732	proline rich coiled-coil 2C	PRRC2C
0.457803319627975	0.0632818723502882	2.39427705090827e-07	0.452847973132422	8674	0.215962935110277	0.508973620147123	2.27723385124222	-0.293010685036845	vesicle associated membrane protein 4	VAMP4
0.546655843856893	0.941889730787631	0.1516236076115	0.618073226529896	51603	-0.0914495102398112	0.00982949981511982	0.200511703880318	-0.101279010054931	eEF1A lysine and N-terminal methyltransferase	EEF1AKNMT
0.2135444519969	0.363723920991248	0.0115855466262016	0.132221517276594	26052	-0.789203427390073	0.50886544099311	1.56520710753982	-1.29806886838318	dynamin 3	DNM3
0.041783634634839	0.39099375640199	0.044739555991521	0.0401224783002301	5279	0.478293830780161	-0.16952409245696	-0.420900335818146	0.647817923237122	phosphatidylinositol glycan anchor biosynthesis class C	PIGC
0.191886414383142	0.270807685185122	6.6145585946651e-07	0.800897743514656	51430	-0.178354407541693	-0.133438230660233	0.965714029011105	-0.0449161768814603	SUN domain containing ossification factor	SUCO
0.749532087220831	0.699184944611091	9.8948465160091e-10	0.620920407329437	7292	-0.177524321355342	0.192347087267834	6.66026657784292	-0.369871408623176	TNF superfamily member 4	TNFSF4
0.0161972299519307	0.452236528614612	0.0644386649108409	0.152419494761148	100506023	2.23287478848343	0.567864963025983	1.47034762382104	1.66500982545745	uncharacterized LOC100506023	LOC100506023
0.289863882212572	0.72262476217374	0.0276352721262428	0.572526189438387	101928673	-0.906918973211397	-0.267297587563432	1.80614780456012	-0.639621385647966	PRDX6 antisense RNA 1	PRDX6-AS1
0.369897682534416	0.502995160773283	1.22112012935787e-10	0.269633215917102	9588	0.0776099099546332	-0.0515275133877608	1.19186688538409	0.129137423342394	peroxiredoxin 6	PRDX6
0.32590271266371	0.725300919812943	2.15319215549056e-07	0.611632510087743	27252	0.189369961708501	0.0596890321967627	1.51084463700133	0.129680929511739	kelch like family member 20	KLHL20
0.716629382793355	0.537983181000623	3.05077936907681e-05	0.886994617035738	91687	0.0772124376902044	0.117690909612295	1.10631570032446	-0.040478471922091	centromere protein L	CENPL
0.656616552187774	0.43908348849084	5.20082327363333e-07	0.850370000075587	55157	0.0665521044343436	0.104331118043809	-1.10788762137583	-0.0377790136094651	aspartyl-tRNA synthetase 2	mitochondrial	DARS2
0.224712674691654	0.423572445588894	0.36458370790954	0.15648855426356	100506046	0.801064945660101	-0.465319185065565	0.528901061573453	1.26638413072567	GAS5 antisense RNA 1	GAS5-AS1
0.22351523290939	0.647288510582381	0.362726901308841	0.227787879559798	60674	0.179960165527584	-0.0591533114041249	0.118968319980244	0.239113476931709	growth arrest specific 5	GAS5
0.648273001835373	0.887208560000782	0.660088367766225	0.805376813757315	26769	-0.347454377324095	-0.0963116830956522	-0.299541837346749	-0.251142694228443	small nucleolar RNA	C/D box 81	SNORD81
0.708021432618732	0.448551525890696	0.700770163100172	0.434371463488566	26802	0.176646106211857	-0.322162193174328	-0.162138343209036	0.498808299386185	small nucleolar RNA	C/D box 47	SNORD47
0.325263100209471	0.187799779538298	0.626937983123957	0.873206149925318	26774	-0.443729530359125	-0.538717627319675	0.193580317771204	0.0949880969605494	small nucleolar RNA	C/D box 80	SNORD80
0.0278854261589579	0.53891486056827	0.905391343037845	0.182458228501603	26770	-1.35638510020733	-0.312775849528429	0.0601145708922843	-1.0436092506789	small nucleolar RNA	C/D box 79	SNORD79
0.875397043483142	0.279467739260928	0.937862248763374	0.399568380913394	26806	-0.0951294813237599	0.598844543738667	-0.0422872134360397	-0.693974025062427	small nucleolar RNA	C/D box 44	SNORD44
0.971286767067071	0.843974298054345	0.909877895761615	0.916813641717592	692197	-0.0272432296801998	-0.133323212603497	0.0766431655070976	0.106079982923297	small nucleolar RNA	C/D box 77	SNORD77
0.0609570709319378	0.606135901854922	0.291731163507751	0.082466605004563	692196	1.15150886814038	-0.267382228214703	0.555003476820261	1.41889109635508	small nucleolar RNA	C/D box 76	SNORD76
0.746929168071794	0.875178475554845	0.729355984618347	0.730089685316449	619498	0.262392929080985	-0.114087135678244	0.251699798224228	0.376480064759229	small nucleolar RNA	C/D box 74	SNORD74
0.268977657480136	0.574055730218195	0.501698215996293	0.643112262501304	84614	0.563295985784763	0.252112099143247	0.302049696341859	0.311183886641516	zinc finger and BTB domain containing 37	ZBTB37
0.659263978711504	0.999201072528288	0.059912864708905	0.74154283811026	149041	0.0778254578302393	-0.000157536612616305	0.315373090590785	0.0779829944428556	ring finger and CCCH-type domains 1	RC3H1
0.307522008927278	0.776518418741545	0.615005373385797	0.560756062611547	9910	-0.21412103542414	-0.0523784936815206	0.0930859157674533	-0.161742541742619	RAB GTPase activating protein 1 like	RABGAP1L
0.121526695650127	0.328076204682609	0.236785262643447	0.590200585786348	27101	-0.172290163224055	-0.0948566432557234	-0.115653871329372	-0.0774335199683316	calcyclin binding protein	CACYBP
0.42707016666019	0.448564803091671	0.101128855755069	0.929691181316375	63931	-0.171895983081458	-0.146554525359958	0.32925407552948	-0.0253414577214999	mitochondrial ribosomal protein S14	MRPS14
0.128565709130013	0.68090714368917	0.011424383994553	0.159983423785219	9674	1.17884429493529	-0.274634812477627	-1.89210630534192	1.45347910741291	KIAA0040	KIAA0040
0.317392659759549	0.675897296526786	0.0178174767204437	0.633352449377911	64326	0.176194453489616	0.0649425657211316	0.406197944989833	0.111251887768485	COP1 E3 ubiquitin ligase	COP1
0.292044212340999	0.420443085311109	0.428548894835901	0.796935985143442	677679	0.936220142316714	0.635076588469491	-0.623813814845804	0.301143553847223	small Cajal body-specific RNA 3	SCARNA3
0.572835279794435	0.536135120377326	0.0332693128692733	0.407770090229201	60676	0.555167972965726	-0.545425542255787	2.02265848370076	1.10059351522151	pappalysin 2	PAPPA2
0.356940217654614	0.487583459644167	0.0149735605256534	0.255377688919321	89866	-0.816274028036985	0.546592121938778	-2.11495865129627	-1.36286614997576	SEC16 homolog B	endoplasmic reticulum export factor	SEC16B
0.273802227230995	0.8542915221715	1.32271499063912e-08	0.481158379947515	730102	0.604283444828426	0.0888542629066373	-5.34947824191078	0.515429181921789	crystallin zeta like 2	pseudogene	CRYZL2P
0.608461718523677	0.612933742981031	0.220348686873325	0.474063510588848	100302401	-0.397005492851797	0.350629759550364	0.868428826236697	-0.747635252402161	RASAL2 antisense RNA 1	RASAL2-AS1
0.57604685321415	0.995641578600908	6.3931427825541e-05	0.678738633400775	9462	-0.0964220896303543	-0.000837883056662214	0.832457722325525	-0.095584206573692	RAS protein activator like 2	RASAL2
0.0795975687532611	0.540473389607028	0.21316218156862	0.340021692839864	400798	1.51278794871462	0.450179665046976	-0.934889265246328	1.06260828366764	chromosome 1 putative open reading frame 220	C1orf220
0.225534036376192	0.366922911600825	0.000802278814832867	0.751727204155204	55103	-0.222558987372909	-0.146480851151578	-0.661608869762541	-0.076078136221331	Ral GEF with PH domain and SH3 binding motif 2	RALGPS2
0.352655075272105	0.875033004535475	0.0281194656681037	0.551974598200163	9068	0.843848728601687	0.125833934243853	1.91545084577062	0.718014794357834	angiopoietin like 1	ANGPTL1
0.249773924052736	0.54288650904409	8.51858315962435e-05	0.210835703006352	9917	-0.0987212080587412	0.0458989228471163	0.395324441795449	-0.144620130905857	FAM20B glycosaminoglycan xylosylkinase	FAM20B
0.407621552483448	0.219919009661398	0.741524156182888	0.157481682573416	64222	0.13697453195743	-0.184155172597687	0.0483047616709991	0.321129704555117	torsin family 3 member A	TOR3A
0.280832454621347	0.477432893145749	0.000505155478362309	0.206859859083186	27	-0.129145454393134	0.0752115467213272	0.457852580361116	-0.204357001114461	ABL proto-oncogene 2	non-receptor tyrosine kinase	ABL2
0.199032119956798	0.353188347343949	4.94503507684795e-05	0.121904932789423	6646	-0.137427227443517	0.0876203087211502	0.517268447700522	-0.225047536164667	sterol O-acyltransferase 1	SOAT1
0.3075798924208	0.636621742667244	0.302713026489914	0.285072023677163	163590	-0.12352488141963	0.0504223539814097	0.11164341199339	-0.17394723540104	torsin 1A interacting protein 2	TOR1AIP2
0.541014239476881	0.563504514123988	3.79251336649338e-06	0.943193337692642	26092	-0.0760358814194637	-0.0642210861589128	0.777233848299456	-0.011814795260551	torsin 1A interacting protein 1	TOR1AIP1
0.665330624551267	0.779206647203176	4.31815807175854e-05	0.611226693072798	9857	0.0468359482726681	-0.0270987783882539	0.544235192445009	0.073934726660922	centrosomal protein 350	CEP350
0.985623973215181	0.303206949194097	2.26802932572634e-08	0.496277110847837	5768	-0.00193271460208599	-0.100641179870146	1.01877481951749	0.0987084652680599	quiescin sulfhydryl oxidase 1	QSOX1
0.637472569806789	0.88522107815048	0.00716247822091923	0.797915793948285	200058	0.240584466266367	0.0656851510581582	1.39598912897651	0.174899315208209	NA	NA
0.534032222896403	0.900477288070168	0.00781502429104588	0.584255147100373	89884	0.494515801889508	-0.0883708985869813	-2.13817543017452	0.582886700476489	LIM homeobox 4	LHX4
0.346470165751429	0.460244197338526	0.775072513141174	0.829333438498427	100527964	0.383672138609272	0.267548161558011	0.102687662609298	0.11612397705126	LHX4 antisense RNA 1	LHX4-AS1
0.791090280094498	0.601771950445982	0.290612294571307	0.586157506953921	84320	0.0419831146062579	-0.074240090913138	-0.15260205464776	0.116223205519396	acyl-CoA binding domain containing 6	ACBD6
0.360019325099914	0.568029784320736	7.76623092264578e-07	0.29173528680771	9213	-0.11797308059079	0.0652268933972113	-0.912774044243175	-0.183199973988001	xenotropic and polytropic retrovirus receptor 1	XPR1
0.621091154169244	0.289373861793009	0.186468296548721	0.726561407692071	57710	-0.420373262167653	-0.818521144401968	-1.03202391787297	0.398147882234315	KIAA1614	KIAA1614
0.564566102571425	0.545457769857377	0.0506794413256959	0.407952808330234	10228	-0.0782742219839276	0.0735187621033386	0.252845522330826	-0.151792984087266	syntaxin 6	STX6
0.549829626050041	0.261437860038411	0.00697436117075091	0.236280398930519	3140	-0.146894915951081	0.25070791624685	0.672875843552181	-0.397602832197931	major histocompatibility complex	class I-related	MR1
0.695307740181464	0.927329419604927	2.52745486679997e-05	0.724271223847996	51278	-0.0805058063980608	0.0167253059203007	-1.08765069818694	-0.0972311123183616	immediate early response 5	IER5
0.938919642751748	0.569636432887412	0.865134544742339	0.746314575424219	2752	0.0228470414746553	0.152478691368441	-0.0453114895874931	-0.129631649893786	glutamate-ammonia ligase	GLUL
0.190812095237994	0.563110635953598	0.0021826396967682	0.539708473932984	6041	-0.480466951336814	-0.18536291844757	1.16159210036966	-0.295104032889244	ribonuclease L	RNASEL
0.498623723309211	0.150277773379478	0.0227034735613468	0.628034219656803	6004	0.505577840023095	0.98934727543665	-1.65891702481403	-0.483769435413556	regulator of G protein signaling 16	RGS16
0.282006258732613	0.249694409904591	0.000111597607206859	0.973795547879595	80896	0.590344011683704	0.566649762371875	2.46831303283469	0.0236942493118291	N-acetylneuraminate pyruvate lyase	NPL
0.870903062962609	0.294828562988206	0.673127886107691	0.410308197444235	1660	0.0114661108119023	-0.0673724199426502	-0.026693206035084	0.0788385307545525	DExH-box helicase 9	DHX9
0.936792392147073	0.561594969484263	1.09302869962147e-11	0.655000097599664	3915	-0.00546291875119742	0.0359743678372393	1.14289428768189	-0.0414372865884367	laminin subunit gamma 1	LAMC1
0.00377398069033069	0.93894457040042	1.27218920895316e-11	0.0198244420720546	3918	-0.919718941818818	0.0186467395510634	-4.46728970363673	-0.938365681369881	laminin subunit gamma 2	LAMC2
0.83015702102692	0.188305320969384	0.00132700115421243	0.460943185555251	23057	0.171475503486004	0.969206891334455	2.7771660904585	-0.797731387848451	nicotinamide nucleotide adenylyltransferase 2	NMNAT2
0.909271842580579	0.182613506750701	0.358380685528162	0.411010921755081	284649	-0.101227014512877	-1.09250694038404	-0.740489512901886	0.99127992587116	SMG7 antisense RNA 1	SMG7-AS1
0.9503345960345	0.274671730001674	0.000581145989034154	0.489258030035592	9887	0.00705956694580578	0.11308977816909	0.435238696807509	-0.106030211223285	SMG7 nonsense mediated mRNA decay factor	SMG7
0.246075197866375	0.346742206021144	0.0208935215966692	0.804168229709608	4688	0.926564922992189	0.666794462074625	-1.77479133883809	0.259770460917564	neutrophil cytosolic factor 2	NCF2
0.27981734075757	0.056113002606886	2.96936862250187e-08	0.593037809287717	10092	-0.105132218107925	-0.173803146377013	0.886650503487573	0.0686709282690883	actin related protein 2/3 complex subunit 5	ARPC5
0.168020268959606	0.543490074874849	2.35771695848122e-07	0.155949376697908	23179	0.64861962369827	-0.248802364145538	3.60053415695419	0.897421987843808	ral guanine nucleotide dissociation stimulator like 1	RGL1
0.266238085589461	0.160679663281731	0.268015138226325	0.903348594440533	116461	-0.194457074510532	-0.222344377087713	-0.173254542388275	0.0278873025771809	tRNA splicing endonuclease subunit 15	TSEN15
0.156652871668553	0.151200251289173	0.162672754211579	0.0512788881807738	81563	0.435292877051002	-0.394910730261032	0.383370640356389	0.830203607312034	chromosome 1 open reading frame 21	C1orf21
0.323842982683694	0.391080019040944	1.55741996809191e-08	0.197451797480847	80267	-0.136539465654011	0.105718598247002	1.32955569492386	-0.242258063901013	ER degradation enhancing alpha-mannosidase like protein 3	EDEM3
0.531791274612329	0.327740019878722	1.05387004740058e-14	0.846039058885022	116496	0.0884545183236565	0.125079705975743	3.78838984655847	-0.0366251876520867	niban apoptosis regulator 1	NIBAN1
0.593658681240173	0.908339465083256	0.351791833793424	0.74721680704089	6045	0.0978626236750442	0.0187984708303999	0.154335521324879	0.0790641528446443	ring finger protein 2	RNF2
0.0254169649287064	0.281549342974808	0.329658087934771	0.28528856251028	81627	0.357813386498215	0.143820159415961	0.12970850655357	0.213993227082254	tRNA methyltransferase 1 like	TRMT1L
0.364253427624294	0.430421438612573	0.986178210619394	0.235001419283502	54823	-0.345797020994717	0.267828886476861	0.00582056820129639	-0.613625907471578	SWT1 RNA endoribonuclease homolog	SWT1
0.28274378683942	0.445651620404969	1.80685836722937e-07	0.196343624766995	10625	0.133704439255981	-0.0840536412950623	0.985960855588259	0.217758080551043	influenza virus NS1A binding protein	IVNS1ABP
0.859549918080879	0.331608068233046	4.60238868993479e-07	0.434441283723586	83872	-0.124872839437893	0.622757010772424	5.29047765642624	-0.747629850210316	hemicentin 1	HMCN1
0.273670669541429	0.912258081663588	0.0246264247393231	0.451840808299177	10216	-0.891428237918039	-0.0785959303169074	-1.75549514848128	-0.812832307601131	proteoglycan 4	PRG4
0.851276275987485	0.836926521353307	0.668441610573839	0.997994478192115	7175	0.0163024359918307	0.0160093939215482	0.0333953470446016	0.000293042070282468	translocated promoter region	nuclear basket protein	TPR
0.772660406247239	0.642454483035	0.908192428054137	0.924294311906887	54953	-0.0559537611071868	-0.080613985914737	0.0199524762993466	0.0246602248075503	odr-4 GPCR localization factor homolog	ODR4
0.413858787944463	0.383817967936491	0.0225435164507707	0.239768195165333	10896	0.739784227521666	-0.706350637932483	2.00551838374243	1.44613486545415	NA	NA
0.0611518837882771	0.629298334998884	1.21018505350986e-09	0.0860770155392207	5743	-0.811725485207566	0.176511387240742	-4.81389375164755	-0.988236872448308	prostaglandin-endoperoxide synthase 2	PTGS2
0.774920024191825	0.749390113991322	0.0103950093937887	0.999925911942983	103752588	-0.211337471195469	-0.2112455290711	-1.90621229558664	-9.19421243694707e-05	PTGS2 antisense NFKB1 complex-mediated expression regulator RNA	PACERR
0.823581819056079	0.172806368601493	7.75827864607897e-11	0.44424761424859	5321	0.0338306800140535	0.191061893226638	-2.18771305303888	-0.157231213212585	phospholipase A2 group IVA	PLA2G4A
0.827985126222277	0.664423570001058	1.23598909582614e-14	0.898117220300665	339479	-0.074980885174452	-0.134227743143875	9.19507417758129	0.0592468579694225	BMP/retinoic acid inducible neural specific 3	BRINP3
0.0732319840619638	1	4.97954033998794e-07	0.17135338391177	101929120	1.10169611231913	0	4.32817220213693	1.10169611231913	long intergenic non-protein coding RNA 1351	LINC01351
0.405539756094353	0.617356578900636	0.0974173283252533	0.769831752410589	100616345	-0.285521747007245	-0.152200493962759	-0.527969792342751	-0.133321253044486	microRNA 4426	MIR4426
0.0416333933701857	0.70812548315136	0.576009670385285	0.17953772511245	5997	-0.597581595681926	-0.0913935439932017	0.13693433743605	-0.506188051688725	regulator of G protein signaling 2	RGS2
0.497176714449192	0.109316226792546	0.731014392604947	0.119067245874462	51377	-0.0838869482151399	0.183729588548783	-0.0377627882015643	-0.267616536763922	ubiquitin C-terminal hydrolase L5	UCHL5
0.171990568688583	0.991237253904659	0.137815431295539	0.298538245168654	6738	-0.192494469292441	0.00133938729507665	0.18819882134231	-0.193833856587518	Ro60	Y RNA binding protein	RO60
0.659092630746791	0.153327439338943	0.00182935617554892	0.514302589177561	51022	-0.0905987366601719	-0.271012506686703	0.682916737404384	0.180413770026531	glutaredoxin 2	GLRX2
0.718906479756366	0.439654835137685	0.455615751833688	0.801450250320925	79577	-0.0472002451494031	-0.0913934184490159	0.0881736472470465	0.0441931732996128	cell division cycle 73	CDC73
0.322864277190745	0.450401477378904	1.63704981014801e-05	0.220598399317712	343450	0.631278912461187	-0.427973593627005	3.46671266345883	1.05925250608819	potassium sodium-activated channel subfamily T member 2	KCNT2
0.932896203216647	0.0551009657933	2.5479693504453e-13	0.205305779755508	3075	0.0153913003606627	0.334918407849753	3.94958650588626	-0.31952710748909	complement factor H	CFH
0.999999999999997	0.343970317013719	0.00103447057287234	0.524518951586131	10878	-2.22044604925031e-15	0.536012304715038	-2.23515780740818	-0.536012304715041	complement factor H related 3	CFHR3
0.535989676029751	0.033914883903628	3.35691082061164e-06	0.294471283745248	259266	0.0619736867808243	0.204615207996969	0.63221017634184	-0.142641521216144	assembly factor for spindle microtubules	ASPM
0.525262772468991	0.627738252864613	0.808450731496393	0.427977597928657	360023	-0.136218940659828	0.0927279278046429	0.0462145049703588	-0.228946868464471	zinc finger and BTB domain containing 41	ZBTB41
0.603700556919186	0.653826727253296	0.000274531500819616	0.929318760646878	163486	0.131800483300875	0.101722389819867	1.05552864030366	0.0300780934810079	DENN domain containing 1B	DENND1B
0.0919854745245716	0.858628173609111	0.29186848392054	0.240625914766788	388722	0.994719672632053	0.0894559425402862	0.539544239587493	0.905263730091767	chromosome 1 open reading frame 53	C1orf53
0.656904866548457	0.878673279091774	0.0197470285088655	0.817931517940908	56956	-0.37133881192692	-0.113793851487147	1.91646377754891	-0.257544960439774	LIM homeobox 9	LHX9
0.165592734294096	0.388670161003507	0.000160445505731267	0.114152761106306	140609	0.261977058600231	-0.142654594081798	0.807603608665622	0.404631652682029	NIMA related kinase 7	NEK7
0.0812477996283355	0.0930608609782998	0.469432375161876	0.845810378481686	100131234	1.40356256113929	1.20448874432091	0.497931342484208	0.199073816818382	MIR181A1 host gene	MIR181A1HG
0.563344576871173	0.827008566590582	1.32188780819088e-06	0.774087472268623	2494	0.499768971231337	0.168197954018721	-5.91337664302124	0.331571017212616	nuclear receptor subfamily 5 group A member 2	NR5A2
0.999999999999997	0.240775390726995	0.000439553570748252	0.428077496519168	554279	-2.22044604925031e-15	0.626159712189794	-2.30931129405078	-0.626159712189796	long intergenic non-protein coding RNA 862	LINC00862
0.364931548461361	0.764288065500803	4.98368158979793e-07	0.629138103597843	23528	-0.117117483534611	-0.0342251911323519	-0.949533217755123	-0.082892292402259	zinc finger protein 281	ZNF281
0.176025342068465	0.518242723282822	0.012649876206102	0.154575955898367	9928	-0.159684576011438	0.0665027948908712	0.285263435583517	-0.226187370902309	kinesin family member 14	KIF14
0.110561446735328	0.902853687322658	0.954775020940773	0.255607416878624	83479	0.486910205183744	0.0318449227193023	0.0147930825924023	0.455065282464441	DEAD-box helicase 59	DDX59
0.887616539505345	0.249375138743471	2.31061676515179e-06	0.379162466444772	23271	-0.0144235448245142	0.107609306080361	0.669518026860112	-0.122032850904875	calmodulin regulated spectrin associated protein family member 2	CAMSAP2
0.750346376597352	0.923586905761717	2.02042960438404e-07	0.862230982243191	55765	-0.185991089251492	-0.0500670448074052	-4.67556451789752	-0.135924044444087	innate immunity activator	INAVA
0.499409585597934	0.502243800581972	1.04442830105895e-07	0.954851578910412	23046	0.253097488934157	0.224860134874866	-3.13781670607225	0.0282373540592911	kinesin family member 21B	KIF21B
0.607601406272827	0.215655791199549	0.190224212864294	0.22952709379666	252839	0.0774245070186241	-0.17077861798237	0.1812669091124	0.248203125000995	transmembrane protein 9	TMEM9
0.556686867803356	0.793721445377333	2.52721210084924e-08	0.790311205134187	91156	0.198714869719206	0.0786849795124358	3.16544218853036	0.12002989020677	immunoglobulin like and fibronectin type III domain containing 1	IGFN1
0.999999999999997	0.656457947202881	0.000469874256701562	0.766381850985152	3898	-2.22044604925031e-15	-0.252023903321773	-2.48406925939649	0.252023903321771	ladinin 1	LAD1
0.069316397338036	0.609002772334177	1.88094719544888e-07	0.283918180231874	23612	0.49542615907244	0.118181187251163	-2.07214397839132	0.377244971821277	pleckstrin homology like domain family A member 3	PHLDA3
0.265905454852849	0.065322665088778	6.80180636924216e-12	0.648089709908695	1465	-0.108242090701415	-0.166743799239754	-1.6333405631262	0.0585017085383388	cysteine and glycine rich protein 1	CSRP1
0.00028987499556125	0.579032695690879	1.15542491497249e-07	0.00148562487333132	376693	-2.28394008672665	0.245459624673416	-4.12010680651111	-2.52939971140007	ribosomal protein S10 pseudogene 7	RPS10P7
0.728923980547328	0.42541791057704	1.6345578250077e-13	0.78092153215752	89796	0.037094739917741	0.077004308546833	2.38077628969623	-0.039909568629092	neuron navigator 1	NAV1
0.307677494340014	0.337450203195257	0.58188758700669	0.168434124925004	55705	-0.0963766506169712	0.080883189512126	0.045926929911313	-0.177259840129097	importin 9	IPO9
0.0776992611489267	0.318824908116026	2.40700806364522e-06	0.0532786870702548	149345	0.428230757923703	-0.208349837370921	1.50152140271877	0.636580595294624	shisa family member 4	SHISA4
0.098181782542077	0.657968103454954	0.145839300109632	0.326489226605762	25802	1.50850432705953	0.345210105072754	1.17341957956895	1.16329422198677	leiomodin 1	LMOD1
0.588302018055135	0.0267226325604411	0.000158900332073092	0.238438394306171	10440	-0.063611129568022	-0.253128213628506	0.51756621090773	0.189517084060484	translocase of inner mitochondrial membrane 17A	TIMM17A
0.0922113605266539	0.699707103839652	0.00322668635097899	0.297338880429176	6051	-0.210191847433177	-0.0410490369816277	-0.36676869950836	-0.169142810451549	arginyl aminopeptidase	RNPEP
0.999999999999994	0.596301467420117	4.37245560844979e-16	0.723251567756374	1999	-2.22044604925031e-15	-0.129790961944491	-9.15641853605185	0.129790961944488	E74 like ETS transcription factor 3	ELF3
0.999999999999998	0.952584422317355	0.0187927350520718	0.968378178796428	9283	-2.22044604925031e-15	0.0379626836625689	-1.65762521349114	-0.0379626836625712	G protein-coupled receptor 37 like 1	GPR37L1
0.63924145599739	0.735748176653445	0.213746846644872	0.900312479202674	127829	-0.114246472792992	-0.0734326677182935	-0.277480056317732	-0.0408138050746985	ADP ribosylation factor like GTPase 8A	ARL8A
0.465642461899475	0.366155536483996	4.95788053788713e-05	0.256774736252499	59352	-0.436289397988161	0.485791159850954	-2.94796669725862	-0.922080557839115	leucine rich repeat containing G protein-coupled receptor 6	LGR6
0.316151300756909	0.383615721213494	0.0106252581627153	0.190591412371637	29089	0.157236616544504	-0.12170585421556	0.39655273204805	0.278942470760064	ubiquitin conjugating enzyme E2 T	UBE2T
0.104716967745667	0.490128371042421	0.021582846140771	0.099079924075885	4660	-0.425147249414283	0.155639019424062	-0.565309451633296	-0.580786268838345	protein phosphatase 1 regulatory subunit 12B	PPP1R12B
0.86276133632235	0.687921180663353	0.164195884339284	0.691839536903617	127833	0.101173899868228	-0.210765405784595	0.753284556399384	0.311939305652823	synaptotagmin 2	SYT2
0.516185931659425	0.959649347527463	0.731644083791114	0.651156930162362	10765	0.0916218614820954	0.00633923437442885	-0.0430562072276821	0.0852826271076665	lysine demethylase 5B	KDM5B
0.0129255486303963	0.0632611207452569	0.00405984317491148	0.454206684095509	100506696	-1.69521870803939	-1.07709883330154	-1.82321486743672	-0.618119874737847	prostate cancer associated transcript 6	PCAT6
0.123185271972884	0.843031585778026	0.38305077661686	0.196380573372164	148709	-1.44285127920117	0.15902216818264	0.709479908257048	-1.60187344738381	actin gamma 1 pseudogene 25	ACTG1P25
0.147598664880134	0.539962578261983	0.164459331923775	0.482150056507001	5877	-0.391921964904089	-0.143886918477167	-0.335554347683884	-0.248035046426922	RAB interacting factor	RABIF
0.47269207818654	0.491041750698532	0.638605702653444	0.324127223823976	59349	0.143101659068753	-0.122654660937332	0.0832753240969177	0.265756320006085	kelch like family member 12	KLHL12
0.925701538376562	0.490176708104646	6.39148574843473e-05	0.595576546609286	51094	-0.00953131154460607	0.0636015400318346	0.496071085489782	-0.0731328515764407	adiponectin receptor 1	ADIPOR1
0.692183360422908	0.41746580918096	0.00254456974330476	0.405118831281203	51706	0.0955102481857342	-0.17651326632726	0.768318209307448	0.272023514512994	cytochrome b5 reductase 1	CYB5R1
0.29386075544096	0.790511894571691	0.769592299345528	0.337368532873428	92703	-0.240497086137979	0.0534545903306078	0.0589562066614366	-0.293951676468587	transmembrane protein 183A	TMEM183A
0.032895395990652	0.740239008279342	0.301567239932957	0.0667007455707784	8497	-1.54026808609357	0.197634651672037	-0.62633897852114	-1.7379027377656	PTPRF interacting protein alpha 4	PPFIA4
0.741042559691475	0.185019292192133	0.0782337480864226	0.50943154598065	134	0.339989838433615	1.25583105281986	-1.70946718625821	-0.915841214386247	adenosine A1 receptor	ADORA1
0.140467021223069	0.852187855091649	1.92998536933123e-07	0.317385380383727	7832	0.889101851682706	0.0967743709013593	-4.667060932482	0.792327480781347	BTG anti-proliferation factor 2	BTG2
0.938835482625262	0.823710358921038	5.63381575823466e-13	0.927148410747889	493	0.00915349681508992	0.0237874062462771	2.43850982155535	-0.0146339094311871	ATPase plasma membrane Ca2+ transporting 4	ATP2B4
0.909193978181594	0.883814439064905	0.00517638062988017	0.99008338889527	84719	-0.0680387624269762	-0.0779839670908231	1.72114907822797	0.00994520466384685	long intergenic non-protein coding RNA 260	LINC00260
0.452437593310581	0.119755297360241	0.00335230951091583	0.1147758999197	9877	-0.098427393495423	0.188431717836702	0.398711570457798	-0.286859111332125	zinc finger CCCH-type containing 11A	ZC3H11A
0.61545839843711	0.711127368543658	0.159613824556664	0.53568451355045	100381270	-0.118712847312325	0.0781278400589063	0.306549071451859	-0.196840687371231	zinc finger BED-type containing 6	ZBED6
0.259698291285787	0.531663603771163	0.0820780176312093	0.661505001802648	6635	-0.260984264569845	-0.127537226453017	0.371637354307181	-0.133447038116828	small nuclear ribonucleoprotein polypeptide E	SNRPE
0.954432806559909	0.0282335882263573	0.606207794653971	0.116928153520142	9580	-0.0124061137083213	0.464666016935936	-0.100567880141652	-0.477072130644257	SRY-box transcription factor 13	SOX13
0.823481556146112	0.333286497957578	0.00105142338460139	0.626044623005467	55224	0.0623041529949457	0.245511997643709	0.998672959257342	-0.183207844648763	ethanolamine kinase 2	ETNK2
0.999999999999997	0.519885761801748	0.00351969085903605	0.666654129980127	127845	-2.22044604925031e-15	-0.38824974937431	-2.04434325496913	0.388249749374308	golgi transport 1A	GOLT1A
0.170133914116915	0.793604520534292	0.64366905653912	0.229841439372832	22874	-0.230269763282458	0.0380380803563414	0.067424740571659	-0.2683078436388	pleckstrin homology domain containing A6	PLEKHA6
0.742313384515501	0.221390998449483	0.0762484806416174	0.288555144386171	127841	-0.266232415273071	0.907660031899347	-1.35557579581828	-1.17389244717242	long intergenic non-protein coding RNA 628	LINC00628
0.682528025387412	0.707271096803482	0.00437452224650947	0.95630828632574	84919	0.0529496894188792	0.0434615191300702	0.381906896583809	0.00948817028880899	protein phosphatase 1 regulatory subunit 15B	PPP1R15B
0.270416083697615	0.817672190011713	0.0277138663644403	0.496572522600276	5287	-0.224821696794116	-0.0412088773917754	-0.42901314061319	-0.183612819402341	phosphatidylinositol-4-phosphate 3-kinase catalytic subunit type 2 beta	PIK3C2B
0.807655815892135	0.314471411569603	0.669538477247435	0.617892701070767	4194	0.0403094051327999	0.151492400855018	-0.0633406640645866	-0.111182995722218	MDM4 regulator of p53	MDM4
0.151826100793662	0.629076410300543	3.90572002511256e-10	0.437616014614209	10446	-0.706218833782111	-0.20612037337304	-6.10128735370724	-0.500098460409072	leucine rich repeat neuronal 2	LRRN2
0.933762650047715	0.118847857925797	0.0392792818772039	0.261683967910352	23114	0.0531712377063007	-0.931799430984057	-1.27291957138344	0.984970668690358	neurofascin	NFASC
0.248213503582879	0.210505985882829	0.160743180334583	0.0976293126040965	6900	-0.931435302971883	0.907217548102297	-1.02347474048396	-1.83865285107418	contactin 2	CNTN2
0.594256187262802	0.570734553169903	0.0702169012210856	0.440689661288071	388730	-0.371135973293041	0.353558581271185	1.19040844524847	-0.724694554564226	transmembrane protein 81	TMEM81
0.065129688686708	0.367169514771481	0.367709164048709	0.0528365038345138	5929	-0.324884456025177	0.135621980574367	0.135464908174927	-0.460506436599544	RB binding protein 5	histone lysine methyltransferase complex subunit	RBBP5
0.980675003898577	0.613880961644196	0.000822666644970881	0.722487470130921	25778	-0.00434366644315887	0.0812858285625309	0.661081266622213	-0.0856294950056897	dual serine/threonine and tyrosine protein kinase	DSTYK
0.607890513782304	0.38468478357445	0.0210303054211274	0.339086767281163	9911	-0.235321940647646	0.35971549044102	1.03739588751203	-0.595037431088666	transmembrane and coiled-coil domain family 2	TMCC2
0.652573903627857	0.890950406633687	4.53059418461876e-10	0.806411162671116	81788	-0.0875822883966517	-0.0237796699743127	-2.46256603858457	-0.063802618422339	NUAK family kinase 2	NUAK2
0.999999999999997	0.530323356315707	0.0113738380160005	0.674524904411854	55220	-2.22044604925031e-15	-0.371441831465088	-1.67167632902052	0.371441831465086	kelch domain containing 8A	KLHDC8A
0.406704989262109	1	0.000268567285444286	0.534118656147782	101669762	-0.51498966505955	0	2.56738619489705	-0.51498966505955	bladder cancer associated transcript 1	BLACAT1
0.443969129842732	0.990876510497096	0.0351826494408992	0.571612047144994	5129	0.626518865347731	0.00828476001193434	-1.65280784883867	0.618234105335797	cyclin dependent kinase 18	CDK18
0.0567777979204635	0.915496380196808	0.0030284311601675	0.162874957793586	148808	-1.3097723668682	-0.0611571844969458	-2.008847291742	-1.24861518237125	major facilitator superfamily domain containing 4A	MFSD4A
0.705587507116921	0.105393649673782	1.63201139043192e-05	0.171529682918856	2005	-0.0563869265333858	0.225933429984432	0.822555836138504	-0.282320356517817	ETS transcription factor ELK4	ELK4
0.019953441175147	0.678907470897625	0.000297504548830869	0.0420289571202569	85414	0.907572620513158	-0.131310646129981	1.46400744081777	1.03888326664314	solute carrier family 45 member 3	SLC45A3
0.646843618600741	0.168496794516791	0.000292574988332455	0.20891314780218	64710	-0.0344163844780958	0.0953360550446849	0.310452345672054	-0.129752439522781	nuclear casein kinase and cyclin dependent kinase substrate 1	NUCKS1
0.293301481198729	0.533035612939388	7.59864640865639e-05	0.235152343273883	8934	0.198973503078534	-0.104238102429063	0.886055913567609	0.303211605507597	RAB29	member RAS oncogene family	RAB29
0.204535630176786	0.318488629524426	0.00389133124038807	0.767442647187729	254428	0.195274307673033	0.135834113126246	0.450174071499822	0.0594401945467871	solute carrier family 41 member 1	SLC41A1
0.807925946166313	0.547780598317696	0.00375341493637279	0.561102923546801	284581	0.0927946895544203	-0.206312790398267	1.15350244617719	0.299107479952687	uncharacterized LOC284581	LOC284581
0.626217465344359	0.254508101261583	0.874130113174654	0.264023617156426	115019	0.359923021554399	-0.767422140056511	-0.104315864557097	1.12734516161091	solute carrier family 26 member 9	SLC26A9
0.238735480826333	0.368066382776451	0.0121014114346988	0.771175647880927	103021295	0.943546428169886	0.638173300420577	-1.96641764471107	0.305373127749308	uncharacterized LOC103021295	LOC103021295
0.584265094620388	0.229725632468371	0.000182491182488014	0.229984636213136	338382	-0.345172815430636	0.691557897054453	2.73804121317103	-1.03673071248509	RAB7B	member RAS oncogene family	RAB7B
0.554989748586588	0.218195211790787	0.0661060617239332	0.21101430736293	729533	0.289479520151756	-0.551395132125392	0.851016670425241	0.840874652277148	family with sequence similarity 72 member A	FAM72A
0.441326807755621	0.209420099756228	6.84132158937019e-10	0.779365508963911	23380	0.0959120564691895	0.142309476522174	1.51966016211508	-0.0463974200529842	SLIT-ROBO Rho GTPase activating protein 2	SRGAP2
0.769267249349712	0.118551755640789	0.0483479170648448	0.391681824496743	9641	-0.0637964450407846	-0.316606080542544	0.411246429371217	0.25280963550176	inhibitor of nuclear factor kappa B kinase subunit epsilon	IKBKE
0.427653977089821	0.144921286854484	0.0564826250981897	0.68169248367464	83593	-0.239466541972989	-0.404248702842692	0.543630816390816	0.164782160869703	Ras association domain family member 5	RASSF5
0.775285970967638	0.285628235936819	0.00343713230728525	0.609426669879927	1939	-0.0454714757895749	-0.154997792678839	0.487231070115541	0.109526316889264	eukaryotic translation initiation factor 2D	EIF2D
0.422497654729519	0.0278874336026205	0.00241011034262962	0.0408916532007371	8444	-0.182057045438197	0.481578376027751	0.72196597860988	-0.663635421465948	dual specificity tyrosine phosphorylation regulated kinase 3	DYRK3
0.803231624231295	0.567086958559567	0.0029172625990233	0.571064685237098	9261	-0.0296203980664966	0.0611410122268774	0.372184506133887	-0.090761410293374	MAPK activated protein kinase 2	MAPKAPK2
0.369900095510177	0.339078390267632	0.0679706438011161	0.198019862636432	9214	-0.746634409295553	0.71338367715351	-1.42249610049357	-1.46001808644906	Fc fragment of IgM receptor	FCMR
0.999999999999997	0.11345768552788	7.75861496409285e-09	0.279780142150569	79098	-2.22044604925031e-15	0.785536889831738	-5.46620534354386	-0.78553688983174	chromosome 1 open reading frame 116	C1orf116
0.891253977088774	0.906421104948452	0.0153637366684171	0.856978063879424	5208	-0.0491361775032968	0.0377852072631533	-0.866405943350844	-0.0869213847664501	6-phosphofructo-2-kinase/fructose-2	6-biphosphatase 2	PFKFB2
0.034832574790067	0.490662666433622	0.0502116768630173	0.226622038326014	55432	0.553463041399946	0.150487127456334	-0.45414759730839	0.402975913943613	YOD1 deubiquitinase	YOD1
0.999999999999997	0.351072641850197	0.000748116182954852	0.530703818143565	722	-2.22044604925031e-15	0.547008599199677	-2.40807472483033	-0.547008599199679	complement component 4 binding protein alpha	C4BPA
0.0499535585722331	0.531089539339822	0.495649782490145	0.0620543134961542	1604	-0.286078174271714	0.0768375060029323	0.0836916185142886	-0.362915680274646	CD55 molecule (Cromer blood group)	CD55
0.859933735888263	0.351938483018196	0.00011349718721903	0.450777026696898	4179	0.0177016138231405	-0.084759216438167	-0.459516569919501	0.102460830261307	CD46 molecule	CD46
0.00907799584665306	0.77211556485906	0.220810881970651	0.0594908239904917	148696	-2.57305778322656	-0.225977943504617	-0.979606429298667	-2.34707983972194	uncharacterized LOC148696	LOC148696
0.295598368128119	0.878971363057281	4.0364429839674e-07	0.49177449108498	5362	0.575994942529147	0.0735998707631924	-4.09496272751312	0.502395071765955	plexin A2	PLXNA2
0.473008480309195	0.406681581643506	4.77959511764171e-05	0.281332367915946	3914	0.137309549904686	-0.142444383473434	0.946936500771514	0.27975393337812	laminin subunit beta 3	LAMB3
0.925349363828088	0.000192451927662983	3.89987008083768e-09	0.00588753701837829	50486	0.0295391416374464	1.36765072907745	3.41814280117812	-1.33811158744	G0/G1 switch 2	G0S2
0.0496833089502332	0.536578612776843	0.0895771983315112	0.0624717375267341	80342	1.27776400793403	-0.338100736121428	0.971208245594051	1.61586474405546	TRAF3 interacting protein 3	TRAF3IP3
0.196359139682329	0.147090406849143	0.877195168212762	0.990857293076403	148304	-0.58563508611829	-0.592400671776663	0.0608487840944156	0.0067655856583726	chromosome 1 open reading frame 74	C1orf74
0.122194627506378	0.220294720786744	0.325253369502143	0.717327274291856	27042	0.250090833021988	0.174595057495385	-0.138793925151246	0.0754957755266021	UTP25 small subunit processor component	UTP25
0.956737462718862	0.695396955953752	8.91224292395736e-11	0.825010352380771	255928	0.0241855773412896	0.15654578778173	6.36906092008468	-0.13236021044044	synaptotagmin 14	SYT14
0.147283068222955	0.430984750834451	0.431040891283238	0.114066920831651	56256	1.33562641078456	-0.632271575050301	0.632192861200845	1.96789798583486	SERTA domain containing 4	SERTAD4
0.970018418237824	0.376830145685915	0.10471481680529	0.571311502244957	55733	-0.0376039152518159	-0.801788157989824	-1.52150610704502	0.764184242738008	hedgehog acyltransferase	HHAT
0.48757012801811	0.801452383708903	2.5652051620025e-05	0.723930912980836	3756	-0.529313373307365	-0.170242755395547	-4.00590534157866	-0.359070617911818	potassium voltage-gated channel subfamily H member 1	KCNH1
0.504346813927163	0.37324423832044	0.102239551256253	0.279704171233318	55758	-0.129103684178723	0.154945663764589	0.294072936606964	-0.284049347943312	REST corepressor 3	RCOR3
0.387980002522995	0.757882469492215	0.00215184198683748	0.656634521388829	7188	0.292432166165047	0.0923329905470993	-1.09198110232472	0.200099175617948	TNF receptor associated factor 5	TRAF5
0.400958372125719	0.630691967806996	4.62780921475379e-08	0.346774548285588	84791	-0.436289397988161	0.22150033672973	-4.61344163753288	-0.657789734717891	long intergenic non-protein coding RNA 467	LINC00467
0.106197758580799	0.529129773212383	0.000302723334748354	0.407190528910024	7779	-0.710302894782699	-0.237901114784348	-1.73446986411858	-0.472401779998351	solute carrier family 30 member 1	SLC30A1
0.551227797298821	0.528481545492249	0.295581693370085	0.981018731023922	4751	0.0831330122873117	0.0787077456839951	0.132227098866172	0.00442526660331666	NIMA related kinase 2	NEK2
0.636660059325053	0.159708233570816	7.61413311947531e-05	0.539678492828487	9926	0.0476122919111068	0.130771824782089	-0.479007790934657	-0.0831595328709822	lysophosphatidylglycerol acyltransferase 1	LPGAT1
0.12602974946937	0.752256941826657	0.00458857265995625	0.33596459775385	25896	0.238216043729885	0.0422423789975319	0.438814177156172	0.195973664732353	integrator complex subunit 7	INTS7
0.0370128034359896	0.063629406090161	1.62934448551755e-05	0.0083234880600274	51514	0.20072655687919	-0.15702309870235	0.491797978047293	0.35774965558154	denticleless E3 ubiquitin protein ligase homolog	DTL
0.677403659219987	0.578134594887711	0.172490686786535	0.950770413761007	100131205	-0.111698227089942	-0.13387257911304	0.337594584534678	0.0221743520230975	ribosomal protein L21 pseudogene 28	RPL21P28
0.010721593634735	0.537542167478249	0.241291553823132	0.0204350205342711	5525	0.561983481886116	-0.108605210510466	-0.21007619843074	0.670588692396581	protein phosphatase 2 regulatory subunit B'alpha	PPP2R5A
0.0365964005697031	0.700772344167266	0.511036394244248	0.0673456358794579	55248	-0.697672233454972	0.106327702365884	-0.182763037883388	-0.803999935820856	proton activated chloride channel 1	PACC1
0.509193895411261	0.0761523286905995	0.0246077311432976	0.454789041571489	29937	-0.142070299128375	-0.358372815595905	-0.470347123631883	0.21630251646753	neudesin neurotrophic factor	NENF
0.812510436217244	0.503235088672717	0.447661301540654	0.785249730091197	467	-0.122101249293575	-0.310353850255836	-0.352838115303715	0.188252600962261	activating transcription factor 3	ATF3
0.0628345620182768	0.971400721997697	0.000193134445441886	0.161034776542558	55509	1.37497070197032	0.0222773058634731	-3.01307609818148	1.35269339610684	basic leucine zipper ATF-like transcription factor 3	BATF3
0.00174455265563996	0.0961577607201143	0.00432781245148293	0.00113601314223113	25936	-0.47599172877456	0.198243842456153	-0.375771212591737	-0.674235571230714	NSL1 component of MIS12 kinetochore complex	NSL1
0.00667012992276779	0.419672954016417	0.0709672634773018	0.0110587511015463	128387	-0.899381408308543	0.211578615108072	-0.496107426783321	-1.11096002341661	TatD DNase domain containing 3	TATDN3
0.902034116728697	0.867704349229936	0.0781439761637734	0.984576109448316	642946	0.0958419308803693	0.116031622882599	-1.29634013268737	-0.0201896920022296	FLVCR1 divergent transcript	FLVCR1-DT
0.00167298360717172	0.462921987683852	3.03642686055828e-06	0.00438244199874037	28982	-0.677325312903896	0.118949404301048	-1.15055692922508	-0.796274717204945	FLVCR heme transporter 1	FLVCR1
0.659238424335258	0.654732623149658	4.45929660492355e-06	0.532181482150592	79805	-0.129772727389092	0.117724231100532	-1.8189975255456	-0.247496958489624	vasohibin 2	VASH2
0.603495465065237	0.450267774693656	0.215014065879194	0.376131377356437	90806	0.0958430639772549	-0.125270263511226	0.209298014629402	0.221113327488481	angel homolog 2	ANGEL2
0.794672154370841	0.756916912297322	0.00116180748538844	0.990031867247015	26750	0.0440573192952742	0.0468915558064573	0.597717709757354	-0.00283423651118309	ribosomal protein S6 kinase C1	RPS6KC1
0.593236312671064	0.0429172535494063	0.161911686241271	0.079452431449022	56950	0.089782068962653	-0.325970578271649	0.216612039532025	0.415752647234302	SET and MYND domain containing 2	SMYD2
0.577259222593945	0.254033418666057	8.39113559830766e-09	0.243067587349869	5784	-0.0885467482253075	0.164933568620799	1.6179008036693	-0.253480316846106	protein tyrosine phosphatase non-receptor type 14	PTPN14
0.49720192019685	0.780005092720195	3.30467959850192e-08	0.4897034778626	1063	-0.0472839913245782	0.0172829251348219	0.637558697535006	-0.0645669164594	centromere protein F	CENPF
0.330523800827041	0.209424243048185	0.0102195564682969	0.902178166802685	101929612	0.502957031409199	0.586801828568115	-1.31669658384954	-0.0838447971589164	NA	NA
0.116691376188717	0.504325046862253	0.0651597575165848	0.110436068838599	51133	-0.220548695272575	0.0809926755271828	-0.235872888758066	-0.301541370799758	potassium channel tetramerization domain containing 3	KCTD3
0.84002641524855	0.211937466314444	0.0892286095994206	0.484646426433039	7399	-0.175404114152697	-0.996571228803409	1.38968014612595	0.821167114650712	usherin	USH2A
0.382773416187931	0.985071605952155	0.0055873881904695	0.505039808852066	55105	-0.182347468544519	0.00344986001222214	0.588058972205968	-0.185797328556741	G-patch domain containing 2	GPATCH2
0.173384654167262	0.328681696413491	2.58158454817342e-05	0.102757402002005	128153	-0.922576696103487	0.582624535988908	-3.47234170031718	-1.5052012320924	spermatogenesis associated 17	SPATA17
0.650978015100466	0.596200428749461	0.912148044973552	0.98677246686242	51018	0.0647949442045679	0.0679692603477235	0.0140858365003016	-0.00317431614315566	ribosomal RNA processing 15 homolog	RRP15
0.769523395940309	0.409959047187963	0.0653683328730611	0.443282593532934	728463	0.220521767196871	-0.560505568792888	-1.31618859941708	0.781027335989759	TGFB2 antisense RNA 1 (head to head)	TGFB2-AS1
0.187992951892051	0.410057290591351	0.000231765073440607	0.649506181719032	7042	-0.235243346753025	-0.129210635619414	-0.737097647414517	-0.106032711133611	transforming growth factor beta 2	TGFB2
0.646453028929178	0.576063370877737	0.0211276736864896	0.974743882983786	127018	0.122969586197525	0.134314756771473	-0.606396738211434	-0.0113451705739482	lysophospholipase like 1	LYPLAL1
0.4096182635058	0.297935707656135	0.357989224045097	0.196821113834827	55532	0.725433092987024	-0.824935256255914	0.725433092987026	1.55036834924294	solute carrier family 30 member 10	SLC30A10
0.0662420144745713	0.984387676079256	0.288273243193197	0.156786400811257	2058	-0.142628517236273	0.00127951514467117	-0.0708316416484491	-0.143908032380944	glutamyl-prolyl-tRNA synthetase 1	EPRS1
0.813919428940908	0.316564313141224	3.47536574580914e-05	0.398363569726966	10380	0.0454585804289733	-0.175930167700959	0.993436226586045	0.221388748129932	3'(2')	5'-bisphosphate nucleotidase 1	BPNT1
0.17414775793427	0.201072129279707	0.0146700968323164	0.0696624815469422	55699	0.132389006927052	-0.110976314068587	-0.22927004125727	0.243365320995639	isoleucyl-tRNA synthetase 2	mitochondrial	IARS2
0.890074038265302	0.448958354531955	0.0478287985355842	0.684989480327464	25782	0.0200406439782101	0.0991600522131391	0.275233323110235	-0.0791194082349289	RAB3 GTPase activating non-catalytic protein subunit 2	RAB3GAP2
0.93020657654049	0.315863213025267	0.0882782280618943	0.54098784585955	6791	0.0241834054976335	0.252106579408491	-0.443296609606207	-0.227923173910858	aurora kinase A pseudogene 1	AURKAP1
0.999999999999996	0.661615601624415	3.17816660793395e-11	0.770031422431618	79762	-2.22044604925031e-15	-0.160388171192581	-6.28012909489385	0.160388171192579	chromosome 1 open reading frame 115	C1orf115
0.837898971126977	0.805668116047441	0.00261009114053041	0.990754130880698	54996	0.0961599166469982	0.103462272170671	-1.49476070649239	-0.00730235552367242	mitochondrial amidoxime reducing component 2	MTARC2
0.193749305735279	0.966514747653907	9.50090101406721e-07	0.313541100866888	64757	0.90634141221161	-0.0254154310764996	-4.78473890476154	0.93175684328811	mitochondrial amidoxime reducing component 1	MTARC1
0.846442919807999	0.0535914250974917	0.00788839688082684	0.230073466488625	3142	0.108709269840679	1.03530354696148	1.51635911681406	-0.926594277120806	H2.0 like homeobox	HLX
0.496252687817753	0.609804593837897	3.56397959201658e-09	0.865478196178643	11221	0.177396842012946	0.118590180182921	2.82319940284241	0.0588066618300251	dual specificity phosphatase 10	DUSP10
0.522517038523251	0.460649756910094	1.65713970443471e-05	0.33661152618581	79802	0.155496165912991	-0.160844821003217	-1.33196309849298	0.316340986916209	HHIP like 2	HHIPL2
0.746115094979971	0.0798415042424908	0.0538124658867185	0.329448505988493	9015	-0.0939600721392759	-0.479386272849487	0.534049599471239	0.385426200710211	TATA-box binding protein associated factor	RNA polymerase I subunit A	TAF1A
0.0678761371188557	0.08219529142936	0.156940744618746	0.824806434985645	100506161	-1.4474617015614	-1.22544706726741	0.979797813829528	-0.222014634293989	TAF1A antisense RNA 1	TAF1A-AS1
0.292107058900417	0.421977053409551	1.4630364090625e-09	0.19275120376874	375056	-0.130676156296649	0.0883559741709661	1.41816607943169	-0.219032130467615	MIA SH3 domain ER export factor 3	MIA3
0.704631069795808	0.595066813778816	0.0854929904051598	0.941937607721895	64853	0.0952283823320834	0.119716698690382	0.406303361516779	-0.024488316358299	axin interactor	dorsalization associated	AIDA
0.665129761363092	0.664090058695269	2.3324185140363e-06	0.541760264640957	148362	0.0570889387587821	-0.0512318882454004	0.861977115659173	0.108320827004182	BRO1 domain and CAAX motif containing	BROX
0.997829805514452	0.241588458526934	1.6531887999238e-06	0.42775262670772	84976	0.000702714042692509	-0.277244788830671	1.7439925632383	0.277947502873364	dispatched RND transporter family member 1	DISP1
0.929999469599656	0.542660049504717	0.00278061937007791	0.732104581466782	7100	-0.0720642873354609	-0.449561052038958	2.58788163806624	0.377496764703497	toll like receptor 5	TLR5
0.132383888413073	0.938740201209918	0.558615427256597	0.274355039313073	55061	1.21229460166601	0.0532000687646793	0.407284349989398	1.15909453290133	sushi domain containing 4	SUSD4
0.0972025680980048	0.0140875400553976	2.41161701220754e-09	0.00639243870108227	824	0.110985580092148	-0.156080647155811	0.71599642712474	0.267066227247959	calpain 2	CAPN2
0.152841004452251	0.472486504590762	2.49200596761392e-05	0.53695641467679	7159	0.183529726567457	0.0802833190027199	0.657752808195816	0.103246407564737	tumor protein p53 binding protein 2	TP53BP2
0.623406827495116	0.437627426419577	0.232471877389114	0.876522203510864	105369195	0.251638175624654	0.358063323144088	0.558906275540727	-0.106425147519434	NA	NA
0.0972861525074022	0.918227622775593	0.00133055289119095	0.185301327037481	23219	0.231396273086375	-0.0122040207053091	0.461828680706787	0.243600293791684	F-box protein 28	FBXO28
0.410049247554117	0.694157408707454	0.00436405761932532	0.720530207341107	8560	-0.0945924624678609	-0.0400127457284611	0.335816133717208	-0.0545797167393998	delta 4-desaturase	sphingolipid 1	DEGS1
0.941489563307328	0.757614210548854	0.0984557368407016	0.879727737241982	4931	-0.015615211855927	-0.0588182882694115	0.330075209408451	0.0432030764134845	nuclear VCP like	NVL
0.097172758703702	0.527672869257803	0.713381674173303	0.388101962922366	29097	-0.219179593582581	-0.0715712328059794	0.0414330598848887	-0.147608360776601	cornichon family AMPA receptor auxiliary protein 4	CNIH4
0.155501286928566	0.657938586224453	3.41220534255428e-05	0.177269223742174	80232	-0.190419017747963	0.0514006100329416	0.667141111724555	-0.241819627780905	WD repeat domain 26	WDR26
0.577472723190339	0.427400400912694	2.08811913281886e-05	0.348329614722684	149111	-0.34580116168418	0.443128837727245	3.33429255467743	-0.788929999411425	cornichon family AMPA receptor auxiliary protein 3	CNIH3
0.278548966951593	0.794013729384292	1.65908900142631e-10	0.326095806167016	127602	-0.497719614448316	0.105193483259036	-6.14640238437436	-0.602913097707352	dynein axonemal heavy chain 14	DNAH14
0.804871827985024	0.785330807605211	0.015127370995564	0.997995019062563	3930	0.0237506742967462	0.0234269032842542	-0.232245345826391	0.000323771012491925	lamin B receptor	LBR
0.945416280784931	0.543562905852135	0.00144881553829233	0.722015638304051	55740	0.00645753565864293	0.0515740063090435	-0.32428718166938	-0.0451164706504006	ENAH actin regulator	ENAH
0.36560285429823	0.0963309385900805	0.00107533813682452	0.632271233077874	6726	-0.107035280278263	-0.182202876878456	0.416161797939687	0.0751675966001937	signal recognition particle 9	SRP9
0.402377102365322	0.181227642237061	6.75370612146386e-07	0.135764211336972	2052	-0.0739536265815595	0.107672057370758	-0.634186424694095	-0.181625683952317	epoxide hydrolase 1	EPHX1
0.0553399859745437	0.599202088901523	1.4078819775245e-06	0.0759442741725834	9725	0.491582182643783	-0.113462645039618	1.64344861514923	0.605044827683401	transmembrane protein 63A	TMEM63A
0.0693121546646788	0.445525050746331	0.00480684439292309	0.0663766462635816	29920	0.305105693828089	-0.109166133902105	0.462067106894214	0.414271827730194	pyrroline-5-carboxylate reductase 2	PYCR2
0.770390407405412	0.109989623172269	1.32295478930189e-05	0.376209963587455	163859	-0.0503645027041388	-0.257769605964541	0.970355694478883	0.207405103260403	SDE2 telomere maintenance homolog	SDE2
0.609614913912039	0.0973884210313441	0.621137267895248	0.137882132973898	3020	-0.15158903941625	0.460133669640146	-0.131196901785795	-0.611722709056396	H3.3 histone A	H3-3A
0.622009837013174	0.71895667878259	1.04582252005114e-06	0.897713414381906	64746	-0.0577423115403493	-0.0376224689865952	0.81789977455757	-0.0201198425537541	acyl-CoA binding domain containing 3	ACBD3
0.781865615393027	0.691151792785171	0.739094519096106	0.95300405311486	286826	0.0733546369496407	0.0942751489539138	0.0789662852879633	-0.020920512004273	lin-9 DREAM MuvB core complex component	LIN9
0.964586510527578	0.940257021435551	6.65921268152198e-06	0.986536076580987	142	0.00329215225268342	0.00497089507689719	0.444007624621491	-0.00167874282421376	poly(ADP-ribose) polymerase 1	PARP1
0.807049650552293	0.881144406012828	1.91853529925753e-07	0.934246036623706	3707	0.0672876263274924	0.0368201178461258	2.21436665527693	0.0304675084813666	inositol-trisphosphate 3-kinase B	ITPKB
0.194397106673643	0.112118014130748	1.53449147834004e-05	0.91138796372181	5664	-0.264883529751378	-0.29447109125417	-1.10078471237303	0.029587561502793	presenilin 2	PSEN2
0.694524815320567	0.967527067095979	0.00222489289189022	0.748910547724525	56997	0.0885117807957658	-0.00818461841792573	-0.73089704297998	0.0966963992136911	coenzyme Q8A	COQ8A
0.790556330375841	0.0780279303241474	0.00924849389230104	0.305614771807115	8476	0.0277130323355621	0.173634116498138	0.274490444558598	-0.145921084162576	CDC42 binding protein kinase alpha	CDC42BPA
0.0373238984443521	0.507756835615995	0.850048346453724	0.0478390774137985	339500	0.877084225161632	-0.232613096179436	0.0659279763322362	1.10969732134107	zinc finger protein 678	ZNF678
0.0314434465499977	0.332204957093493	0.196930901711816	0.0278279631293817	100130093	1.47746426551369	-0.557142820531403	-0.75101415628131	2.0346070860451	NA	NA
0.590250553360144	0.970958922687654	0.0547142314976925	0.669880081981519	65094	0.203316003542267	-0.0122325762604008	-0.689631991770715	0.215548579802668	jumonji domain containing 4	JMJD4
0.090834345717004	0.311495898802126	0.53609310563923	0.0589188120416732	116841	-0.32020314746266	0.16586167078798	0.100254057102673	-0.48606481825064	synaptosome associated protein 47	SNAP47
0.699389414345183	0.399704694142295	0.00873652700758841	0.779831818009897	7483	0.197171879090387	0.388434743213115	1.35399943569826	-0.191262864122728	Wnt family member 9A	WNT9A
0.154590631735601	0.866698694065965	0.401308822515397	0.237110274132367	100506571	1.31046102650873	-0.133393312658585	0.674977463945979	1.44385433916731	long intergenic non-protein coding RNA 2809	LINC02809
0.299835461107811	0.168849440563943	9.26622675811368e-08	0.872137583086725	375	-0.0885552926802724	-0.106659986241597	0.714084104860307	0.0181046935613249	ADP ribosylation factor 1	ARF1
0.584646853296959	0.896536651354685	0.491211986574005	0.747256785729792	79169	-0.0993030594115618	-0.0210255450869221	0.112201908296483	-0.0782775143246397	chromosome 1 open reading frame 35	C1orf35
0.685500340327917	0.075262101596676	0.0419281840710673	0.134446256834951	128308	0.0811439162597258	-0.336373548284905	0.391569874210161	0.41751746454463	mitochondrial ribosomal protein L55	MRPL55
0.66921982196701	0.0719279485054193	2.78280174982594e-09	0.348695484077304	2987	-0.0656461232264833	-0.26122643050144	1.70307903753048	0.195580307274957	guanylate kinase 1	GUK1
0.139345715657987	0.889570946205308	0.110975599262908	0.301522117751621	57165	1.27150236132419	0.102788028756535	1.234067661307	1.16871433256766	gap junction protein gamma 2	GJC2
0.710726305941125	0.254929747727424	0.401565552850006	0.618985266235785	200205	-0.151541404259995	-0.424678221456254	0.309634930849937	0.273136817196259	iron-sulfur cluster assembly factor IBA57	IBA57
0.0258090177393961	0.868668379727632	0.0247537169423983	0.0692028643729153	574407	-2.3753594741493	0.144153076022505	-2.14285029353432	-2.51951255017181	OBSCN antisense RNA 1	OBSCN-AS1
0.288837543164741	0.920373674327442	1.3018318990307e-06	0.388826248132984	84033	-0.607966368092058	0.0502491540406975	-3.86969104845544	-0.658215522132756	obscurin	cytoskeletal calmodulin and titin-interacting RhoGEF	OBSCN
0.349743530669952	0.684431470173194	0.213022419476442	0.663836361439454	81559	0.240996563768928	0.0925221474958411	0.290538071549357	0.148474416273086	tripartite motif containing 11	TRIM11
0.0195373041859195	0.926734335421362	0.279381746752065	0.0624749838316841	51127	1.89556449232425	-0.0605013795955628	0.726467422328615	1.95606587191981	tripartite motif containing 17	TRIM17
0.999999999999996	0.0456751907673826	3.61798372991471e-08	0.166521270279926	92815	-2.22044604925031e-15	0.961987655249278	-4.59125100779534	-0.96198765524928	H2A.W histone	H2AW
0.735521500913986	0.443633339416477	8.28096393345324e-07	0.792227232386288	128312	-0.17636659830659	-0.360746157254495	-3.72546794976146	0.184379558947905	H2B.U histone 1	H2BU1
0.0924589417830983	0.360171902019094	0.0814994835978309	0.0678551305046826	149603	0.173417971243961	-0.0813941800433344	-0.161187750790646	0.254812151287296	ring finger protein 187	RNF187
0.999999999999995	0.928372688694506	1.59636192070658e-12	0.952208985490753	58480	-2.22044604925031e-15	-0.0299360518817489	-7.07489903288511	0.0299360518817462	ras homolog family member U	RHOU
0.999999999999997	0.0026747251854501	6.0944342855946e-05	0.029888397827902	574029	-2.22044604925031e-15	2.21099898208394	-3.39962529737321	-2.21099898208394	dual specificity phosphatase 5 pseudogene 1	DUSP5P1
0.999999999999997	0.408870618371016	2.77241815844797e-06	0.579412426963302	105373132	-2.22044604925031e-15	-0.416029328029829	-3.59544864523621	0.416029328029827	NA	NA
0.0026529376512173	0.144222805954118	0.963618546521397	0.117503457075657	5867	0.552667209026054	0.211168304165589	0.00635128045310296	0.341498904860464	RAB4A	member RAS oncogene family	RAB4A
0.364451036986582	0.305762173909761	0.605060358888107	0.180826698959377	126731	-0.173812590986846	0.176265937880537	0.0877825739749296	-0.350078528867383	centriole	cilia and spindle associated protein	CCSAP
0.783077882042266	0.613996046431327	0.534472879489202	0.588884082429673	58	0.157680046332903	-0.259190348136143	0.319959514128714	0.416870394469046	actin alpha 1	skeletal muscle	ACTA1
0.790189909407183	0.750862329466331	0.718398390697165	0.989241428984413	55746	0.0289106029288018	0.030873947968141	0.0350827711591597	-0.00196334503933926	nucleoporin 133	NUP133
0.895839545352593	0.782171539519201	0.0889983544274803	0.778103201705007	23456	0.0247832903902605	-0.0468634237814669	-0.303114800964462	0.0716467141717274	ATP binding cassette subfamily B member 10	ABCB10
0.159307803040123	0.310528829141462	0.363926687955069	0.691377222564463	27097	-0.200087521146131	-0.126779828022607	0.113092461343191	-0.0733076931235246	TATA-box binding protein associated factor 5 like	TAF5L
0.893753614340563	0.958541267392651	0.28383291290434	0.893249671201446	9816	0.0218826718057139	-0.00761619125663415	-0.160232257914068	0.0294988630623481	URB2 ribosome biogenesis homolog	URB2
0.438130524621538	0.517310786156525	0.276440441316621	0.316796868349323	2590	0.06984164641091	-0.0519998661826584	-0.0885970191828989	0.121841512593567	polypeptide N-acetylgalactosaminyltransferase 2	GALNT2
0.552857571340644	0.0495061135707024	0.0334946641767295	0.345547838598579	79605	-0.508196099281117	-1.60219240572984	1.75549332596745	1.09399630644872	piggyBac transposable element derived 5	PGBD5
0.162548191240264	0.122967079155811	0.558180671567486	0.045372920597079	22796	0.217927665599397	-0.216948284924571	-0.0794236757930529	0.434875950523969	component of oligomeric golgi complex 2	COG2
0.70983251239226	0.434583519354495	0.000203506368855008	0.426244999402241	84886	0.053089671762546	-0.100551557395796	-0.613932168994174	0.153641229158342	chromosome 1 open reading frame 198	C1orf198
0.297479055783496	0.419020769367388	0.0399271703219241	0.805421725094647	79573	0.228834274422062	0.157546010340565	0.427153498806178	0.0712882640814971	tetratricopeptide repeat domain 13	TTC13
0.403594905180161	0.68355161149258	0.0405837405811733	0.373331476099495	64801	-0.185297910196788	0.0801313740780403	-0.432790676459428	-0.265429284274829	ARV1 homolog	fatty acid homeostasis modulator	ARV1
0.155782368745514	0.364365424534183	2.29787380199908e-08	0.102912582606327	375061	0.433234861626094	-0.242425122788313	-2.79441086994721	0.675659984414407	family with sequence similarity 89 member A	FAM89A
0.178941633386353	0.927498351289104	5.34152005502635e-05	0.338029446863089	440730	0.936220142316714	0.0549134014148969	-3.33283705811429	0.881306740901817	tripartite motif containing 67	TRIM67
0.626015963181831	0.257581514937751	0.691836800218528	0.684665492434526	128061	0.0860412558146324	0.182112404907997	-0.0625025232599805	-0.0960711490933646	chromosome 1 open reading frame 131	C1orf131
0.100839959575525	0.237829850815535	0.878141042257252	0.635071980718882	8443	-0.21690391287239	-0.136354303047797	0.0172870557376239	-0.080549609824593	glyceronephosphate O-acyltransferase	GNPAT
0.552352156624784	0.203265287362753	0.0888570431663261	0.67022881305894	149371	0.125504992008818	0.245804299997451	0.336353763248667	-0.120299307988632	exocyst complex component 8	EXOC8
0.591061628460937	0.0412817580734338	0.0303810738038667	0.296774028292281	83932	-0.102065604699317	-0.371768482549789	0.398253000490999	0.269702877850472	SprT-like N-terminal domain	SPRTN
0.862073037073982	0.901499075729688	1.85587262013597e-08	0.832161137689704	54583	0.0305692189399647	-0.0194730686313846	-1.69601744003665	0.0500422875713493	egl-9 family hypoxia inducible factor 1	EGLN1
0.751737671845988	0.606844622757697	0.224891503683867	0.913658002599887	7257	0.0607726110709503	0.0886746892016692	-0.213661684075358	-0.0279020781307189	translin associated factor X	TSNAX
0.498135190230913	0.271196248955444	1.73729344760555e-07	0.810220459922624	57568	-0.110723861414719	-0.163013504938305	1.31481300547394	0.0522896435235856	signal induced proliferation associated 1 like 2	SIPA1L2
0.594923859358267	0.30214681393566	0.148023691353954	0.762521918124032	54627	-0.238476254714207	-0.419691000922148	-0.599271772223861	0.181214746207942	microtubule associated protein 10	MAP10
0.842381079247322	0.0232235773884364	0.00269941081051177	0.145258134324133	84284	-0.0318366088239435	-0.356481047314571	-0.50683941819673	0.324644438490628	nucleoside-triphosphatase	cancer-related	NTPCR
0.0891858108480738	0.645033116565787	0.0826865957124102	0.11605769965052	80003	0.332995151675036	-0.0769556691374671	0.304752901833075	0.409950820812504	pecanex 2	PCNX2
0.373096842135162	0.534690646182363	5.46777286996337e-10	0.285428143500543	84451	-0.1967386819382	0.121779740276211	-2.72935904507222	-0.318518422214411	mitogen-activated protein kinase kinase kinase 21	MAP3K21
0.54743286308252	0.780517805828921	0.291403070597532	0.791059752613222	3775	-0.247789438670254	-0.102138596443578	-0.39387399501094	-0.145650842226676	potassium two pore domain channel subfamily K member 1	KCNK1
0.0411384819536764	0.517966664633294	7.8799443210121e-09	0.0524484666134165	148641	0.999045113335155	-0.264398283732056	-4.67010122047601	1.26344339706721	solute carrier family 35 member F3	SLC35F3
0.0645172356507313	0.346254433095943	0.11407010121334	0.0497324928319766	101927765	1.56501336036203	-0.681494581237298	-1.17672058638119	2.24650794159932	COA6 antisense RNA 1	COA6-AS1
0.62553754571454	0.327938052090642	0.0374358685207849	0.312398987379517	388753	0.115431984433752	-0.209610456363751	-0.473918036086098	0.325042440797502	cytochrome c oxidase assembly factor 6	COA6
0.999939856346637	0.944717660910382	0.431110786597549	0.963082200503237	6894	1.41891012832573e-05	-0.0116756496374322	-0.134006721229023	0.0116898387387154	TAR (HIV-1) RNA binding protein 1	TARBP1
0.152548708575285	0.125302363841333	0.0100801624987311	0.967923034833025	359948	0.130828909108611	0.126070857376524	0.22896198661051	0.00475805173208688	interferon regulatory factor 2 binding protein 2	IRF2BP2
0.669587349589122	0.0495683968176599	0.00420221797168597	0.100750041764726	101927851	-0.317972438111827	1.39800670662761	-2.21065019461276	-1.71597914473944	uncharacterized LOC101927851	LOC101927851
0.914371535963855	0.944579620980423	0.00205789673633544	0.973025820179773	9804	-0.00808243136332365	-0.00467305075199143	0.246921658639677	-0.00340938061133222	translocase of outer mitochondrial membrane 20	TOMM20
0.127201802711257	0.761000328479651	0.84168428835197	0.178883571080773	677802	-1.21054579405464	0.207512743563086	-0.136142824837835	-1.41805853761772	small nucleolar RNA	H/ACA box 14B	SNORA14B
0.155973787156309	0.35548315982369	0.0181612607695816	0.639233630498637	23029	-0.219874205308513	-0.125462100789839	0.349556771785851	-0.0944121045186739	RNA binding motif protein 34	RBM34
0.566883056760066	0.512461442626413	0.282325923038766	0.991473295438984	51742	-0.111886611490207	-0.114671918769146	0.190656243712843	0.00278530727893855	AT-rich interaction domain 4B	ARID4B
0.820438289860924	0.70413545722732	0.000100183193086061	0.673157057791148	9453	-0.0376661302926502	0.056455205955448	0.769549443147128	-0.0941213362480982	geranylgeranyl diphosphate synthase 1	GGPS1
0.234192010206652	0.183974454586944	0.100520222614905	0.0839134233398615	6905	-0.259200826910665	0.260546433134585	-0.327515308164825	-0.51974726004525	tubulin folding cofactor E	TBCE
0.196855729691718	0.761786617353906	0.79480992287417	0.435439635796673	148789	-0.217109926300267	-0.0443577480827422	-0.0380397497988385	-0.172752178217525	beta-1	3-N-acetylgalactosaminyltransferase 2	B3GALNT2
0.428961700336164	0.835090691727264	7.26193204303007e-12	0.648726974688336	2786	-0.317972438111827	-0.0740888677953739	-6.79095265332301	-0.243883570316454	G protein subunit gamma 4	GNG4
0.362868233805767	0.611733422763586	1.29702053187456e-07	0.72820959236066	1130	-0.211639047393748	-0.104541776110687	1.90225173218147	-0.10709727128306	lysosomal trafficking regulator	LYST
0.668623807278777	0.997498417498745	1.01542345201306e-15	0.750927518021403	4811	0.0550420401300276	0.000359447513057276	4.06269881545898	0.0546825926169703	nidogen 1	NID1
0.232695936098515	0.808863464375402	0.438985791868488	0.457155112526987	7107	-0.364854673365233	-0.0645637533688501	-0.208539899580381	-0.300290919996383	G protein-coupled receptor 137B	GPR137B
0.0303858719449812	0.967771407784157	5.3738743348661e-05	0.0902831008795551	56605	1.47216685092662	-0.0225836869584639	-3.08541318307177	1.49475053788508	endoplasmic reticulum oxidoreductase 1 beta	ERO1B
0.143945311816682	0.0809368256762767	0.886963669473499	0.0301471546465009	128178	0.147498872311384	-0.160183328425062	-0.0123602951481354	0.307682200736446	EDAR associated death domain	EDARADD
0.546885722666411	0.308332201801115	0.140440525677347	0.263311683692042	3964	-0.0876925461977871	0.134227424074114	0.198214923628948	-0.221919970271901	galectin 8	LGALS8
0.43398166093932	0.143949853124223	0.00024608861572754	0.673742332959559	55127	0.0821406271796157	0.140989521439211	-0.438969286678632	-0.0588488942595955	HEAT repeat containing 1	HEATR1
0.596656401737472	0.856385951572403	4.38242306180374e-05	0.606749938510585	4548	0.0558073775564933	-0.0169956900904262	0.528434223448571	0.0728030676469196	5-methyltetrahydrofolate-homocysteine methyltransferase	MTR
0.183785985749624	0.983111115621568	0.205377232266788	0.321779538425944	100130331	-0.424755002407065	-0.00586399656075587	-0.36090649761012	-0.418891005846309	POTE ankyrin domain family	member F pseudogene	LOC100130331
0.699364826310402	0.56564671079783	6.85114193089827e-07	0.503795717898639	57829	-0.249320350016848	0.33278847958157	4.67595810186506	-0.582108829598419	zona pellucida glycoprotein 4	ZP4
0.743941517215067	0.569039374987285	2.40906181410067e-05	0.890358254015501	339535	-0.224839891082601	-0.351950980713852	3.6617042896416	0.127111089631251	long intergenic non-protein coding RNA 1139	LINC01139
0.00374404005639158	0.690134276649014	0.000126694235958082	0.0127368095313379	56776	1.83693053996481	-0.194142603579433	-2.46053209962544	2.03107314354425	formin 2	FMN2
0.373528261340573	0.324297250218692	0.00270252758015248	0.996703562920383	64388	-0.669655492228838	-0.665542118810182	2.35047156864087	-0.00411337341865665	gremlin 2	DAN family BMP antagonist	GREM2
0.484288835287862	0.614317401719762	7.91016908046178e-05	0.850674164799737	6000	-0.513501863022747	-0.329541082334113	3.45962134517845	-0.183960780688635	regulator of G protein signaling 7	RGS7
0.852390595015879	0.366469494630382	0.000144470628226022	0.63822031833755	2271	-0.0226921777739948	-0.0998772537774713	0.544929898682962	0.0771850760034765	fumarate hydratase	FH
0.675014459723567	0.720215063416784	0.0277915334592979	0.582411578475761	8564	-0.322391116615003	0.246125325588972	-1.64612607120524	-0.568516442203975	kynurenine 3-monooxygenase	KMO
0.844681533896449	0.897280061040337	0.000341317115753969	0.952135030102708	23596	-0.108885441069162	-0.0641527067192178	-2.26525188170741	-0.0447327343499446	opsin 3	OPN3
0.990500272498226	0.804509165058905	0.402116089189283	0.861888951434865	1122	-0.00236953091757997	0.0441056983803181	-0.150994625910622	-0.046475229297898	CHM like Rab escort protein	CHML
0.989050120935407	0.576311577667564	0.829245224162985	0.701122427358493	9156	-0.0016782385057752	0.0614524681894313	0.0236079374301061	-0.0631307066952065	exonuclease 1	EXO1
0.746631645301431	0.486644009627612	9.23637368439234e-07	0.820984183149184	200150	-0.17636659830659	-0.341934589808121	-3.86080511964395	0.165567991501531	phospholipase D family member 5	PLD5
0.992598772690129	0.801083821992883	0.00233088792997049	0.861102874434912	10472	-0.00158174294184654	0.0384679866770163	0.551030215617582	-0.0400497296188629	zinc finger and BTB domain containing 18	ZBTB18
0.0229343034271807	0.700805710492049	0.0038936075379768	0.0482591463111099	159	-0.408633530739985	0.0563792860700261	-0.492383709593653	-0.465012816810011	adenylosuccinate synthase 2	ADSS2
0.84225533014965	0.236144809083313	0.417985585883826	0.345599382096436	257044	0.150187052256193	-0.819188117706306	-0.552665539702415	0.969375169962499	catsper channel auxiliary subunit epsilon	CATSPERE
0.802269981822633	0.745266635106565	0.00207730371439184	0.975953687409869	51029	-0.0282383905354919	-0.0327937943179624	0.369649154547893	0.00455540378247044	desumoylating isopeptidase 2	DESI2
0.141339492924792	0.55658438791754	0.030122608330455	0.14010557855429	116228	0.804305287688448	-0.278403857258105	1.11087853202543	1.08270914494655	cytochrome c oxidase assembly factor COX20	COX20
0.528971148391637	0.043351240824451	0.00656204194313456	0.0699473828131175	284702	-0.157313710241811	0.482484221978134	0.69057171818188	-0.639797932219945	NA	NA
0.463340977715146	0.771495286667876	0.0339258466412905	0.460159395851424	3192	0.0500080173776123	-0.0175722399203906	-0.138947466257715	0.0675802572980029	heterogeneous nuclear ribonucleoprotein U	HNRNPU
0.340007383597251	0.995456513654698	0.885578769668525	0.476152535201016	101928068	0.733715686033603	0.00385419184659927	-0.0974322514246999	0.729861494187004	uncharacterized LOC101928068	LOC101928068
0.686749339803894	0.887112825832385	0.455406046090321	0.692822165898901	84288	-0.198662414824087	0.0623934076802923	-0.331187695717466	-0.26105582250438	EF-hand calcium binding domain 2	EFCAB2
0.0404629466623003	1	5.0340102939874e-05	0.115093295063249	55083	1.6830111184572	0	3.78475503478825	1.6830111184572	kinesin family member 26B	KIF26B
0.142130747851846	0.457275907750572	4.95655493516039e-05	0.527424585304094	64754	-0.364063351906623	-0.160255635396398	1.18785105132504	-0.203807716510225	SET and MYND domain containing 3	SMYD3
0.00276812448474956	0.680487811768036	0.803809088789401	0.0304063024436152	105373268	-2.71173716367216	-0.283820415409428	-0.170892947432903	-2.42791674826273	NA	NA
0.464178373722276	0.972623131620921	0.0039143946510807	0.56842916375773	64216	-0.163907910203145	0.00680903306699587	-0.666990383415404	-0.170716943270141	transcription factor B2	mitochondrial	TFB2M
0.171838577596388	0.281401320984858	0.00590768002417446	0.749637757518854	163882	0.225577879006709	0.157071950957002	0.451790105495504	0.0685059280497065	consortin	connexin sorting protein	CNST
0.461447941578977	0.115034410791765	0.293173250935031	0.113999767598186	51097	0.0999956670198738	-0.198139082251738	0.128938240610144	0.298134749271612	saccharopine dehydrogenase (putative)	SCCPDH
0.487041867043693	0.0741990594382238	0.284042412546328	0.464990639304866	100130097	0.59726364792576	1.44041430302373	-0.833160980740987	-0.843150655097967	kinesin family member 28	pseudogene	KIF28P
0.499508684980362	0.925033696040506	0.747767905899047	0.657697269004372	25909	0.0910654725512616	0.0112609675000233	0.038550025243878	0.0798045050512384	AT-hook containing transcription factor 1	AHCTF1
0.590533603223383	0.119061988239451	0.167654971716912	0.151360823162612	93474	-0.308399670875487	0.830151965077404	-0.727933209743527	-1.13855163595289	zinc finger protein 670	ZNF670
0.695503618300845	0.443067443564052	0.0204069285915618	0.423642821325411	79862	0.176694968804362	-0.312097554822242	1.02913819204148	0.488792523626604	zinc finger protein 669	ZNF669
0.220466232862426	0.969177936769365	0.189356365335327	0.342895303026928	7678	-0.454771913948989	0.0124911175537097	-0.437433407566934	-0.467263031502699	zinc finger protein 124	ZNF124
0.21769629589339	0.741777816723241	0.341169752382357	0.255291383819229	100500849	-0.653023410848108	0.152274512569178	0.446124426589132	-0.805297923417286	microRNA 3916	MIR3916
0.205746790766618	0.0758221552578072	0.24656984699376	0.0394597625280605	84838	0.197024184559329	-0.254277028498334	0.160631524368514	0.451301213057663	zinc finger protein 496	ZNF496
0.838522893786252	0.783756726379305	2.78107660037691e-07	0.975117350667311	114548	-0.111373471558411	-0.134227743143874	4.26600564899791	0.0228542715854627	NLR family pyrin domain containing 3	NLRP3
0.0616667713294457	0.974717705354587	0.0120737671514949	0.158301415227544	646627	1.63065217079625	0.0232372509109442	2.06363231241758	1.60741491988531	LY6/PLAUR domain containing 8	LYPD8
0.513897730291946	0.1657485346617	8.89479759965293e-05	0.162408250744845	80851	0.112385536912151	-0.219176864683577	0.802709653493641	0.331562401595728	SH3 binding domain protein 5 like	SH3BP5L
0.764610315402341	0.545311113894786	0.922377346188102	0.855456125733758	79894	0.0453142642921449	0.0822628804123653	0.0131705950946737	-0.0369486161202204	zinc finger protein 672	ZNF672
0.626078407481628	0.0651882381957951	0.0952962348285105	0.353652515120619	55657	-0.0968720047046929	-0.347011930061489	0.310413290783708	0.250139925356796	zinc finger protein 692	ZNF692
0.793731527407888	0.787974451736994	0.74431731181488	0.708608635446216	267002	-0.10035686973074	0.0923340590636177	-0.112039019275544	-0.192690928794358	piggyBac transposable element derived 2	PGBD2
0.257524782104415	0.48905326586827	1.08037811697277e-06	0.197115152839215	10771	0.134031150171279	-0.0722121284222572	-0.809391359303349	0.206243278593536	zinc finger MYND-type containing 11	ZMYND11
0.695637202171003	0.270906676890245	0.168266812594105	0.306227130597872	22982	0.0721239094742474	-0.184977817312202	0.234340801473266	0.257101726786449	disco interacting protein 2 homolog C	DIP2C
0.571504665928886	0.574232700422268	1.82787032679902e-07	0.962121165763274	23185	0.0633354599428371	0.0562432040750354	-0.898988083178163	0.00709225586780171	La ribonucleoprotein 4B	LARP4B
0.20964210396623	0.336458031367778	2.29548252218149e-09	0.756812991958843	23560	-0.13943192899839	-0.0944501782892306	-1.21906838534151	-0.0449817507091597	GTP binding protein 4	GTPBP4
0.213732490846934	0.697881969125493	0.0307531040456911	0.491921187114674	91734	0.976439880621253	0.266004547080757	-1.6059077120388	0.710435333540496	isopentenyl-diphosphate delta isomerase 2	IDI2
0.446344848916874	0.780791416510799	0.198356783495093	0.699025300312985	3422	0.195886938596083	0.0634626249060477	-0.30163751718012	0.132424313690035	isopentenyl-diphosphate delta isomerase 1	IDI1
0.807239860927939	0.761894166275954	0.00122427122076173	0.983825085886246	22884	-0.0694402785683428	-0.0771734854289376	0.998494282327359	0.00773320686059487	WD repeat domain 37	WDR37
0.0449229818275699	0.830782332761685	0.0192745255269168	0.157639430207323	101927824	-1.49051672872845	-0.132277088349041	-1.59816691776226	-1.35823964037941	uncharacterized LOC101927824	LOC101927824
0.286362219674932	0.0988570907595358	3.58086176651296e-12	0.7312001826577	5214	-0.0787610780279273	-0.112202188376685	-1.30001141977515	0.0334411103487575	phosphofructokinase	platelet	PFKP
0.586665560837861	0.554255558640847	0.995564989362673	0.991505695412	10531	-0.0579438032710344	-0.0564293887102769	0.000527125174382803	-0.00151441456075752	pitrilysin metallopeptidase 1	PITRM1
0.72705307851636	0.829365284044663	0.696951981303107	0.686681663466284	100507034	-0.274200578090852	0.151227816978778	0.273775232949349	-0.42542839506963	PITRM1 antisense RNA 1	PITRM1-AS1
0.10302708790014	0.572183570262475	0.60226437807203	0.377121355814722	105376353	-1.58090348453686	-0.469856082122179	-0.433149600355402	-1.11104740241468	mucin-5AC-like	LOC105376353
0.0907287417195587	0.352469028274091	0.353614543629129	0.0656013942352791	1316	0.230383440867172	-0.109284962631857	-0.109017307221806	0.339668403499028	Kruppel like factor 6	KLF6
0.393046243485021	0.100412696424622	4.93849933653736e-05	0.0884682271126437	100216001	0.669256683213231	-1.1926925608659	3.8508560140914	1.86194924407913	mitotically associated long non coding RNA	MANCR
0.999999999999996	0.855049760134601	1.92486826678699e-10	0.90303703450329	83592	-2.22044604925031e-15	-0.0706024566234587	-5.83689662551499	0.0706024566234564	aldo-keto reductase family 1 member E2	AKR1E2
0.606335163233435	0.0859003699871511	2.04482151236094e-10	0.126525322538674	1645	-0.0705727823672389	0.220709876394428	-1.83440318389252	-0.291282658761667	aldo-keto reductase family 1 member C1	AKR1C1
0.501144903562917	0.877526250969988	2.27591083166559e-16	0.688065020647732	1646	0.13848262795992	0.0281623192391489	-7.17577094140898	0.110320308720771	aldo-keto reductase family 1 member C2	AKR1C2
0.0659014380707736	0.618552265348552	3.80037151835096e-17	0.271695539556103	8644	-0.283724177951478	-0.064953249179144	-5.7705171087493	-0.218770928772335	aldo-keto reductase family 1 member C3	AKR1C3
0.503185475116365	0.654837732884441	5.72028086167864e-05	0.838568679332262	1109	0.408127169108143	0.242692850376047	-2.96810177290325	0.165434318732096	aldo-keto reductase family 1 member C4	AKR1C4
0.75642262858867	0.26627253971381	0.0150337776134462	0.330701198717024	79861	0.220521767196871	-0.721296730449569	-1.71833624644041	0.94181849764644	tubulin alpha like 3	TUBAL3
0.292058077960907	0.970470599243979	1.03249655712714e-08	0.44238894563146	10276	-0.156806153537751	-0.00483209565979248	-1.47130306978987	-0.151974057877958	neuroepithelial cell transforming 1	NET1
0.0300780090986571	0.388449036498792	1.48410399784139e-05	0.250140783899689	79754	-0.47755085934575	-0.158086203790399	-1.12726639235023	-0.319464655555351	ankyrin repeat and SOCS box containing 13	ASB13
0.780689844032607	0.960979212175304	0.0381755811470574	0.810191240663719	54906	-0.0313742333857956	0.00492463279266797	-0.225408018471263	-0.0362988661784636	transcription activation suppressor family member 2	TASOR2
0.170860903235238	0.374917837824879	7.99401118559412e-07	0.649972724299133	2665	-0.115397422119469	-0.0655917221582323	-0.584450972630289	-0.0498056999612366	GDP dissociation inhibitor 2	GDI2
0.0576157988733922	0.435426272199801	0.0740653170809041	0.0565513669467112	100189342	1.44439702870135	-0.502889565255332	1.20628426140087	1.94728659395668	tRNA-Val (anticodon TAC) 3-1	TRV-TAC3-1
0.829113271317344	0.768834359418411	8.22373044018455e-05	0.721508851516705	54522	0.0890667553377895	-0.108550980133818	-1.9521398065162	0.197617735471607	ankyrin repeat domain 16	ANKRD16
0.21293367911037	0.354581642937859	0.0266283415396586	0.743630765822275	84893	0.155837627662532	0.102325514438353	-0.263746764150898	0.0535121132241789	F-box DNA helicase 1	FBH1
0.486141162499667	0.778861002258722	7.0890370323832e-05	0.480914317309608	3601	-0.433339539802644	0.155158146040642	2.96424921152154	-0.588497685843286	interleukin 15 receptor subunit alpha	IL15RA
0.0254282553293062	0.0818570959476117	0.000138344937158025	0.00749038813349807	84991	0.302475764002977	-0.203174125762077	-0.5554535279686	0.505649889765054	RNA binding motif protein 17	RBM17
0.796845317957137	0.64948418782608	1.80428350265531e-16	0.621259987775914	5209	0.0242673275917147	-0.0384139439139286	-3.3615534324908	0.0626812715056442	6-phosphofructo-2-kinase/fructose-2	6-biphosphatase 3	PFKFB3
0.999999999999996	0.253501814187116	2.09226219487766e-10	0.440766548028604	5588	-2.22044604925031e-15	-0.442073476070928	-5.6826493493864	0.442073476070926	protein kinase C theta	PRKCQ
0.922144637596918	0.360787601937117	1.65244672866603e-08	0.493060695638195	439949	0.0475784281740124	-0.403757073395663	-4.73578744232282	0.451335501569676	PRKCQ antisense RNA 1	PRKCQ-AS1
0.783123934166758	0.762362323046486	0.0828751172887938	0.997189918402416	100652997	0.220521767196871	0.216741155125349	-1.30952856264216	0.00378061207152247	long intergenic non-protein coding RNA 706	LINC00706
0.259657440341588	0.874640008805447	3.39117839253569e-07	0.455268929694227	100507127	-0.520522672607171	-0.0637436751615725	-3.47135717662154	-0.456778997445599	long intergenic non-protein coding RNA 707	LINC00707
0.278226260853213	0.976372271945851	2.97914204152641e-11	0.425760274458118	57713	0.505577840023095	0.0120979055575532	-7.05632308631187	0.493479934465541	Scm like with four mbt domains 2	SFMBT2
0.999999999999997	0.778324048474575	3.78570174746087e-05	0.851022363140816	80760	-2.22044604925031e-15	0.139347840011691	-2.82247664912161	-0.139347840011693	inter-alpha-trypsin inhibitor heavy chain 5	ITIH5
0.701944048650296	0.355152378791182	1.16035330435301e-06	0.734515263384905	3698	0.211670144108902	0.463183165656598	-3.835779457816	-0.251513021547697	inter-alpha-trypsin inhibitor heavy chain 2	ITIH2
0.202992203342443	0.720250730669653	0.557816746604754	0.235647313239297	22944	0.505606552945185	-0.123893886565278	-0.20352793694606	0.629500439510462	Kin17 DNA and RNA binding protein	KIN
0.578930390427264	0.606465587456136	2.02915201882583e-07	0.943516534849413	509	-0.0503255441536492	-0.0417511344575408	-0.722481960818294	-0.00857440969610845	ATP synthase F1 subunit gamma	ATP5F1C
0.705967280846266	0.648082179302387	0.00286872893265083	0.559353388474897	83860	-0.0940323873617173	0.101867966197856	-0.781030895150538	-0.195900353559574	TATA-box binding protein associated factor 3	TAF3
0.158775561363431	0.922381222444608	0.683330065617323	0.314900876411906	2625	-0.648667899058301	-0.0387323941424946	-0.162605889612269	-0.609935504915806	GATA binding protein 3	GATA3
0.137356503785601	0.308581710994426	0.493448212117438	0.646491651487065	399717	1.26454577615868	0.75909155908169	0.50545421707699	0.505454217076988	GATA3 antisense RNA 1	GATA3-AS1
0.0544955286110661	0.372380066874932	5.8441413163623e-05	0.360339052814937	9712	-0.389485113780752	-0.153384009943113	-0.928339329816699	-0.236101103837639	USP6 N-terminal like	USP6NL
0.999999999999996	0.394873918374128	1.17225767314108e-08	0.567861953875932	79746	-2.22044604925031e-15	-0.375973270689254	-4.87098447128801	0.375973270689252	enoyl-CoA hydratase domain containing 3	ECHDC3
0.326703789533367	0.923117002825726	4.40691881435523e-11	0.424371909402432	254427	-0.436289397988161	0.0377584565122673	-6.57150501375326	-0.474047854500428	proline and serine rich 2	PROSER2
0.361885855329067	0.559858219327413	7.97626337971138e-08	0.289393013137813	26019	0.106095739414928	-0.0601577395418751	-0.988533411029101	0.166253478956803	UPF2 regulator of nonsense mediated mRNA decay	UPF2
0.411699661187353	0.54505037276859	0.100515415264952	0.313908224926669	55526	0.128960601209237	-0.0845754718308473	-0.239273322085826	0.213536073040085	dehydrogenase E1 and transketolase domain containing 1	DHTKD1
0.678062171738129	0.929861517765787	0.0645107743375315	0.712760000568539	55176	-0.140392761737002	0.0265490489224258	-0.592674142523266	-0.166941810659428	SEC61 translocon subunit alpha 2	SEC61A2
0.0587805914221786	0.484900346962752	1.78652736294238e-06	0.310852479767382	11164	-0.303698020853951	-0.0949839788271083	-1.01097184091501	-0.208714042026843	nudix hydrolase 5	NUDT5
0.244765554296058	0.235798116170961	2.80662850032043e-06	0.105100447007774	8872	0.157560819553619	-0.143775054512852	-0.853640897137939	0.301335874066471	cell division cycle 123	CDC123
0.748504436824682	0.608613438109431	7.04585281341265e-05	0.917546689889163	57118	0.053168722225081	0.0761647995427488	-0.795873759874887	-0.0229960773176678	calcium/calmodulin dependent protein kinase ID	CAMK1D
0.404125352626366	0.479419544473537	0.000207425053505391	0.87778205117555	83643	-0.386756612222448	-0.292236781402565	1.97118120905415	-0.0945198308198831	coiled-coil domain containing 3	CCDC3
0.0928851237000198	0.708838197084198	1.39448936548703e-06	0.295043175244277	10133	0.233060729819068	0.0441571051230136	0.903054771760996	0.188903624696055	optineurin	OPTN
0.339605947728784	0.0792490504396555	7.91403412727057e-10	0.609674711902976	55388	-0.121409989139649	-0.207498277171222	-1.52595219052507	0.086088288031573	minichromosome maintenance 10 replication initiation factor	MCM10
0.399818843601382	0.61281529567432	6.52967349817346e-06	0.337729212343468	5264	-0.185009823987541	0.0986705629260447	-1.30177474061084	-0.283680386913586	phytanoyl-CoA 2-hydroxylase	PHYH
0.291898251670975	0.0630876296417319	0.000647194747111606	0.0481707673148279	22929	0.131549037045842	-0.216426278345568	-0.464173127648843	0.34797531539141	selenophosphate synthetase 1	SEPHS1
0.774367320482176	0.547091232965419	1.90918773789672e-07	0.539295066068215	222389	-0.122318549060986	0.230934145304666	-3.42950528912238	-0.353252694365652	BEN domain containing 7	BEND7
0.867966018405212	0.43611130153132	0.0334248271899528	0.519566740651237	8559	0.0341989207175328	-0.144762268253188	0.424351480708825	0.178961188970721	pre-mRNA processing factor 18	PRPF18
0.0690722319617299	0.4222439890185	0.0336820420007228	0.376639682652898	55691	0.516324637675831	0.194363585853094	0.551582833779445	0.321961051822737	FERM domain containing 4A	FRMD4A
0.201525470761224	0.715871405825362	3.88788775846604e-11	0.465515842055978	83641	0.133015539763754	0.0330160475797419	-1.53393564682679	0.0999994921840122	family with sequence similarity 107 member B	FAM107B
0.481943510837111	0.637324737112517	0.00209922920742222	0.831322708329348	441549	-0.471449797316067	-0.281358266056516	-2.1780408499046	-0.190091531259551	cerebral dopamine neurotrophic factor	CDNF
0.348291144813359	0.405905060190573	0.000253436869598925	0.881488020924151	51182	-0.153742897147542	-0.121448226174719	-0.679992148551214	-0.0322946709728233	heat shock protein family A (Hsp70) member 14	HSPA14
0.446015705211025	0.807313940259262	0.000117252223275361	0.465544832503952	79723	0.16133233631585	-0.0457594447062046	-0.957215404782384	0.207091781022055	suppressor of variegation 3-9 homolog 2	SUV39H2
0.320839658043523	0.800720445215997	0.0651902104414648	0.561241852906786	64421	-0.294888448042884	-0.0659807972354081	-0.511660216910532	-0.228907650807476	DNA cross-link repair 1C	DCLRE1C
0.995674099124618	0.0529007773088226	0.00735974371074658	0.179999933561873	414149	-0.00248757576186254	0.849559388482022	1.25404556330942	-0.852046964243885	acyl-CoA binding domain containing 7	ACBD7
0.0136175765309721	0.281509763235415	0.000204891280128123	0.0127803512950709	10557	0.823224432537413	-0.293730483225534	-1.28768248938755	1.11695491576295	ribonuclease P/MRP subunit p38	RPP38
0.796145857430318	0.615802648686829	0.205448313642417	0.886139309259979	9397	-0.05300414456525	-0.0923882188915552	-0.238771781279106	0.0393840743263052	N-myristoyltransferase 2	NMT2
0.900819148939862	0.61348184989772	0.762708167623426	0.667360944871353	221061	0.0217531926424597	-0.079190237688934	-0.0471992360725739	0.100943430331394	family with sequence similarity 171 member A1	FAM171A1
0.0921440035879817	1	4.04646027177429e-07	0.199654706672737	8516	-0.96934090597722	0	4.14714050323716	-0.96934090597722	integrin subunit alpha 8	ITGA8
0.524251078743246	0.42200389290795	0.472146851131706	0.316552206391131	80013	-0.119403777301065	0.135231527736247	0.120818235476713	-0.254635305037312	MINDY lysine 48 deubiquitinase 3	MINDY3
0.514354997759572	0.947124567981051	1.24735858130166e-10	0.657100911899798	9317	-0.31818209136662	-0.0287304737183689	-6.75404672246872	-0.289451617648251	phosphotriesterase related	PTER
0.999999999999996	0.359170298473921	4.38388124324516e-07	0.537697986821537	389941	-2.22044604925031e-15	-0.409384037304726	-3.70358818106532	0.409384037304723	complement C1q like 3	C1QL3
0.13678966334561	0.720724494124368	0.000805612327128198	0.367270753882136	6251	-0.194642457946441	-0.0403067798559187	-0.464841693373018	-0.154335678090522	Ras suppressor protein 1	RSU1
0.0426036432695262	0.473794547303293	0.0957110158591326	0.262681237136597	8029	1.84768763807941	0.547217634488039	1.32525015136088	1.30047000359138	cubilin	CUBN
0.756529600697829	0.500114951618877	0.595928075846103	0.82472054860835	1787	0.112358950413935	0.219954747106603	0.172440662668891	-0.107595796692669	tRNA aspartic acid methyltransferase 1	TRDMT1
0.233219718257718	0.280055562416931	0.312607512208688	0.115215218888641	100507347	0.962655522059634	-0.776669776654738	0.724134634040785	1.73932529871437	VIM antisense RNA 1	VIM-AS1
0.885813367466682	0.175108170434316	1.65591624528555e-14	0.306782642177565	7431	0.00937703768565079	-0.0817895479193425	1.70584438546536	0.0911665856049932	vimentin	VIM
0.0871839706863059	0.681924167565951	0.706181599613175	0.12123579960929	9200	0.581876582278798	-0.118711654409358	-0.109147015482184	0.700588236688157	3-hydroxyacyl-CoA dehydratase 1	HACD1
0.0411452861784938	0.415979076481495	0.510925328675432	0.284629178117245	102723166	1.36855783478355	0.457697355814973	0.368411800848824	0.910860478968575	STAM antisense RNA 1 (head to head)	STAM-AS1
0.205421601346451	0.973811942827138	0.000557832809821919	0.34999442877223	8027	-0.182858285456287	-0.0041215092481357	-0.541612458122103	-0.178736776208152	signal transducing adaptor molecule	STAM
0.972332355299173	0.220981768241802	0.695652412875927	0.422060932555942	783	0.0245597354526788	0.795990261617703	0.248428803023263	-0.771430526165024	calcium voltage-gated channel auxiliary subunit beta 2	CACNB2
0.207387434913115	0.479227042796036	0.0590167034872374	0.625102398222446	221078	-0.521104654289378	-0.256558801854708	-0.723341667527072	-0.26454585243467	NOP2/Sun RNA methyltransferase 6	NSUN6
0.148526373381443	0.94082361519215	7.35079883593422e-08	0.254083845772569	221079	-0.207099051443766	0.00917234974150372	-1.19838540852628	-0.21627140118527	ADP ribosylation factor like GTPase 5B	ARL5B
0.330855031320398	0.885713568950312	5.16445954844677e-12	0.410536834914336	10529	-0.407963997180143	0.0530622094639952	-7.21907828644088	-0.461026206644138	nebulette	NEBL
0.417172197166893	0.689457173541496	8.85616772731424e-09	0.730899254909107	399726	-0.348456310079646	-0.152156717797085	-4.32975544032924	-0.196299592282561	MIR1915 host gene	MIR1915HG
0.0586457571213688	0.970801886144928	0.000372126965851626	0.153944798206709	387640	-1.35709693172495	-0.0220404412674409	-2.71947695808796	-1.33505649045751	SKI/DACH domain containing 1	SKIDA1
0.110171060349095	0.901555431243948	9.22211276873306e-08	0.19708820987328	8028	-0.324722956864768	0.0214972074986486	-1.65573471704024	-0.346220164363417	MLLT10 histone lysine methyltransferase DOT1L cofactor	MLLT10
0.377589735437875	0.948955211204815	0.0119208491680162	0.481879328898141	64215	0.223530138852082	-0.0143094097528413	-0.63044762948362	0.237839548604923	DnaJ heat shock protein family (Hsp40) member C1	DNAJC1
0.443994488443877	0.775919596496641	0.580470264346664	0.699923789798957	100130992	0.725433092987024	0.239139236930947	-0.466182937624763	0.486293856056077	uncharacterized LOC100130992	LOC100130992
0.507953647518606	0.766245791403756	0.000147092573567859	0.765475359136831	23412	-0.192151863186282	-0.0767039998836938	-1.28532556570004	-0.115447863302587	COMM domain containing 3	COMMD3
0.629087635354409	0.619636742682808	0.138087867192103	0.976746603641307	648	0.261782181712814	0.240673899357465	-0.744463984690122	0.0211082823553488	BMI1 proto-oncogene	polycomb ring finger	BMI1
0.234496717612878	0.27375037368195	0.000929183509239859	0.113701263870701	100499489	0.964934872999609	-0.791497711154625	2.87590399785284	1.75643258415423	uncharacterized LOC100499489	LOC100499489
0.897632590371	0.179665274813823	0.00546350909089545	0.316552997266895	5305	0.0154462818084902	-0.148720087572933	0.343575011902507	0.164166369381423	phosphatidylinositol-5-phosphate 4-kinase type 2 alpha	PIP4K2A
0.370902799404162	0.273526895627753	0.0698548096577478	0.944834191566551	22921	-0.29121286377046	-0.321005717922735	-0.551804864934334	0.0297928541522747	methionine sulfoxide reductase B2	MSRB2
0.761979034177888	0.888213007038654	0.00923061167255174	0.89471862724605	220213	0.108364384018845	0.0449249170822159	0.941111457645662	0.0634394669366292	OTU deubiquitinase 1	OTUD1
0.896640790072449	0.0910984330388167	0.0013490799452247	0.286087405154877	56243	0.0220169355116591	0.269430865163473	0.587862373962947	-0.247413929651814	KIAA1217	KIAA1217
0.375274348883223	0.37127279324087	0.0376373130790528	0.947731172568387	57584	-0.12318498611412	-0.111132500386254	0.275354558240966	-0.0120524857278665	Rho GTPase activating protein 21	ARHGAP21
0.326956164529338	0.370116769139959	1.48830154481136e-05	0.190593490016159	56952	0.25066920675399	-0.204418950388135	1.40080835918358	0.455088157142125	phosphoribosyl transferase domain containing 1	PRTFDC1
0.0956163157873071	0.718505599887788	0.410687339457023	0.137148602634027	219670	1.43072849881641	-0.264024276763804	0.608430673348203	1.69475277558022	enkurin	TRPC channel interacting protein	ENKUR
0.119993288947544	0.519114721837833	0.143344243827357	0.11593117938968	79896	0.425561083530265	-0.152298155007405	-0.356495360528581	0.577859238537671	threonine synthase like 1	THNSL1
0.999999999999997	0.881731906574799	1.21840515203513e-08	0.920976204994232	54518	-2.22044604925031e-15	0.0683984895350287	-5.11584284892447	-0.0683984895350309	amyloid beta precursor protein binding family B member 1 interacting protein	APBB1IP
0.0903654549753234	0.9649366516329	0.0263704616019498	0.206592551670978	23590	-0.547210556539997	-0.0120718967456757	-0.666560274356307	-0.535138659794321	decaprenyl diphosphate synthase subunit 1	PDSS1
0.064029875706063	0.048793843709575	1.76966587722544e-07	0.95262968024828	10006	0.221095224305359	0.212146113461137	-0.909183772955975	0.00894911084422212	abl interactor 1	ABI1
0.523274374861926	0.556398906380508	0.0495980067646888	0.388501915969347	387644	0.485671027377322	-0.399863562191128	-1.42161715691504	0.88553458956845	family with sequence similarity 238 member C	FAM238C
0.103880512283958	0.447347304524789	0.0444387646661023	0.452397739996673	22852	0.378151619840897	0.152293667631464	-0.428765127704787	0.225857952209433	ankyrin repeat domain 26	ANKRD26
0.638762574266026	0.635954907206086	2.57253728954478e-07	0.507379183367421	10730	-0.0392014592305587	0.0353588786632368	-0.653855446350863	-0.0745603378937956	YME1 like 1 ATPase	YME1L1
0.480518627966978	0.175341765752776	2.22087279168717e-07	0.687824383615378	84930	0.0992790758005286	0.174695185520334	-1.10942856401266	-0.0754161097198054	microtubule associated serine/threonine kinase like	MASTL
0.6660854049813	0.815970520902799	3.455544041667e-06	0.634005721840764	91452	0.0644139888088082	-0.0310001222511769	-0.943326824867698	0.0954141110599851	acyl-CoA binding domain containing 5	ACBD5
0.910894692377556	0.918610999803247	0.000837304589629533	0.987795798910899	387646	0.0796624098060588	0.0650570254845297	-2.61816338243157	0.014605384321529	leucine rich repeat containing 37 member A6	pseudogene	LRRC37A6P
0.406403308926542	0.427486367974208	0.00216508874336938	0.25632030629261	22931	-0.106437964557706	0.0908923128217483	-0.413345724395076	-0.197330277379455	RAB18	member RAS oncogene family	RAB18
0.400016253388649	0.865209812892978	0.000186332838561712	0.603431636241202	283078	-0.603252087341612	-0.10753304411801	3.08199381088477	-0.495719043223602	mohawk homeobox	MKX
0.881080463696558	0.907512107676147	3.18878476304964e-05	0.972814702546754	55130	0.103284303248531	0.0717301685871121	3.58245510478483	0.0315541346614192	armadillo repeat containing 4	ARMC4
0.981231597339821	0.60734890323567	0.140020444310513	0.744406128449158	143098	-0.0173276848633996	-0.340106856631158	1.01055350856333	0.322779171767758	membrane palmitoylated protein 7	MPP7
0.74253175582559	0.942934535458832	0.00127168725271273	0.769826992582337	220906	0.104777228267124	-0.0203841876805591	-1.11276152218928	0.125161415947683	WAC antisense RNA 1 (head to head)	WAC-AS1
0.697095017523659	0.554739669772047	1.07575425810928e-05	0.495547609151782	51322	-0.0412250347364829	0.0561485657951515	-0.606085221308358	-0.0973736005316344	WW domain containing adaptor with coiled-coil	WAC
0.677777537151976	0.726161257286382	0.000562333797361541	0.587938677132347	25805	-0.0876830352915094	0.0660498304989297	-0.811062436314707	-0.153732865790439	BMP and activin membrane bound inhibitor	BAMBI
0.238804234740811	0.483508212439337	0.0023380783779328	0.183928089808901	102724316	0.281461212435814	-0.147377961430273	-0.753098343863155	0.428839173866087	SVIL antisense RNA 1	SVIL-AS1
0.422537714146868	0.846968207076756	3.82418558843387e-11	0.467491405728268	6840	-0.191314044259677	0.0407378093267265	-3.57987340424337	-0.232051853586404	supervillin	SVIL
0.984345669056119	0.409675406118661	1.49172660056448e-09	0.570262930616984	57608	-0.0047457937601294	0.180509996525519	-2.81607881543058	-0.185255790285648	junctional cadherin 5 associated	JCAD
0.981139812302661	0.234926033760057	8.68214055660626e-07	0.432074567091617	55149	-0.00370704012192347	-0.170800975950424	-1.11677591507677	0.1670939358285	mitochondrial poly(A) polymerase	MTPAP
0.524734938618188	0.958462982805689	2.02698610023715e-05	0.659036061808551	1326	0.478499397038284	0.0347974666562516	-4.04528843467037	0.443701930382032	mitogen-activated protein kinase kinase kinase 8	MAP3K8
0.171737879346826	0.248917347963676	0.241690063934041	0.790489980983753	220929	-0.515181621208432	-0.385031541789426	-0.39126046360512	-0.130150079419006	zinc finger protein 438	ZNF438
0.00867941942196147	0.554730698644887	0.144018195482912	0.0841229646386941	220930	-1.33851771189612	-0.23911568440967	-0.610519174001447	-1.09940202748645	ZEB1 antisense RNA 1	ZEB1-AS1
0.710877059241266	0.233767333429434	2.67983321225037e-07	0.285015831558163	6935	-0.0480636732889623	0.141258717387437	1.01340906511955	-0.189322390676399	zinc finger E-box binding homeobox 1	ZEB1
0.217436507223098	0.5643719493759	3.17402740777317e-10	0.196323695444942	94134	-0.19304184184079	0.0790020241299167	-1.98608662418612	-0.272043865970707	Rho GTPase activating protein 12	ARHGAP12
0.150470923626054	0.515468303866255	0.0639902011172087	0.503055355605066	3799	0.126676475553827	0.0497685732293167	-0.149601624629684	0.0769079023245105	kinesin family member 5B	KIF5B
0.659699502607991	0.930171940040499	0.00100224846201815	0.786740054239378	80314	0.092806295498995	0.0164653413527747	-0.75612045522219	0.0763409541462208	enhancer of polycomb homolog 1	EPC1
0.0367399921585102	0.64082058507061	0.176418094326513	0.183743410490888	79741	0.749075440750868	0.138897558390503	-0.414133718628389	0.610177882360365	coiled-coil domain containing 7	CCDC7
0.656033140139461	0.763212570102116	0.000227165129193963	0.89503631058259	3688	-0.0277710808523413	-0.0167694083549286	-0.264878231350361	-0.0110016724974127	integrin subunit beta 1	ITGB1
0.111742183769932	0.554446128442994	0.737088918082914	0.11721006775131	8829	-0.119095459056888	0.0380814133032441	0.0215377709895037	-0.157176872360132	neuropilin 1	NRP1
0.21099384479827	0.749549733607208	7.65252259192161e-13	0.252263136492416	56288	0.177468613683518	-0.0394748499196691	-2.76150790577165	0.216943463603188	par-3 family cell polarity regulator	PARD3
0.282126026064621	0.202579248204248	0.107883960925459	0.106176737795861	8453	-0.14432360662933	0.154210624461396	-0.197966411010263	-0.298534231090726	cullin 2	CUL2
0.0107373025517415	0.128793298834313	3.01496709575783e-06	0.287276868829345	1390	-0.675215300587926	-0.332776980129232	-1.5082318682039	-0.342438320458695	cAMP responsive element modulator	CREM
0.419277542049188	0.977021161788853	0.000626252540068588	0.557736311412623	219771	0.139844203452848	0.00440978122012314	-0.651662676792296	0.135434422232725	cyclin Y	CCNY
0.930006848073343	0.865060255151154	0.0511414845418953	0.961821251862487	8325	0.0192722131944247	0.0333618666337383	-0.40969413643273	-0.0140896534393136	frizzled class receptor 8	FZD8
0.581884091864773	0.545300868439452	1.23648931513482e-06	0.994575164742081	91074	-0.317972438111827	-0.312732844147667	-3.97267006246831	-0.00523959396416029	ankyrin repeat domain 30A	ANKRD30A
0.999999999999998	0.4791092437518	0.023452153888768	0.635410774797942	101929520	-2.22044604925031e-15	0.504507342664042	-1.75671689007382	-0.504507342664045	long intergenic non-protein coding RNA 993	LINC00993
0.157775091416061	0.546533350664246	0.405141391398153	0.149515477732859	57209	0.390952816625436	-0.14499020796453	-0.201346774398212	0.535943024589966	zinc finger protein 248	ZNF248
0.44079689091502	0.656890328821495	0.342864318447464	0.386360257646592	219749	-0.265971338381815	0.136132410235573	-0.29431055465261	-0.402103748617388	zinc finger protein 25	ZNF25
0.277023204568416	0.554835133848214	0.00953526907120527	0.667333122441372	7581	0.234840054245003	0.112438350903631	-0.554438876111881	0.122401703341373	zinc finger protein 33A	ZNF33A
0.271396317831358	0.834906156761036	0.00551950816233993	0.488576911875816	7587	-0.304307881608297	-0.0505240188556693	-0.774046744260126	-0.253783862752628	zinc finger protein 37A	ZNF37A
0.809183957245342	0.161930107025208	0.347946967932716	0.262553381840372	158160	-0.195777079876002	1.04894703349746	-0.690559728353285	-1.24472411337346	hydroxysteroid 17-beta dehydrogenase 7 pseudogene 2	HSD17B7P2
0.501352256029602	0.0201409999305463	0.0614202963686653	0.0401742083663351	399744	-0.33113583936734	1.11967283915045	-0.870233349391871	-1.45080867851778	long intergenic non-protein coding RNA 999	LINC00999
0.212457503993665	0.890259679174176	3.9712962298951e-06	0.394060630339502	84856	-0.807060070799897	-0.0777384858577275	3.94495451239993	-0.729321584942169	long intergenic non-protein coding RNA 839	LINC00839
0.969100030588588	0.0256701136689397	0.254008170504239	0.12528608085246	100129482	0.0105172015806261	0.592725120808187	-0.283436590293578	-0.582207919227561	zinc finger protein 37B	pseudogene	ZNF37BP
0.745509730988929	0.989885912190287	0.886030806949819	0.815225806145922	7582	-0.0879833595005266	-0.003067884596339	0.0346999151716441	-0.0849154749041876	zinc finger protein 33B	ZNF33B
0.0827646043405322	0.405446727636206	0.00534662694109834	0.427100019092962	101929397	-1.12116055013021	-0.461317055939094	1.75886384196888	-0.659843494191113	long intergenic non-protein coding RNA 1518	LINC01518
0.10149501277336	0.826305662378722	0.000470470373471711	0.267192985131037	9790	0.244094519785631	0.0279137282813844	-0.559078953758045	0.216180791504247	BMS1 ribosome biogenesis factor	BMS1
0.0285680222340717	0.898968369979897	0.00189196958731812	0.0778710749546058	5979	-1.68118805937134	0.0800043715691745	-2.33984087474511	-1.76119243094052	ret proto-oncogene	RET
0.477957989531371	0.253836208410457	5.67306280192784e-06	0.806787551756878	55454	-0.108180297882503	-0.157815703266927	0.917714053496233	0.0496354053844241	chondroitin sulfate N-acetylgalactosaminyltransferase 2	CSGALNACT2
0.509349259701586	0.318106009548599	3.94270982909551e-08	0.855840370238237	221002	-0.317972438111827	-0.434597546062805	-4.3537127294465	0.116625107950977	RasGEF domain family member 1A	RASGEF1A
0.420879548073738	0.870628678942251	1.16152939111368e-09	0.619862151775761	3185	0.071707989596284	0.0128361143980058	-1.04452201303717	0.0588718751982782	heterogeneous nuclear ribonucleoprotein F	HNRNPF
0.221751304039659	0.522247642682333	0.0599590540335553	0.61481909679096	642819	-1.14300520402297	-0.525190957578282	-1.63308881990776	-0.617814246444691	zinc finger protein 487	ZNF487
0.85172230079737	0.975477605943251	0.0771159673823838	0.905365796718503	8187	0.0794637842728059	0.0116811983916478	-0.710277288014416	0.067782585881158	zinc finger protein 239	ZNF239
0.117544626831053	0.815779714597312	0.0852442686079092	0.296998127737649	220992	-1.0068989559921	-0.128459580366057	-0.999505932426247	-0.878439375626045	zinc finger protein 485	ZNF485
0.280074850651701	0.033992501392159	0.620495946670853	0.0304699184167954	7580	0.417865755116446	-0.779201609589888	0.168559048169849	1.19706736470633	zinc finger protein 32	ZNF32
0.990616899820054	0.0468747047722657	0.761159478605433	0.166581582873211	414208	0.00967209594578478	-1.56935147893646	0.223958249577068	1.57902357488225	ZNF32 antisense RNA 2	ZNF32-AS2
0.864070177137903	0.784234130947642	0.689777482553308	0.756620738331084	10151	-0.0948180427790604	0.135748284777323	0.198189121136212	-0.230566327556383	heterogeneous nuclear ribonucleoprotein A3 pseudogene 1	HNRNPA3P1
0.767223628675603	1	2.94944658540359e-07	0.825261903088181	6387	-0.156500912036618	0	4.10416521424774	-0.156500912036618	C-X-C motif chemokine ligand 12	CXCL12
0.772372294085225	0.51040035802727	1.43806266939121e-05	0.513643574704947	83937	-0.0990776175053116	0.202885783250172	1.91149147227951	-0.301963400755484	Ras association domain family member 4	RASSF4
0.629707083640431	0.481840597992546	4.22512849283906e-05	0.409984595836447	11067	0.394603434402648	-0.517259911934965	4.11917390476841	0.911863346337613	DEPP1 autophagy regulator	DEPP1
0.159744387532835	0.656474478162551	0.000165082258681923	0.435748492444298	220979	0.89443255303948	0.245219364450357	2.70847618843577	0.649213188589123	ZNF22 antisense RNA 1	ZNF22-AS1
0.869695361871571	0.193439426558887	0.00276152678650398	0.318286115401676	7570	0.0464306507420122	-0.339074073499524	0.893406378064975	0.385504724241536	zinc finger protein 22	ZNF22
0.504581454229155	0.337731760714921	0.626606757154424	0.260435670827099	220972	0.375150974105963	-0.486107630722171	0.243739163083303	0.861258604828134	membrane associated ring-CH-type finger 8	MARCHF8
0.15557584554728	0.357313878010452	0.000506550449805989	0.101102773310082	93550	-0.511665607380743	0.290518248195801	-1.3562847500115	-0.802183855576544	zinc finger AN1-type containing 4	ZFAND4
0.394586206226143	0.64503728266748	0.00355783371234603	0.738540348465316	253725	-0.268964543764862	-0.129003832763612	-0.950824996787498	-0.139960711001249	WASH complex subunit 2C	WASHC2C
0.0284540330709797	0.584545721095879	0.0221996122071859	0.0456554190318872	119016	-1.59370676453385	0.327951358223086	-1.49979793356136	-1.92165812275693	ArfGAP with GTPase domain	ankyrin repeat and PH domain 4	AGAP4
0.339815659923576	0.832387983015986	0.169155643341341	0.393558706277782	728407	-0.819419884246265	0.160037314177813	-1.07429273472479	-0.979457198424079	poly(ADP-ribose) glycohydrolase pseudogene 1	PARGP1
0.389848002529143	0.135592928705842	1.13419667918476e-06	0.107706698240759	100287932	0.114284529724577	-0.182182120439477	-0.913846715502905	0.296466650164054	translocase of inner mitochondrial membrane 23	TIMM23
0.801615189223455	0.301484895469614	0.000571853430256046	0.608585402185061	8031	-0.0289061227694676	-0.108225103223001	-0.442153199623853	0.0793189804535332	nuclear receptor coactivator 4	NCOA4
0.057391435653609	0.781365739826445	0.00047788573842251	0.105456725864196	105378577	1.34899666213979	-0.165407109939994	-2.6134408309101	1.51440377207978	uncharacterized LOC105378577	LOC105378577
0.83463487143256	0.455772601454058	0.0180528998153486	0.729595438883413	195977	0.161183092369301	0.519724503683819	-1.80548509778002	-0.358541411314518	ANTXR like	ANTXRL
0.662227451951159	0.513903334276516	1.77566701146527e-07	0.911032419547734	728113	0.232138867570449	0.311552621361208	-4.28755530920451	-0.0794137537907593	annexin A8 like 1	ANXA8L1
0.47101291288651	0.296873507510355	1.75794725555273e-08	0.867654145165679	643650	0.215035221289447	0.281154541170403	-2.86258288508063	-0.066119319880956	long intergenic non-protein coding RNA 842	LINC00842
0.891172279470864	0.282954611106065	0.00141315253987067	0.410692102857069	728643	0.0702572284485816	-0.5031175669138	-1.7706321162288	0.573374795362382	heterogeneous nuclear ribonucleoprotein A1 pseudogene 33	HNRNPA1P33
0.230196780017768	0.909106685944407	1.5715621468319e-09	0.328605595757804	5540	0.687439192676936	-0.0570457935312128	-6.47797978115208	0.744484986208149	neuropeptide Y receptor Y4	NPY4R
0.0189855230821578	0.75962161315835	2.21402471295177e-11	0.0997945082161543	9721	1.23101093301012	0.130216262168858	-7.49655794408953	1.10079467084126	G protein regulated inducer of neurite outgrowth 2	GPRIN2
0.19092970987481	0.306542087845795	0.0258298061717731	0.104924691344744	83849	-1.05168790313009	0.726771054551373	-1.70101523608563	-1.77845895768146	synaptotagmin 15	SYT15
0.0654157767851039	0.43538376839078	0.0221521665589772	0.0621762356480191	399761	-1.01651523216816	0.36614882721369	-1.16785175611144	-1.38266405938185	BMS1 pseudogene 1	BMS1P1
0.999999999999996	0.620334330537962	1.44673607980284e-06	0.740613789187638	26095	-2.22044604925031e-15	-0.225510598940255	-3.45934863055739	0.225510598940253	protein tyrosine phosphatase non-receptor type 20	PTPN20
0.547124208190759	0.990463662744458	1.60777387064917e-07	0.647018470854723	118738	0.167468607678134	-0.00295469377212232	-2.25511447119857	0.170423301450256	zinc finger protein 488	ZNF488
0.261071772437218	0.75562531214144	8.81876911572374e-05	0.296423676334064	653145	0.783872924154806	-0.190196934172401	-3.20687641330208	0.974069858327207	annexin A8	ANXA8
0.30009029167809	0.982518533448291	0.319167229694038	0.444491504254932	642517	0.505723187143824	0.00938512881985565	-0.434213572271114	0.496338058323968	ArfGAP with GTPase domain	ankyrin repeat and PH domain 9	AGAP9
0.907999411349443	0.0602569213179571	0.728952924891884	0.169529111652646	642826	-0.0751139015788655	1.1633197772511	0.201831810735263	-1.23843367882997	BMS1 pseudogene 2	BMS1P2
0.230005831691793	0.120792101165932	0.00280969475584203	0.0607293388506141	102724488	-0.719782456959435	0.846653076323016	-1.84164651186724	-1.56643553328245	synaptotagmin-15	LOC102724488
0.469591531456221	0.854158903580076	8.27449013210616e-10	0.508299648216613	100996758	0.404350382332399	-0.0911419899950037	-6.73553298582172	0.495492372327402	neuropeptide Y receptor Y4-2	NPY4R2
0.0776103403807868	0.316224290045101	0.0145604684387748	0.481252941894921	414224	-1.34769103817172	-0.659139634059753	1.75907683349086	-0.688551404111971	ArfGAP with GTPase domain	ankyrin repeat and PH domain 12	pseudogene	AGAP12P
0.854040780822183	0.600387742800657	0.872078153496804	0.626899395481096	5599	0.0288583670724378	-0.0738106268519072	0.0225890980874963	0.102668993924345	mitogen-activated protein kinase 8	MAPK8
0.862048481566369	0.593933727361591	3.93527118673741e-05	0.82010020238105	58504	-0.0553935190009929	-0.152693533126214	1.62112319506701	0.0973000141252207	Rho GTPase activating protein 22	ARHGAP22
0.999999999999998	0.544073529581163	0.0145290606287122	0.684821334639897	196740	-2.22044604925031e-15	-0.391353950746018	-1.74566614871677	0.391353950746016	V-set and transmembrane domain containing 4	VSTM4
0.969575467876125	0.324769362360404	0.112292887991772	0.525524590251644	2074	0.0136105911548752	0.319711425608337	0.530100771561671	-0.306100834453462	ERCC excision repair 6	chromatin remodeling factor	ERCC6
0.560836807246315	0.348487028068033	0.0161581890221308	0.293620624735737	55753	-0.415114718047487	0.604258889754386	-1.69521356217587	-1.01937360780187	oxoglutarate dehydrogenase L	OGDHL
0.195088299107545	0.630953827159003	1.73893751790302e-05	0.504090730493226	8505	0.233964339856781	0.0756193754815468	-0.962795918013973	0.158344964375234	poly(ADP-ribose) glycohydrolase	PARG
0.000313278109533982	0.18366072978942	0.00464375772723139	0.0220795878979462	100652748	-1.69939092388694	-0.453012391982711	-1.08278920711091	-1.24637853190423	translocase of inner mitochondrial membrane 23 homolog B	TIMM23B
0.666921653624381	0.475868556051081	0.0114475050092946	0.874707563069688	414189	0.168269104802834	0.250749327211366	-0.990139590779084	-0.0824802224085328	ArfGAP with GTPase domain	ankyrin repeat and PH domain 6	AGAP6
0.161283728534342	0.923473872849743	0.717597024023793	0.262712048073452	387680	-0.478942857002552	0.0283758701104189	0.107066702229532	-0.507318727112971	WASH complex subunit 2A	WASHC2A
0.0861301513059647	0.899370507533449	0.722123041636777	0.218534187419941	56624	-1.7783322680304	-0.111233825384163	-0.313420690509111	-1.66709844264623	N-acylsphingosine amidohydrolase 2	ASAH2
0.717037880358139	0.622797645092411	1.68630996583478e-06	0.550948935691185	259230	0.0627585860690303	-0.0763339146670932	-1.16428732548483	0.139092500736123	sphingomyelin synthase 1	SGMS1
0.336763080604467	0.188941860305196	0.49298388719346	0.118405582429084	104355295	0.658079723125393	-0.816590541808751	-0.416739221098457	1.47467026493414	SGMS1 antisense RNA 1	SGMS1-AS1
0.258897271501728	0.510900970655747	0.855141783420495	0.205555591494082	653308	0.596555103630666	-0.306105778331518	0.0844073971492223	0.902660881962185	N-acylsphingosine amidohydrolase 2B	ASAH2B
0.999999999999996	0.19144392629379	3.33661744821134e-09	0.375995197946617	29974	-2.22044604925031e-15	0.56859622169398	-5.17964766181077	-0.568596221693983	APOBEC1 complementation factor	A1CF
0.89306480418237	0.699770464564218	5.2960443358556e-05	0.874880109377512	23283	-0.0196595074976891	-0.0505589845767975	-0.72286931697663	0.0308994770791085	cleavage stimulation factor subunit 2 tau variant	CSTF2T
0.472210985829511	0.252238228937901	0.00128414422767402	0.199188474965596	100506939	0.505577840023095	-0.73040954385101	-2.4330138723415	1.2359873838741	PRKG1 antisense RNA 1	PRKG1-AS1
0.369619772893235	0.148514722469542	2.91857221094548e-10	0.748428813410284	22943	-0.10502634783071	-0.154775844260893	-1.51366361093063	0.0497494964301834	dickkopf WNT signaling pathway inhibitor 1	DKK1
0.999999999999996	0.0114579285392734	2.52248924290994e-10	0.073732139476553	101928687	-2.22044604925031e-15	1.14535424522425	-5.97608167774896	-1.14535424522425	lncRNA activating regulator of DKK1	LNCAROD
0.715091612799724	0.798181151254351	0.0571541379331275	0.918732982032579	11130	-0.0463527522203524	-0.0290076157099657	-0.229965480290594	-0.0173451365103867	ZW10 interacting kinetochore protein	ZWINT
0.121284241765525	0.672003432034881	0.0244210462200229	0.151295695471484	253430	-0.421630581762565	0.0990568076858729	-0.575099943223577	-0.520687389448438	inositol polyphosphate multikinase	IPMK
0.953863412841293	0.749796534643785	0.37380616997338	0.865188331924599	55847	-0.0124176780869574	-0.061327141149861	-0.173120393917853	0.0489094630629037	CDGSH iron sulfur domain 1	CISD1
0.416464805716746	0.49612698468084	4.06144462800054e-05	0.876640673185174	7321	-0.175089834510621	-0.130714403698636	-1.08041743483892	-0.0443754308119848	ubiquitin conjugating enzyme E2 D1	UBE2D1
0.602419294518352	0.916758766367734	4.53469601860141e-07	0.749071636731239	7019	-0.0759620224603363	-0.0135696049371123	-1.08988519353197	-0.062392417523224	transcription factor A	mitochondrial	TFAM
0.0929699757834397	0.987021515547444	8.90877531862956e-11	0.204370280125468	80114	-0.579426880487299	-0.00477201762478607	-4.68587129901963	-0.574654862862513	BicC family RNA binding protein 1	BICC1
0.396144374263937	0.141283443817973	0.111594549253745	0.112535982913059	728640	-0.708742918394362	1.12764983624316	-1.22777245863156	-1.83639275463752	family with sequence similarity 133	member A pseudogene	FAM133CP
0.999999999999997	0.0214430755962208	1.26515464684757e-05	0.10716523124253	84457	-2.22044604925031e-15	1.25815788332316	-3.14273216332652	-1.25815788332316	phytanoyl-CoA 2-hydroxylase interacting protein like	PHYHIPL
0.815192943258738	0.0512197632779789	0.033152512641946	0.235197745701478	220963	0.162834753284865	1.29929029123331	-1.43900305179205	-1.13645553794845	solute carrier family 16 member 9	SLC16A9
0.526139762133961	0.845490221322304	4.07211023327552e-07	0.730009199968248	8030	-0.0870543337950505	-0.0237840498793522	-1.03300736745303	-0.0632702839156982	coiled-coil domain containing 6	CCDC6
0.369922420863418	0.0037616899229054	9.91050459859923e-12	0.130197924300409	288	0.221501656061343	0.73656807255738	4.06950693790202	-0.515066416496037	ankyrin 3	ANK3
0.293929974564744	0.401722826681971	6.43061840742555e-07	0.186150599882378	983	-0.132675993412117	0.0941454762562532	-0.904970217521845	-0.22682146966837	cyclin dependent kinase 1	CDK1
0.0724785801930076	0.688318935999078	2.37289264548201e-10	0.10733959028351	9886	-0.524979817398172	0.0992750323866698	-3.67331122676655	-0.624254849784842	Rho related BTB domain containing 1	RHOBTB1
0.959814223660152	0.819668749892771	1.1315121078934e-10	0.849655867528416	84159	0.0130852938338073	-0.0529991576649813	3.6469125580709	0.0660844514987886	AT-rich interaction domain 5B	ARID5B
0.433969833746107	0.948970089194947	0.00377975763437547	0.586446559439175	219790	-0.320093792368948	-0.0231694055357738	1.22308889983839	-0.296924386833174	rhotekin 2	RTKN2
0.0736261822809149	0.460660636692894	3.78998199785872e-06	0.0717107441444039	22891	0.85618926956573	-0.301136042379928	2.8431130936509	1.15732531194566	zinc finger protein 365	ZNF365
0.0128564147886337	0.809522191325239	0.479535450955273	0.0709717294875806	84890	0.393049878820231	0.0304720229297377	-0.0900815007064404	0.362577855890494	2-aminoethanethiol dioxygenase	ADO
0.326475800044182	0.127338211792444	0.265286466063637	0.0870001520568456	29982	0.209263568092454	-0.298000779524455	0.21354505663165	0.507264347616909	nuclear receptor binding factor 2	NRBF2
0.542827434415644	0.727273039755231	0.00069376434005006	0.494042093989218	221037	-0.0996048056574184	0.0508339922766856	-0.61173307476638	-0.150438797934104	jumonji domain containing 1C	JMJD1C
0.883661618461026	0.678324079783608	0.135631459616672	0.699912386699505	84989	0.129942748635751	-0.330295818695676	-1.23263260544929	0.460238567331427	JMJD1C antisense RNA 1	JMJD1C-AS1
0.498540499541799	0.50786077670517	6.68066992606764e-05	0.347887515642393	221035	-0.0773787059244251	0.0676916290599072	-0.548154549785668	-0.145070334984332	receptor accessory protein 3	REEP3
0.872369082112113	0.653751871718922	0.000915515922823006	0.856997187154125	305	-0.0488902728221157	-0.122473460736834	-1.1071003320551	0.0735831879147177	annexin A2 pseudogene 3	ANXA2P3
0.0892265609040527	0.634952681230144	0.946067599627007	0.114171059540694	101928913	1.14034685428983	-0.271699988752362	0.038562419475614	1.4120468430422	long intergenic non-protein coding RNA 1515	LINC01515
0.0192341156917421	0.837378357025492	0.000126431539833181	0.0535606213836312	56521	0.946306250232641	-0.0672535131929117	-1.65937537540629	1.01355976342555	DnaJ heat shock protein family (Hsp40) member C12	DNAJC12
0.227242763948412	0.973576527420567	2.38924434859705e-06	0.374014093304798	23411	0.20042347108374	0.00479228593297254	-1.05845964192907	0.195631185150768	sirtuin 1	SIRT1
0.827415256716416	0.505546005814562	0.173575782371958	0.776185079918291	26091	0.0270029996749708	0.0742721666069919	0.155653847046995	-0.0472691669320211	HECT and RLD domain containing E3 ubiquitin protein ligase 4	HERC4
0.603309337522562	0.926352923056089	1.29785826353857e-07	0.653286087370476	84665	0.202133189283394	-0.0320118963944209	3.21260608156248	0.234145085677815	myopalladin	MYPN
0.934563078043005	0.943856917033312	0.586345677626517	0.913888254497345	64081	0.0390947850688945	-0.0299912635742909	0.232922929173338	0.0690860486431855	phenazine biosynthesis like protein domain containing	PBLD
0.664945563245136	0.931915478084681	0.300990820216212	0.70403772282473	3189	0.0415003765973321	-0.00729918908193383	-0.0900402030017311	0.0487995656792659	heterogeneous nuclear ribonucleoprotein H3	HNRNPH3
0.730018636948062	0.36630520858364	0.0025883021546048	0.724482281754648	55680	-0.0701113119674996	-0.166194117018459	0.645941450251897	0.0960828050509597	RUN and FYVE domain containing 2	RUFY2
0.429770003042022	0.932343581523003	1.20194465969199e-06	0.592162245579475	1763	-0.202730899761666	-0.0192860374744441	-1.76054852797665	-0.183444862287223	DNA replication helicase/nuclease 2	DNA2
0.922367211726371	0.360896144738105	0.394785735460807	0.493277897617435	8034	0.0287501630024738	-0.244622849993959	0.22739291133097	0.273373012996433	solute carrier family 25 member 16	SLC25A16
0.434037475667223	0.674736358230673	0.0021362205534016	0.390443312423488	80312	-0.383391669865402	0.182545345260106	-1.58510326430759	-0.565937015125508	tet methylcytosine dioxygenase 1	TET1
0.148672218999224	0.115447906796931	2.82096173417282e-05	0.983783525480664	55749	0.154052089660238	0.151249049181923	-0.539775134635914	0.00280304047831503	cell division cycle and apoptosis regulator 1	CCAR1
0.332443197443859	0.983229554281318	0.00054837014155763	0.475211777374073	219736	-0.779918737948764	-0.01488063919873	-3.0599841296168	-0.765038098750034	storkhead box 1	STOX1
0.0896035354943366	0.49923917195021	0.000111017377492457	0.386304909818551	79009	0.321514004683597	0.109610047770526	-0.826449667263415	0.21190395691307	DExD-box helicase 50	DDX50
0.545050923811742	0.321384339513838	1.10707349838136e-11	0.270157767514488	9188	0.0446726428263355	-0.0661874555701711	-1.21582584508347	0.110860098396508	DExD-box helicase 21	DDX21
0.655466712045733	0.567983481962314	0.0012555439123989	0.960807404631107	26128	0.0924420611867411	0.1060544174656	-0.722820301826764	-0.013612356278859	kinesin family binding protein	KIFBP
0.000211370119298448	0.555788148703506	6.25151008415015e-12	0.00564199628459935	5552	-0.755471411385087	-0.083387299739651	-2.71516005059182	-0.672084111645437	serglycin	SRGN
0.142289261564318	0.965197490235091	4.85285970691404e-07	0.254711321443299	9559	0.16789979065322	-0.00429816892145851	-0.822543448159079	0.172197959574679	VPS26	retromer complex component A	VPS26A
0.889477478924616	0.891990427129963	0.000438145006988004	0.989579563070425	6832	0.0273175665451735	0.0238741952052139	-0.779424170612766	0.00344337133995953	Suv3 like RNA helicase	SUPV3L1
0.0153169843292111	0.910386493818703	5.09907398679319e-09	0.0681712017452626	80201	1.50815741906802	0.0562929197865829	-5.94256747637209	1.45186449928144	hexokinase domain containing 1	HKDC1
0.121995489484772	0.996435370620053	0.0117145615112555	0.239369523900176	3098	0.222987193006389	-0.000552191763802945	0.34969884120799	0.223539384770192	hexokinase 1	HK1
0.995536138792153	0.267225825524062	3.50794733298736e-11	0.451723885894668	23555	0.0012357060167596	-0.224001530242037	-3.37323769504303	0.225237236258796	tetraspanin 15	TSPAN15
0.126632887216456	0.561612186723891	3.00365710967492e-05	0.130235149957242	219738	0.904615606814733	-0.296715918016098	-2.96593468894255	1.20133152483083	family with sequence similarity 241 member B	FAM241B
0.879916626007408	0.913390134192374	2.05053652958872e-05	0.853180068240996	1305	0.109432827389017	-0.0704529769228595	3.91720291915215	0.179885804311876	collagen type XIII alpha 1 chain	COL13A1
0.0522272856018926	0.773841525938059	5.26275710267163e-09	0.0975566560163264	55506	-0.342635847204285	0.0424624121282813	-1.74944534385304	-0.385098259332567	macroH2A.2 histone	MACROH2A2
0.780650015840451	0.988791926399216	3.2077304290084e-11	0.828185560469778	84883	0.0733484589200082	-0.0033049875336113	-4.04291405012499	0.0766534464536193	apoptosis inducing factor mitochondria associated 2	AIFM2
0.391931677580882	0.490071056778512	3.38782511378065e-07	0.855348203995575	219743	-0.190167900985051	-0.136505861562787	-1.68594224623267	-0.0536620394222638	trypsin domain containing 1	TYSND1
0.204355391924376	0.264488960773341	5.18441933090316e-05	0.0986180236032503	56681	-0.145438820969747	0.113619073170597	-0.551769472946145	-0.259057894140343	secretion associated Ras related GTPase 1A	SAR1A
0.672052831404413	0.279375404057737	7.00421397777477e-07	0.301562635846306	5464	0.0567661122447696	-0.132031931827552	-0.96893058753966	0.188798044072322	inorganic pyrophosphatase 1	PPA1
0.431861442794079	0.75469880308622	1.16372375226142e-08	0.42828966430118	55222	0.211648176256034	-0.0745642750974058	-2.66120666553547	0.28621245135344	leucine rich repeat containing 20	LRRC20
0.346401927842541	0.0799182322392648	0.00967112145711039	0.604585772436543	1979	0.126321963598408	0.2185121810152	-0.345295771121482	-0.0921902174167917	eukaryotic translation initiation factor 4E binding protein 2	EIF4EBP2
0.85170649332176	0.519607677735516	2.87796338313255e-11	0.769843663847478	27143	0.0763681780975709	0.23686742212623	-6.32375586856465	-0.160499244028659	phosphatase domain containing paladin 1	PALD1
0.814623828894684	0.917393615687453	1.79489527606237e-05	0.915780679934374	140766	-0.154501437625667	-0.0610820514496642	3.60551087308224	-0.0934193861760031	ADAM metallopeptidase with thrombospondin type 1 motif 14	ADAMTS14
0.839551741679212	0.358256383022613	4.61689895194852e-10	0.639203984352617	8879	-0.0245567568664296	-0.101084098583505	-1.53752303699329	0.0765273417170755	sphingosine-1-phosphate lyase 1	SGPL1
0.311303485455538	0.332268317847851	7.69268745715836e-15	0.911424160063979	5092	-0.141739581449789	-0.121216501209586	-3.78874690778708	-0.0205230802402028	pterin-4 alpha-carbinolamine dehydratase 1	PCBD1
0.699673315627451	0.733063299981245	0.0143114705022332	0.951801738768778	219699	0.343516185953082	0.271486244545533	-2.16955795529528	0.0720299414075488	unc-5 netrin receptor B	UNC5B
0.298569568680277	0.931716780887624	1.21716857250925e-09	0.40288413321662	55315	-0.554094822966894	0.0400845810390447	-6.18052371556714	-0.594179404005938	solute carrier family 29 member 3	SLC29A3
0.771238021191978	0.981005065549854	1.4269174925374e-09	0.84068045846712	64072	0.129942748635751	0.00950313766948252	-5.21265686066905	0.120439610966268	cadherin related 23	CDH23
0.335672970080559	0.828352512863245	9.19083395474752e-07	0.561041636207556	64115	-0.603656528936826	-0.119720307858285	-4.37245404735463	-0.483936221078541	V-set immunoregulatory receptor	VSIR
0.590824356687826	0.919626850527742	6.16052351095186e-11	0.639606083652788	5660	-0.0527196998088879	0.0088064995477577	-1.43119158349253	-0.0615261993566456	prosaposin	PSAP
0.767429566991642	0.48790216033676	0.0156354555643854	0.495529076618597	9469	-0.0445975038095465	0.0942100535470134	-0.361932889109795	-0.13880755735656	carbohydrate sulfotransferase 3	CHST3
0.0392967308639742	0.222166988768476	0.937423146944891	0.023101653329526	9806	1.47779101364238	-0.744735563102507	-0.0466524753652752	2.22252657674489	SPARC (osteonectin)	cwcv and kazal like domains proteoglycan 2	SPOCK2
0.265256890914021	0.964099985303325	2.23211596225299e-09	0.385823702717446	51008	-0.204303949704645	0.00722282941189611	-2.02768588725767	-0.211526779116541	activating signal cointegrator 1 complex subunit 1	ASCC1
0.582751388329834	0.922382284851392	1.25675988712658e-07	0.634974266718843	119504	0.0949836729373343	-0.014990103353842	-1.43076732187131	0.109973776291176	anaphase promoting complex subunit 16	ANAPC16
0.839293220706657	0.660369226055239	3.94273240398333e-13	0.886594707675964	54541	0.0449496487639944	0.0873436755103754	-4.6425641695152	-0.0423940267463809	DNA damage inducible transcript 4	DDIT4
0.652558396447326	0.756650559069221	0.0005542040011526	0.896733098084106	54788	-0.0546714441574911	-0.0335947866577762	-0.467252288672071	-0.021076657499715	DnaJ heat shock protein family (Hsp40) member B12	DNAJB12
0.821863455798483	0.999259814046462	2.66909633955129e-07	0.867161661831263	10367	-0.0305682175010986	-0.000112553687136696	-1.06308112895008	-0.0304556638139619	mitochondrial calcium uptake 1	MICU1
0.00167669973845763	0.705817633622271	3.70289236124913e-10	0.00722857173239218	90550	-0.517787924957731	0.0464493730248847	-1.76902751441647	-0.564237297982616	mitochondrial calcium uniporter	MCU
0.65357539244527	0.191329207621509	0.0430290863114831	0.229205374909109	5033	-0.0677711184623808	0.181258954563418	0.293101236732678	-0.249030073025799	prolyl 4-hydroxylase subunit alpha 1	P4HA1
0.57602258163728	0.659244030676442	0.00406854707636814	0.901241876112021	25961	0.334361993645822	0.235333728445501	-1.77809123422903	0.0990282652003205	nudix hydrolase 13	NUDT13
0.815533052776242	0.671243051621039	0.00391097437810897	0.648217114944072	11319	0.0416335849457274	-0.0678990177744661	-0.536163055452363	0.109532602720193	ecdysoneless cell cycle regulator	ECD
0.85150668855187	0.577783704693511	0.0131197317827943	0.609783952168749	317662	0.0557067726353533	-0.148873220655727	-0.737839198855285	0.20457999329108	family with sequence similarity 149 member B1	FAM149B1
0.953840680828584	0.251975937485518	0.000212551989819217	0.464434866004594	23234	-0.00778197329512853	-0.140975146271419	-0.577163037414772	0.133193172976291	DnaJ heat shock protein family (Hsp40) member C9	DNAJC9
0.26632684953055	0.45535831657877	0.0594174578422193	0.73121879468769	414245	-0.873486981270573	-0.518420946420367	1.38149232083649	-0.355066034850206	DNAJC9 antisense RNA 1	DNAJC9-AS1
0.232732636840506	0.129213459619449	1.80080305107087e-08	0.0644252529805392	51021	0.159398461494462	-0.184136472650382	-1.25902682825714	0.343534934144844	mitochondrial ribosomal protein S16	MRPS16
0.614827468629686	0.0333225670355216	0.154070819142272	0.0707061430966484	118491	-0.317392251697998	1.29684415774329	-0.829927734505878	-1.61423640944129	cilia and flagella associated protein 70	CFAP70
0.0722772387805462	0.740838416224125	0.000202418383011513	0.116451305738594	310	0.188406011580086	-0.0293261031060288	-0.427006998880619	0.217732114686115	annexin A7	ANXA7
0.637384190601535	0.695111108496092	0.0485286518668527	0.927730906290308	5532	0.0782196831855178	0.0581021264574284	-0.312746659702226	0.0201175567280893	protein phosphatase 3 catalytic subunit beta	PPP3CB
0.906086429627747	0.989117489660216	1.15075410679623e-06	0.922700259025448	159195	-0.0220411622891765	0.00227867565123407	-1.2995712767109	-0.0243198379404106	ubiquitin specific peptidase 54	USP54
0.0677266950337282	0.820129424323666	0.0709397858791056	0.125567665892563	729092	1.15318993220298	-0.121053080547238	1.0181987168274	1.27424301275022	ArfGAP with GTPase domain	ankyrin repeat and PH domain 5	AGAP5
0.077097845291353	0.381036400919402	0.956743225687073	0.062131758903157	729096	-0.956229909784708	0.406266214591054	0.0248192215291684	-1.36249612437576	BMS1 pseudogene 4	BMS1P4
0.0123888651522299	0.0897664307203152	0.204071216560216	0.375933201588102	2749	1.60488680363264	0.91500259467737	0.669513829095648	0.689884208955266	glutamate dehydrogenase 1 pseudogene 3	GLUD1P3
0.986974954711169	0.719732086035118	0.0224155004027941	0.820129727134207	9632	0.00140787452096092	0.0277397936754404	-0.193514019647457	-0.0263319191544795	SEC24 homolog C	COPII coat complex component	SEC24C
0.671852184023433	0.35866048939953	0.000887414109533106	0.761220656752775	170384	0.0850511637042364	0.166782346351457	-0.731178656664288	-0.0817311826472205	fucosyltransferase 11	FUT11
0.935064573402786	0.764396478100877	0.000150886812133971	0.79444139191821	118487	-0.01762437193528	0.0580732193371585	-0.962689365752175	-0.0756975912724389	coiled-coil-helix-coiled-coil-helix domain containing 1	CHCHD1
0.187378748460635	0.577504098815019	0.0147610083441698	0.179228926346047	23053	-0.278839472287105	0.102738685706107	-0.498183509589516	-0.381578157993212	zinc finger SWIM-type containing 8	ZSWIM8
0.781079847684724	0.440368043206192	0.56229370897846	0.755159022777275	100507331	0.165590874210253	0.414967293417616	0.310209912763026	-0.249376419207363	ZSWIM8 antisense RNA 1	ZSWIM8-AS1
0.883734114578208	0.562477333160062	0.00456923058600585	0.780265414082854	8509	0.0403393988873439	0.143687032006648	-0.810666160892675	-0.103347633119304	N-deacetylase and N-sulfotransferase 2	NDST2
0.428919336229935	0.464165484549809	0.00182590501152347	0.28593072120675	818	-0.10717651404994	0.0885664459849558	-0.447253562530653	-0.195742960034896	calcium/calmodulin dependent protein kinase II gamma	CAMK2G
0.125929958990018	0.0912659953412926	1.07508661993658e-12	0.0293277488350877	5328	0.142502835842354	-0.141953461881492	1.74523030765622	0.284456297723846	plasminogen activator	urokinase	PLAU
0.462383646415855	0.188754299506553	0.240615102075487	0.726601525956379	414236	0.505912549170606	0.826468546586442	-0.733311342124298	-0.320555997415836	chromosome 10 open reading frame 55 (putative)	C10orf55
0.00179661978164093	0.555676555496763	3.83233261200566e-12	0.00566865080992265	7414	0.281010983205373	-0.0398500593763291	-1.34277331610225	0.320861042581702	vinculin	VCL
0.0984806480666993	0.466435579213871	9.69730965410988e-09	0.0902576843901573	26985	-0.195937665296466	0.0742699942017842	-1.14418500957896	-0.27020765949825	adaptor related protein complex 3 subunit mu 1	AP3M1
0.631229538450235	0.979676134259482	0.0489282693065085	0.732699987397343	132	0.0960086417861801	0.0045391738423648	0.376147654054737	0.0914694679438153	adenosine kinase	ADK
0.670815661129793	0.0958516991475174	0.000596261183822873	0.152355344300018	23522	-0.0653364954661519	0.239810250451564	-0.586734240577772	-0.305146745917716	lysine acetyltransferase 6B	KAT6B
0.191422287921996	0.444094540034325	0.00689890363974603	0.143611591822747	142891	-0.333617146767344	0.171355610996978	-0.684163291704314	-0.504972757764323	sterile alpha motif domain containing 8	SAMD8
0.217588177850692	0.36747892337809	6.22521435667105e-06	0.135390097281324	7417	0.192426654373743	-0.124226724210671	-0.915170741815389	0.316653378584414	voltage dependent anion channel 2	VDAC2
0.633426043169844	0.934246236368239	1.41606136937661e-05	0.681305826498448	118881	-0.167332592458362	0.0257915945742671	-1.95596455656953	-0.193124187032629	catechol-O-methyltransferase domain containing 1	COMTD1
0.213285300169468	0.896539713762019	0.000178636887065078	0.392206432951444	84858	-0.299516298835588	-0.0272406566167023	1.02393061925006	-0.272275642218886	zinc finger protein 503	ZNF503
0.948607683181742	0.885867647518296	0.245623946976528	0.961973614866372	100131213	0.0523101318928401	0.104221019401865	-0.863061013859266	-0.0519108875090248	ZNF503 antisense RNA 2	ZNF503-AS2
0.0896827426310186	0.582893012070748	0.275109073815735	0.104833145722316	101929234	1.2708525912551	-0.351264365791289	0.709156149998782	1.62211695704639	uncharacterized LOC101929234	LOC101929234
0.265406895244392	0.784881176505702	0.0573116733470146	0.311422533976001	83938	-0.957239363763296	0.20556525516994	-1.52527562908578	-1.16280461893324	leucine rich melanocyte differentiation associated	LRMDA
0.638222131113883	0.255717365826283	8.64933673657548e-12	0.672971201915427	3778	-0.0502731525765432	-0.110774227384949	1.79677169207028	0.0605010748084061	potassium calcium-activated channel subfamily M alpha 1	KCNMA1
0.080447972834888	0.210978476773984	0.0549070990625264	0.0386318832503452	11128	0.221325499321242	-0.137899928771262	-0.219888979728641	0.359225428092504	RNA polymerase III subunit A	POLR3A
0.925541393527416	0.200814724694717	1.36676616662108e-08	0.424178208993572	6229	-0.0111828043870617	-0.140915990355651	-1.1809105697259	0.12973318596859	ribosomal protein S24	RPS24
0.480285952005453	0.472396432592848	7.77114808087627e-05	0.318983942773562	100132987	-0.446653341466588	0.406841400025951	2.98665745610111	-0.853494741492539	long intergenic non-protein coding RNA 856	LINC00856
0.385235029310469	0.52333871618865	0.00488001448846576	0.820341239181091	283050	0.626864179034392	0.409596095953651	2.07415300342503	0.217268083080741	ZMIZ1 antisense RNA 1	ZMIZ1-AS1
0.234783359903284	0.923407825841431	0.0715401805501497	0.404508017016573	57178	0.118293513637729	0.00835182865535788	0.165869780600277	0.109941684982371	zinc finger MIZ-type containing 1	ZMIZ1
0.31392072525006	0.793581121517825	2.1450331402293e-05	0.355094888911008	10105	0.127746493356961	-0.0291973369712428	-0.671297286908755	0.156943830328204	peptidylprolyl isomerase F	PPIF
0.362969568148351	0.53456175584645	1.28760822503897e-09	0.786524050211262	219654	-0.149650739517053	-0.09066851239389	1.90806517210119	-0.0589822271231633	zinc finger CCHC-type containing 24	ZCCHC24
0.569853127290451	0.0628515671776538	6.13172584918009e-08	0.0966034359160258	143244	0.0652547405566466	-0.202115862550888	-1.00466523169419	0.267370603107534	eukaryotic translation initiation factor 5A like 1	EIF5AL1
0.0584363863708767	0.589148318628051	0.0112761377492334	0.263941207102324	650623	-0.965323765922544	-0.232289724970402	-1.21867586455611	-0.733034040952142	BEN domain containing 3 pseudogene 3	BEND3P3
0.125739046319444	0.307352679707858	0.00143958336757937	0.620937470953009	101060691	0.735973907207457	0.428763831261495	-1.58657381922102	0.307210075945962	NUTM2B antisense RNA 1	NUTM2B-AS1
0.178489713654468	0.54741449181941	0.0840931003367531	0.164336185328414	729262	-1.20956676123945	0.47149760042811	-1.4187438886128	-1.68106436166756	NUT family member 2B	NUTM2B
0.816943764872956	0.266126866678088	0.836840253682249	0.359278969282589	642361	0.151727690240645	-0.665729949405471	-0.120711781785126	0.817457639646115	uncharacterized LOC642361	LOC642361
0.999999999999998	0.267724772174757	0.00220150399843341	0.454642759155169	219347	-2.22044604925031e-15	0.837586695774637	-2.69229587067137	-0.83758669577464	TMEM254 antisense RNA 1	TMEM254-AS1
0.162565774810132	0.565537189958898	7.74905821804196e-06	0.49240053949083	80195	-0.375056263160576	-0.134118546340897	-1.53286661584622	-0.24093771681968	transmembrane protein 254	TMEM254
0.806578235382883	0.558248869450338	4.27681214419462e-10	0.833818938643245	311	0.0227793178754991	0.0489603434745245	-1.18557754678424	-0.0261810255990254	annexin A11	ANXA11
0.999999999999996	0.589326205764957	2.14183778286538e-10	0.718176655434433	439990	-2.22044604925031e-15	0.211239493292503	-5.83797826896101	-0.211239493292505	long intergenic non-protein coding RNA 857	LINC00857
4.32554370595318e-05	0.960755109709611	2.4871843045892e-13	0.000654658837561643	84293	-1.598674878035	0.0124816439858257	-6.13864101465373	-1.61115652202083	peroxiredoxin like 2A	PRXL2A
0.220738353723962	0.400680039493621	2.96408192645608e-15	0.712041808810451	81619	0.126292670734776	0.0764378802500687	-2.95636825690999	0.0498547904847069	tetraspanin 14	TSPAN14
0.999999999999997	0.368500320548529	0.00104104406282365	0.545683598174848	101929574	-2.22044604925031e-15	0.517293935547573	-2.27172733234713	-0.517293935547575	uncharacterized LOC101929574	LOC101929574
0.27463144258857	0.278494207254909	2.247668026099e-07	0.131774323641553	27069	0.103679370771236	-0.0919596899884745	-0.738308819349569	0.195639060759711	growth hormone inducible transmembrane protein	GHITM
0.999999999999997	0.939352394041108	0.000602782739830793	0.959544316784684	170425	-2.22044604925031e-15	-0.0377110674892778	-2.1189530293005	0.0377110674892756	long intergenic non-protein coding RNA 858	LINC00858
0.95061014129712	0.91500876120905	0.0603455663921284	0.980061589182823	54462	0.00918098155148694	0.0141505790675671	-0.265223578516647	-0.00496959751608017	coiled-coil serine rich protein 2	CCSER2
0.999999999999997	0.487516144111674	4.43902313035211e-05	0.641920397525791	2894	-2.22044604925031e-15	0.361138243730338	-2.90036342511939	-0.36113824373034	glutamate ionotropic receptor delta type subunit 1	GRID1
0.655065084604991	0.254706299383937	0.241383877882576	0.659007330136137	23063	0.0725177378975914	0.168614784865807	0.173664781770738	-0.0960970469682154	WAPL cohesin release factor	WAPL
0.0721106521273669	0.848015886214397	4.43873919594873e-05	0.13666511846075	657	-0.505088741528841	0.0454682827139203	-1.33324077071678	-0.550557024242761	bone morphogenetic protein receptor type 1A	BMPR1A
0.215522069348973	0.723875435266916	0.735133689558358	0.247319203392718	79812	-1.04128518179288	0.259115809863224	-0.24808388918742	-1.3004009916561	multimerin 2	MMRN2
0.018210743800788	0.648388273589708	8.87715922720476e-05	0.0372475402988449	6623	1.28357036908491	-0.201151851311709	-2.30877990876934	1.48472222039662	synuclein gamma	SNCG
0.584597154856297	0.187459820907441	0.0562350978787885	0.201138779988255	10974	-0.413696152160038	0.915253254996104	1.37220916139581	-1.32894940715614	adipogenesis regulatory factor	ADIRF
0.475175966181127	0.795618228918021	0.141288788739338	0.481577344825565	119385	0.589032101012885	-0.189620911315037	1.1177578746103	0.778653012327923	ArfGAP with GTPase domain	ankyrin repeat and PH domain 11	AGAP11
0.627239224102503	0.916158348070259	0.000831339407051471	0.66557027914902	2746	0.0554525139727398	-0.0107097455968583	-0.418705001995719	0.0661622595695981	glutamate dehydrogenase 1	GLUD1
0.0427710931573197	0.991343778847285	4.78004754156783e-06	0.121005236050457	54537	-0.439785243970004	-0.00195679469942345	-1.24312734959269	-0.437828449270581	shieldin complex subunit 2	SHLD2
0.982332647967339	0.851961442638754	0.0910896967748916	0.914028079440771	728118	-0.0162666385422727	-0.122683833966713	-1.1681227045869	0.10641719542444	NUT family member 2A	NUTM2A
0.637545329177913	0.139678094933365	0.103800768418616	0.182396281383805	728190	0.261026901507998	-0.757883566704639	-0.841726212016578	1.01891046821264	NUTM2A antisense RNA 1	NUTM2A-AS1
0.732705044490878	0.696050624579674	0.00872581363631137	0.607370595137974	439994	0.218927045043532	-0.224123125473068	-1.70110080697552	0.4430501705166	long intergenic non-protein coding RNA 863	LINC00863
0.961680556011978	0.657843263548003	0.275907169011984	0.794740444721114	728130	-0.0421478816933336	-0.348700175216142	-0.873004565265183	0.306552293522809	NUT family member 2D	NUTM2D
0.626749135927035	0.84374156720124	0.0553079530771118	0.621756031687768	9562	0.0919667876391514	-0.0332249819448132	-0.344773663175095	0.125191769583965	multiple inositol-polyphosphate phosphatase 1	MINPP1
0.79062173985096	0.51530133165136	0.905306648298955	0.811415523576329	9060	0.0414971617333517	0.0915181465998547	-0.0166137095473706	-0.050020984866503	3'-phosphoadenosine 5'-phosphosulfate synthase 2	PAPSS2
0.178876219914324	0.869556440852898	5.99066552105624e-07	0.362002866837255	84896	0.202383635702128	0.0214275720367674	-1.07051456280044	0.180956063665361	ATPase family AAA domain containing 1	ATAD1
0.543004978819431	0.43018572723939	0.58921981121205	0.939926125540485	142913	0.658669328186745	0.767456498751003	-0.522251292739618	-0.108787170564259	cofilin 1 pseudogene 1	CFL1P1
0.577132501134094	0.168204811496132	0.206045885421127	0.596358911726307	100144748	-0.311520579221567	-0.708318087339492	0.646506735204755	0.396797508117925	killin	p53 regulated DNA replication inhibitor	KLLN
0.896871858702714	0.959168629597434	1.8118805703556e-09	0.895988391259135	5728	0.0187967140581131	-0.00663912230196217	-1.66396395132459	0.0254358363600753	phosphatase and tensin homolog	PTEN
0.491663689579811	0.352613239266755	3.68745975086029e-05	0.910553892541516	55328	0.477071063136711	0.580790233293172	-3.52245685289507	-0.103719170156461	renalase	FAD dependent amine oxidase	RNLS
0.999999999999997	0.0907373502941016	0.000252397983060205	0.246509590066148	142910	-2.22044604925031e-15	0.961921136109853	-2.54656776845353	-0.961921136109855	lipase family member J	LIPJ
0.12228014164648	0.30679571993624	0.51417025481713	0.0734173715900233	57559	0.448298983857585	-0.258884485162694	-0.163455137544089	0.707183469020279	STAM binding protein like 1	STAMBPL1
0.987080989611246	0.527531330725597	0.731831972817009	0.663724966466784	59	0.00794302407574898	-0.279148104813363	-0.150666688412544	0.287091128889112	actin alpha 2	smooth muscle	ACTA2
0.831937097713735	0.65815791478065	0.000358893237135872	0.890525388582591	355	0.0514514270972697	0.0962017082346156	0.982542547612121	-0.0447502811373459	Fas cell surface death receptor	FAS
0.19049130551431	0.999999999999999	1.98073921053412e-05	0.32283312279309	9023	-0.884126183667937	4.44089209850063e-16	3.55573769567212	-0.884126183667937	cholesterol 25-hydroxylase	CH25H
0.246253862255652	0.974657334910403	0.155624933788587	0.393742632743392	3988	0.122752421088284	0.00293747366276254	0.136079850640516	0.119814947425522	lipase A	lysosomal acid type	LIPA
0.580374492264754	0.608700658982843	0.000905570749283893	0.943069213604401	3433	-0.209705737096897	-0.17355388344532	1.37497313642371	-0.0361518536515772	interferon induced protein with tetratricopeptide repeats 2	IFIT2
0.620512485197593	0.18162894154741	1.00637565969301e-07	0.585326922301557	3437	-0.195297327548407	-0.484305927577437	3.32485342838149	0.28900860002903	interferon induced protein with tetratricopeptide repeats 3	IFIT3
0.871893488255383	0.455714061290346	4.20347867616496e-06	0.536408623219665	3434	-0.0643791793060839	0.268862287513358	2.48770753100031	-0.333241466819442	interferon induced protein with tetratricopeptide repeats 1	IFIT1
0.24807423248237	0.539333498081456	0.015526055575564	0.639977861159526	24138	0.307323189581221	0.143621072987375	0.625468578724866	0.163702116593846	interferon induced protein with tetratricopeptide repeats 5	IFIT5
0.0926431687370387	0.958532379643763	0.00105822853964438	0.189442022103167	53354	-0.667672206287333	0.0175577096769417	-1.34995547262802	-0.685229915964274	pantothenate kinase 1	PANK1
0.916555030513704	0.638928473728865	0.152404595333942	0.695747105263374	283011	0.0823015352860483	-0.330864898555782	-1.04249109860984	0.413166433841831	tigger transposable element derived 2 pseudogene	FLJ37201
0.353085050632927	0.683305265122893	0.434901271693004	0.668209269309279	9585	-0.144511205251337	-0.0560902323547641	-0.10819910308496	-0.0884209728965732	kinesin family member 20B	KIF20B
0.775447030650488	0.362218594667569	5.73691598896953e-11	0.412469931260223	3363	0.137483149446834	-0.397999011898567	7.09629537382976	0.535482161345401	5-hydroxytryptamine receptor 7	HTR7
0.0155595750839523	0.681022234874117	0.0106753813189417	0.0992907678471311	10556	-0.41678981800763	-0.0571386871107364	-0.398404166352195	-0.359651130896894	ribonuclease P/MRP subunit p30	RPP30
0.999999999999996	0.143742577957258	3.31376032798915e-09	0.319809451228232	27063	-2.22044604925031e-15	-0.615992418342843	-4.97783398662521	0.615992418342841	ankyrin repeat domain 1	ANKRD1
0.190525557423495	0.984569840182941	2.56255674988718e-09	0.316916391327433	84333	0.194963706110391	-0.00249933261676283	-1.61636434708689	0.197463038727154	polycomb group ring finger 5	PCGF5
0.197406141243589	0.639607304513342	0.0161008604261478	0.205392478579686	143279	-0.433909131215287	0.137424906313369	-0.781482889408739	-0.571334037528656	HECT domain E3 ubiquitin protein ligase 2	HECTD2
0.244510639518329	0.60096085514109	4.67317540364617e-05	0.227323832293375	5507	0.609456371916578	-0.240335722099546	-2.55886204391663	0.849792094016124	protein phosphatase 1 regulatory subunit 3C	PPP1R3C
0.29747808969513	0.234349253770511	1.40669785522792e-06	0.982987502563683	80351	0.121172922409886	0.124437106007418	-0.780680947481193	-0.00326418359753244	tankyrase 2	TNKS2
0.626312113953563	0.855280446766063	0.000156319695545312	0.628307519315541	143282	0.408336123803618	-0.136312378271136	-3.70334621696468	0.544648502074753	fibroblast growth factor binding protein 3	FGFBP3
0.417971550445828	0.797959502804497	0.000105710411615851	0.661113960463234	9044	-0.104425463802907	-0.029214467307404	-0.588354501306388	-0.0752109964955032	B-TFIID TATA-box binding protein associated factor 1	BTAF1
0.526477708875206	0.725644693928088	0.584973685051054	0.481593592697701	22849	0.444108691009639	-0.219003281609252	-0.34187991432366	0.66311197261889	cytoplasmic polyadenylation element binding protein 3	CPEB3
0.0958647662223306	0.540470414133388	4.08507105485321e-05	0.378218180747776	54708	-0.263956602378634	-0.083141525743252	-0.764871638004519	-0.180815076635382	membrane associated ring-CH-type finger 5	MARCHF5
0.183279631539689	0.972654660052933	1.45341490824622e-05	0.325264370512259	3416	-0.161341212395858	-0.00360252859338672	-0.656066920450844	-0.157738683802472	insulin degrading enzyme	IDE
0.0590648697461352	0.814720082669148	4.91246547455598e-05	0.192405479406288	3832	-0.180727816646051	-0.0188448640123768	-0.447365072597438	-0.161882952633674	kinesin family member 11	KIF11
0.211311625187836	0.813339944939419	1.57574309406667e-11	0.274784037961989	3087	-0.537906745815895	0.0884905528192439	-6.76766687035935	-0.626397298635139	hematopoietically expressed homeobox	HHEX
0.549973782801131	0.568634451381742	4.33108211972713e-07	0.411758577689409	54536	-0.106187036674268	0.0905183499907913	-1.33055347922814	-0.196705386665059	exocyst complex component 6	EXOC6
0.999999999999998	0.78418933667601	0.00414650363436204	0.85502611919745	1592	-2.22044604925031e-15	-0.202917494863007	-2.46699132237971	0.202917494863005	cytochrome P450 family 26 subfamily A member 1	CYP26A1
0.506807876354868	0.212953843737685	1.34984570850383e-11	0.723315522936797	26509	-0.0523724065641522	-0.0896391613298579	-1.27968201563977	0.0372667547657048	myoferlin	MYOF
0.717118768242014	0.501778946201648	0.000131444391682173	0.856692606898929	55165	-0.0472832174871103	-0.0788471905430432	-0.587844134387435	0.0315639730559329	centrosomal protein 55	CEP55
0.999999999999996	0.915006697447373	1.94642133553059e-09	0.943271785111324	5950	-2.22044604925031e-15	-0.0427541684289929	-5.11240767010208	0.0427541684289907	retinol binding protein 4	RBP4
0.00759467133189384	0.52758090628754	6.28691312942897e-06	0.0810260364217375	118924	-0.987845846363071	-0.184858403484114	-1.95537782032468	-0.802987442878957	FRA10A associated CGG repeat 1	FRA10AC1
0.0103882906998347	0.56450776337642	1.71042502532156e-06	0.0930318935444938	159371	-1.04917021790602	-0.188306060126128	-2.44526230962873	-0.860864157779896	solute carrier family 35 member G1	SLC35G1
0.163656706625454	0.0668404430899145	0.884391042599174	0.823741721563066	266971	-0.29159772739214	-0.352093458957209	-0.0263152494327414	0.0604957315650694	PIP5K1A and PSMD4 like (pseudogene)	PIPSL
0.236323384672723	0.945188630833912	2.19096197556575e-07	0.349222556993838	51196	-0.809931259876966	0.0410292651639859	-5.31168039228625	-0.850960525040952	phospholipase C epsilon 1	PLCE1
0.790629589262918	0.505041504415647	0.000947610369338161	0.802998590913897	64318	-0.0486055811872284	-0.109871850685839	-0.662713368680257	0.0612662694986108	NOC3 like DNA replication regulator	NOC3L
0.825376488652848	0.367738490505764	0.0271418142621844	0.443811129918668	23232	-0.0846064406330522	0.313114142242003	-0.826856108011199	-0.397720582875055	TBC1 domain family member 12	TBC1D12
0.906614378931832	0.998830974136826	6.27850401919356e-07	0.931092220486775	3070	-0.0229638515147661	-0.000256468439903124	-1.43133861434665	-0.022707383074863	helicase	lymphoid specific	HELLS
0.0397640238961145	0.480977716923499	3.02528363394387e-07	0.0474067375561955	9124	0.252701929601127	-0.072428791978818	-0.883778640045181	0.325130721579945	PDZ and LIM domain 1	PDLIM1
0.304423174624012	0.842385548884036	3.31976663434445e-05	0.368338108465526	10580	-0.742154005797171	0.126239805240385	-3.66801463657839	-0.868393811037556	sorbin and SH3 domain containing 1	SORBS1
0.01748167377518	0.8776013577127	0.000801963491410919	0.0534508297335739	5832	-0.283866191237047	0.0148608871889131	-0.398762985943156	-0.29872707842596	aldehyde dehydrogenase 18 family member A1	ALDH18A1
0.586715547049978	0.384474481429749	0.000418991028307602	0.857012650353007	26123	-0.0589618683497184	-0.0850606700809111	-0.430136434866382	0.0260988017311927	tectonic family member 3	TCTN3
0.0911819081567124	0.625990353936823	3.43586766596025e-05	0.114253047142503	953	-0.372619798593627	0.0917719657857239	-1.08058924673363	-0.46439176437935	ectonucleoside triphosphate diphosphohydrolase 1	ENTPD1
0.349384529875989	0.39958127960768	0.00449589874670104	0.214029439368099	728558	-0.706218833782111	0.566935893329624	-2.18989910671911	-1.27315472711174	ENTPD1 antisense RNA 1	ENTPD1-AS1
0.670062100880137	0.918392432075323	0.550214373417126	0.699577626699633	100127889	0.38856301660413	-0.0833254553076985	0.488840566574206	0.471888471911829	NA	NA
0.0879713730978902	0.153290767274304	0.000230756991414888	0.0321855531235484	54619	-0.502554744684526	0.370336102609139	-1.19010311752489	-0.872890847293665	cyclin J	CCNJ
0.00143261294903783	0.868035330663732	2.91609762719988e-08	0.013531105173782	9849	-0.9336583582569	-0.0360595408604816	-2.2596896318037	-0.897598817396418	zinc finger protein 518A	ZNF518A
0.83872986122382	0.684184223418812	3.31072153046318e-07	0.904381615044314	56889	0.0174687283693453	0.0312958880032106	-0.660685273899936	-0.0138271596338653	transmembrane 9 superfamily member 3	TM9SF3
0.811575977747609	0.150548480380768	0.785494954740923	0.252118299885498	118788	0.0997510016985961	-0.557580919194925	0.101890149782781	0.657331920893521	phosphoinositide-3-kinase adaptor protein 1	PIK3AP1
0.47706659046978	0.466744039677848	0.000569952184657733	0.314273769180066	728658	0.105521157416581	-0.0966466114666407	-0.566159079535366	0.202167768883221	ribosomal protein L13a pseudogene 5	RPL13AP5
0.149405050014073	0.980475221197799	0.00927585991236968	0.281767832333185	84458	-0.342269766431084	-0.00500870072416681	-0.602370332148829	-0.337261065706917	ligand dependent nuclear receptor corepressor	LCOR
0.624448628977763	0.79210698367019	0.0262168814170056	0.849011149737682	26148	0.151879638211355	0.0729203324101801	-0.671538562686937	0.0789593058011748	NA	NA
0.0834575022706126	0.300548171076366	0.182278491182117	0.0534859411642527	6585	-1.52003445637566	0.785509350935844	-1.02485259726922	-2.30554380731151	slit guidance ligand 1	SLIT1
0.818659410587751	0.610906817203285	0.00940695886165931	0.610437508523341	84986	-0.0821716297922221	0.163691081433014	-0.940463442166768	-0.245862711225236	Rho GTPase activating protein 19	ARHGAP19
0.258197982902192	0.259515535249214	0.00336573281396733	0.11839617606441	10023	-0.735821930774348	0.65623850567863	-1.95473440896912	-1.39206043645298	FRAT regulator of WNT signaling pathway 1	FRAT1
0.00782120008527331	0.797226159371835	0.38043354250044	0.0515092322027463	23401	1.99895809380549	0.151974321270822	-0.525259761178162	1.84698377253466	FRAT regulator of WNT signaling pathway 2	FRAT2
0.230758122770076	0.228999925702789	9.48962390351037e-08	0.0977154835204942	23223	0.142743949692106	-0.128181633022672	-0.987587255315692	0.270925582714778	ribosomal RNA processing 12 homolog	RRP12
[truncated: 13,426 more rows]
[truncated: 2 more columns]
